# Supplementary material for: Large-scale identification of genes involved in septal pore plugging in multicellular fungi
Source: Nat Commun. 2023 Mar 17;14:1418. doi: 10.1038/s41467-023-36925-y (PMC10023807; doi:10.1038/s41467-023-36925-y)
Supplement: Supplementary file 3 — Supplementary Data 1 [file 41467_2023_36925_MOESM3_ESM.xlsx]

## Sheet: Cellular morphogenesis
Supplementary Data 1a: BLASTp-based comparison of genes with known function in cellular morphogenesis between septal pore-bearing and -lacking ascomycete species
	Colors blue, red, and green indicate BLASTp e-value ranges =<1.0e-100, >1.0e-30 and =<1.0e-30, respectively, similarly to Fig. 1a.
		Ortholog in A. oryzae (BLASTp query)	Ortholog in A. fumigatus		Ortholog in A. nidulans		Ortholog in N. crassa		Best hit in C. albicans		Best hit in S. cerevisiae		Best hit in S. pombe
Protein name	Protein function	Gene ID	Gene ID	e-value	Gene ID	e-value	Gene ID	e-value	Gene ID	e-value	Gene ID	e-value	Gene ID	e-value
Act1	structural protein involved in cell polarization, endocytosis	AO090124000010	Afu6g04740	0	AN6542	0	NCU04173T0	0	C1_13700W_A	0	YFL039C	0	SPBC32H8.12c|act1|II|actin	0
FimA	fimbrin, role in endocytosis, polarity	AO090011000951	Afu2g07420	0	AN5803	0	NCU03992T0	0	C6_02730W_A	0	YDR129C	0	SPBC1778.06c|fim1|II|fimbrin	0
Sjl2	monomeric actin binding protein profilin stimulates actin filament assembly	AO090673000007	Afu7g03680	0	AN8288	0	NCU03298T0	0	C7_00670C_A	0	YNL106C	0	SPBC2G2.02|syj1|II|inositol-polyphosphate	0
profilin	monomeric actin binding protein profilin stimulates actin filament assembly	AO090701001146	Afu4g03050	5.34e-50	AN2484	3.35e-52	NCU06397T0	3.92e-23	C1_08030W_A	6.76e-23	YOR122C	1.18e-22	SPAC4A8.15c|cdc3|I|profilin	4.76e-27
coffilin	actin depolymerizing factor, controls filament turnover	AO090124000011	Afu5g10570	5.71e-61	AN2317	2.87e-53	NCU01587T0	2.46e-24	C5_00370W_A	1.55e-28	YLL050C	2.32e-24	SPAC20G4.06c|adf1|I|actin	2.14e-23
MyoA	required for endocytosis, key component of this endocytic collar, role in maintaining the overall structure of the actin cytoskeleton	AO090005000576	Afu8g05660	0	AN1558	0	NCU02111T0	0	C4_05100C_A	0	YKL129C	0	SPBC146.13c|myo1|II|myosin	0
Avo3	exclusive subunit of TORC2 complex, regulates actin polymerization, cell polarity and ceramide synthesis	AO090011000592	Afu2g10460	0	AN10756	0	NCU07854T0	0	CR_07580C_A	1.11e-105	YER093C	2.46e-124	SPBC12C2.02c|ste20|II|Rictor	0
Slm1	effector of PtdIns(4,5)P2 essential for cell growth and actin cytoskeleton polarization	AO090003001562	Afu6g07910	0	AN4171	0	NCU03886T0	1.47e-138	C6_02060W_A	1.94e-27	YIL105C	2.02e-22	SPAC637.13c|slm1|I|cytoskeletal	1.76e-43
Ent2	role in cargo, late coat formation, required for endocytosis and localization of actin	AO090003000369	Afu6g12570	0	AN3696	0	NCU04783T0	5.43e-164	C2_01390W_A	3.42e-61	YDL161W	6.11e-55	SPCC162.07|ent1|III|epsin	4.47e-58
Cap2	F-actin-capping proteins bind in a Ca2+-independent manner to the fast growing ends of actin filaments	AO090005000806	Afu1g03060	0	AN0290	2.5e-180	NCU07471T0	7.19e-138	C4_01950W_A	4.31e-81	YIL034C	4.95e-80	SPAC631.01c|acp2|I|F-actin	7.6e-100
SlaB	actin cytoskeleton-regulatory complex protein	AO090020000087	Afu3g06140	0	AN2756	0	NCU01956T0	0	C7_03810W_A	8.55e-146	YNL243W	4.96e-93	SPAC688.11|end4|I|Huntingtin-interacting	0
Rvs167	actin patch component, amphiphysin, role in endocytic scission, arrives at endocytic sites just before scission	AO090020000620	Afu3g14230	0	AN2516	0	NCU04637T0	0	C6_04040C_A	4.71e-141	YDR388W	3.98e-113	SPBC21D10.12|hob1|II|BAR	6.75e-121
Las17	Wiskott-Aldrich Syndrome Protein (WASP)-homolog, necessary for proper actin patch organization, supports hyphal growth	AO090120000140	Afu6g02540	7.33e-175	AN11104	1.62e-176	NCU07438T0	1.88e-85	CR_09650W_A	2.08e-56	YOR181W	4.35e-54	SPAC23A1.17|bbc1|I|WIP	0.000264
Cap1	alpha subunit of the capping protein heterodimer, binds to the barbed ends of actin filaments preventing further polymerization, localized predominantly to cortical actin patches	AO090023000303	Afu6g10060	1.81e-165	AN2126	2.39e-175	NCU03911T0	2.4e-120	CR_01180W_A	1.77e-22	YKL007W	2.21e-43	SPAC12B10.07|acp1|I|F-actin	2.01e-42
Prk1	involved in regulation of actin cytoskeleton organization and endocytosis, associates directly with Abp1 and Sla2 to localize to patches and directly phosphorylate Sla1 and Pan1 and possibly other patch components	AO090120000083	Afu1g05930	0	AN10515	0	NCU06202T0	0	CR_02040W_A	3.1e-96	YIL095W	2.03e-111	SPBC6B1.02|ppk30|II|Ark1/Prk1	1.6e-116
Pil1	eisosome protein, important for tip growth, marks the future site of actin patch formation	AO090005001548	Afu6g07520	0	AN5217	0	NCU07495T0	8.68e-180	C2_06730W_A	3e-136	YGR086C	2.15e-143	SPCC736.15|pil1|III|eisosome	2.54e-116
Rvs161	important for efficient endocytosis, true hyphal filamentation, structure that is required for the formation of endocytic vesicles at the plasma membrane level	AO090009000668	Afu5g05950	0	AN8831	0	NCU01069T0	1.23e-175	C7_00020C_A	2e-102	YCR009C	1.22e-105	SPBC725.09c|hob3|II|BAR	9.78e-147
Bzz1	WASP/Myosin, plays a role in endocytosis and trafficking to the vacuole	AO090701000396	Afu2g01200	0	AN10999	0	NCU01161T0	0	C3_01500C_B	6.93e-70	YHR114W	1.57e-62	SPBC12C2.05c|bzz1|II|diacylglycerol	1.27e-127
End3	involved in endocytosis, actin cytoskeletal organization and cell wall morphogenesis	AO090012000592	Afu1g13020	0	AN1023	0	NCU06347T0	1.84e-177	C3_01400W_A	4.95e-99	YNL084C	1.92e-44	SPBC11G11.02c|end3|II|actin	1.96e-79
Pan1	Wiskott-Aldrich Syndrome Protein, activator of the Arp2/3-complex, actin cytoskeleton-regulatory complex	AO090026000829	Afu7g03870	0	AN4270	0	NCU06171T0	0	C2_03380W_B	1.4e-121	YIR006C	1.58e-100	SPAC25G10.09c|pan1|I|actin	1.23e-77
Bbc1	WASP/Myosin, involved in the regulation of actin cytoskeleton, assembly of actin patches, localized predominantly to cortical actin patches	AO090011000606	Afu2g10320	0	AN5981	0	NCU07012T0	1.11e-120	C1_07540C_A	1.46e-15	YJL020C	1.74e-24	SPAC23A1.17|bbc1|I|WIP	2.43e-61
Sin1	required for polarization of actin at hyphal tips, role in establishment of cell polarity, hyphal growth, positive regulation of mitotic cell cycle, regulation of actin cytoskeleton organization and TORC2 complex	AO090026000425	Afu2g12210	0	AN6304	0	NCU00324T0	5.53e-134	C3_01000W_B	2.4	YOL078W	1.4e-15	SPAPYUG7.02c|sin1|I|stress	2.65e-42
Abp1	involved in actin patch formation, catalyses severing, capping, nucleating and crosslinking of F-actin	AO090010000777	Afu8g02850	0	AN12237	0	NCU10073T0	0	C4_02940W_A	1.11e-38	YCR088W	1.07e-14	SPAPJ760.02c|abp1|I|cofilin/tropomyosin	3.3e-27
Hydrophobin	hydrophobin	An15g03800 (A. niger)	Afu2g14661	1e-36	AN7539	2e-22	NCU03057T0	7.3	C2_09320C_A	0.5	YGL044C	1	SPAC1F8.01|ght3|I|hexose	0.023
GlfB	UDP-galactofuranose transporter, role in wild type hyphal growth and sporulation, moderate hyphal adhesion to surfaces	AO090012000853	Afu3g12700	0	AN3113	0	NCU01826T0	1.08e-174	C7_02310C_A	8.86e-07	YFR006W	0.36	SPAC22E12.01|pet3|I|phosphoenolpyruvate	3.78e-11
Ncl1	lectin from mycelia, shows high affinity to N-acetylglucosamine and its ~-(1~4)-linked polymers, possible role in the regulation of cell wall growth	AO090026000428	Afu2g12180	0	AN6307	0	NCU06242T0	5.9e-142	C2_07810W_B	7.89e-48	YKR044W	3.3e-10	SPCC126.08c|SPCC126.08c|III|lectin	6.74e-56
GprA	mannose binding lectin	AO090120000005	Afu3g02970	2.57e-83	AN7515	2.94e-69	NCU05584T0	1.39e-08	CR_01240C_B	6	YHR075C	0.5	SPBC18H10.18c|SPBC18H10.18c|II|Schizosaccharomyces	0.31
Ncl4	mannose binding lectin, possible role in the regulation of cell wall growth	AO090102000263	Afu1g01540	0	AN0392	0	NCU09759T0	2.22e-148	C1_00330C_A	1.2	YPL262W	0.31	SPBC32F12.01c|css1|II|inositol	0.00013
RodB	class I hydrophobin, adhesin and virulence factor	AO090012000143	Afu1g17250	7.49e-08	AN8803	0.001	NCU09582T0	0.66	CR_02190C_A	2.7			SPBC29A3.21|SPBC29A3.21|II|Schizosaccharomyces	0.21
RodA	class I hydrophobin	AO090020000588	Afu5g09580	7.16e-42	AN8803	1.96e-48	NCU00423T0	0.45	C5_01910W_A	2	YOR056C	0.33	SPAC688.09|rim2|I|mitochondrial	4.5
Clb2	mitotic Cdk1 cyclin, role in polarized growth	AO090023000135	Afu4g12160	3.6	AN3665	1.8	NCU01289T0	0.065	C4_00300C_A	0.061	YMR275C	0.52	SPAC19G12.10c|cpy1|I|vacuolar	1.4
Cka1	role in establishment of polarity, catalytic subunit of casein kinase, role in cell growth and proliferation	AO090005000666	Afu8g04810	0	AN1485	0	NCU03124T0	0	CR_10660W_A	1.44e-163	YOR061W	1.24e-148	SPAC23C11.11|cka1|I|serine/threonine	0
Whi2	required for cell cycle arrest upon carbon source depletion, stimulates filamentous growth	AO090023000981	Afu4g06130	0	AN10545	0	NCU10518T0	2.97e-160	C7_00810W_A	4.03e-39	YOR043W	2.37e-25	SPBP4H10.16c|SPBP4H10.16c|II|G-patch	1.34e-50
Pmt2	cell wall mannoprotein biosynthetic process, filamentous growth, fungal-type cell wall organization, multicellular organismal development	AO090012001021	Afu1g07690	0	AN5105	0	NCU01648T0	0	C3_06890W_A	0	YAL023C	0	SPAPB1E7.09|ogm2|I|protein	0
Pmt4	O-mannosyltransferase, role in growth, morphogenesis and viability, disruption is resulted in abnormal mycelial growth	AO090023000336	Afu8g04500	0	AN1459	0	NCU09332T0	0	C2_06100W_A	0	YJR143C	0	SPBC16C6.09|ogm4|II|protein	0
Exg1	exo-1,3-beta-glucanase of the cell wall, role in cargo, involved in cell wall beta-glucan assembly	AO090701001142	Afu1g03600	7.2	AN7049	0.45	NCU09469T0	3.7	C2_03160C_A	0.25	YPL050C	0.013	SPAC20G4.05c|SPAC20G4.05c|I|UPF0061	0.25
ChsA	localized in regions of active wall synthesis, namely, the core of the Spitzenkorper, the apical cell surface, and developing septa. CHS-1–GFP persisted in the Spk during hyphal elongation but disappeared from the septum after its development was completed	AO090011000449	Afu2g01870	0	AN2523	0	NCU03611T0	0	C3_00710W_A	0	YBR038W	0	SPAC13G6.12c|chs1|I|chitin	0
ChsG	class III chitin synthase, defect in hyphal morphology, conidiation and cell wall organization	AO090005001370	Afu3g14420	0	AN2523	0	NCU03611T0	2.45e-179	C7_02770W_A	9.39e-84	YBR038W	2.67e-78	SPAC13G6.12c|chs1|I|chitin	1.12e-85
ChsB	class II chitin synthase	AO090206000079	Afu2g01870	0	AN2523	0	NCU03611T0	0	C3_00710W_A	0	YBR038W	0	SPAC13G6.12c|chs1|I|chitin	0
ChsC	class III chitin synthase, defect in hyphal morphology, conidiation and cell wall organization	AO090005001371	Afu5g00760	2.27e-144	AN4367	2.82e-139	NCU03611T0	2.11e-95	CR_09020C_A	1.23e-29	YBR038W	6.36e-36	SPAC13G6.12c|chs1|I|chitin	2.21e-28
OrlA	found at the core of the Spk and in forming septa in vegetative hyphae, have a genetic interaction with cot-1	AO090020000035	Afu3g05650	0	AN3441	0	NCU05041T0	0	C1_03380W_A	0	YDR074W	0	SPAC19G12.15c|tpp1|I|trehalose-6-phosphate	0
CsmB	chitin synthase with a role in chitin biosynthesis, involved in hyphal tip growth, contains a myosin-like domain, localized at hyphal tips and septa	AO090026000321	Afu2g13430	0	AN6317	0	NCU04350T0	0	C1_13110C_A	2.76e-139	YBR023C	5.56e-143	SPAC13G6.12c|chs1|I|chitin	2.22e-11
ChsE	class V chitin synthase, required for normal hyphal growth, conidiation and normal conidiophore development, mutant strains have reduced levels of mycelial chitin, important for normal growth, play crucial role in polarized growth	AO090012000099	Afu2g13440	3.49e-20	AN6318	7.12e-23	NCU04352T0	4.41e-20	C1_13110C_B	8.45e-15	YBR023C	2.63e-15	SPAC13G6.12c|chs1|I|chitin	0.045
Kre6	role in b-1,6-glucan synthesis and budding, beta-1,6-glucan synthase subunit	AO090026000455	Afu2g11870	0	AN10779	0	NCU07038T0	1.4	C3_05830W_A	7.65e-159	YPR159W	1.41e-170	SPAC23H3.11c|SPAC23H3.11c|I|possible	2.08e-168
Chs3	activator of Chs3p during vegetative growth, recruits Chs3p to the bud neck via interaction with Bni4p, required for the correct folding and proper function of Chs3p	AO090005000581	Afu8g05620	0	AN1554	0	NCU09322T0	0	C3_05700W_B	4.31e-80	YBL061C	1.97e-91	SPAC24B11.10c|cfh1|I|chitin	1.06e-49
ChsF	classs IV chitin synthase, role in hyphal extension, hypha formation, important for hyphal growth and morphology	AO090005000579	Afu8g05630	0	AN1555	0	NCU09324T0	0	C1_13110C_A	0	YBR023C	0	SPAC13G6.12c|chs1|I|chitin	3.17e-14
Crh3	chitin transglycosylase, functions in the transfer of chitin to beta(1-6) and beta(1-3) glucans in the cell wall, glycosylphosphatidylinositol (GPI)-anchored protein localized to bud neck, to sites of polarized growth	AO090005001311	Afu3g09250	0	AN3053	7.29e-177	NCU08072T0	2.77e-105	C4_02900C_B	4.3e-67	YGR189C	1.2e-63	SPAC1565.08|cdc48|I|AAA	0.19
Gel7	GPI anchored protein, immobilization of Gas1 into the chitin ring and septum is required for proper morphogenesis in yeast, involved in beta 1-3-glucan crosslinking at cell surface, at sites of budding, bud neck and bud scars	AO090009000173	Afu2g05340	0	AN11152	0	NCU08909T0	3.83e-178	C1_00220W_A	3.04e-180	YMR307W	3.73e-169	SPAC19B12.02c|gas1|I|cell	1.43e-149
KexB	kexin, a subtilisin-like protease (proprotein convertase), a calcium-dependent serine protease involved in the activation of proproteins of the secretory pathway.	AO090009000291	Afu4g12970	0	AN3583	0	NCU03219T0	0	C1_08990C_A	0	YNL238W	3.47e-179	SPAC22E12.09c|krp1|I|kexin	4.45e-172
Fks1	putative catalytic subunit of the (1,3)-D-glucan synthase, assembly of the division septum, responsible for proper septation and generation of linear (1,3)-D-glucan polysaccharides,	AO090124000056	Afu6g12400	0.009	AN2898	0.6	NCU04423T0	2.4	C4_00320C_B	3.5	YLR106C	0.33	SPCC737.08|mdn1|III|midasin,	0.32
ChiA1	endochitinase, required for separation of mother and daughter cells following cytokinesis, diploid mutant displays enhanced filamentous growth	AO090102000586	Afu5g03760	1.13e-160	AN8241	4.46e-138	NCU04500T0	1.84e-43	CR_10110W_A	9.27e-53	YOL081W	0.35	SPAPB1E7.04c|SPAPB1E7.04c|I|chitinase	2.28e-39
Gfa1	glucosamine-6-phosphate synthase, cells containing GlcN-6-P synthase lacking the putative PKA phosphorylation site, germinate with much lower efficiency	AO090003000003	Afu6g06340	0	AN10709	0	NCU07366T0	0	C3_02280C_A	0	YKL104C	0	SPBC12C2.11|SPBC12C2.11|II|glutamine-fructose-6-phosphate	0
Dfg5	GPI-linked cell surface protein. α-1,6-mannanase, role in cross-linking the cell wall protein galactomannan into the glucan/chitin matrix, mutant hyphae were irregular in diameter and had a dichotomous branching pattern, function in cell wall biogenesis	AO090003001408	Afu4g00620	0	AN10345	0	NCU04262T0	3.27e-150	C2_01360C_A	1.9e-125	YKL046C	1.89e-144	SPCC970.02|SPCC970.02|III|mannan	3.95e-123
Cwh41	mannosyl-oligosaccharide glucosidase with a predicted role in trimming the terminal alpha-1,2-glucose residue in the N-glycan-processing pathway, mutant phenotypes: actin cytoskeleton morhpology abnormal, involved in CWI, polarity, septation, and conidiation	AO090701000141	Afu6g04210	0	AN6606	0	NCU03657T0	0	C4_06100W_A	0	YGL027C	1.82e-179	SPAC6G10.09|SPAC6G10.09|I|alpha	0
Kre5	role in 1,6-beta-D-glucan biosynthesis, hyphal growth, mutants have extremely reduced levels of beta-1,6-glucan polymer, show aberrant morphology, are unable to retain cell wall mannoproteins, and have compromised growth, involved in morphogenesis, cell wall construction, dimorphic transition, and adhesion	AO090011000515	Afu2g02360	0	AN4623	0	NCU02349T0	0	C3_02960C_A	0	YOR336W	8.11e-26	SPBPJ4664.06|gpt1|II|UDP-glucose-glycoprotein	0
Chs5	traffic of Chs3p from trans golgi to plasma membrane requires the function of chs5-6	AO090120000136	Afu6g02510	0	AN8710	0	NCU07435T0	1.24e-120	C2_04140W_A	3.1e-80	YLR330W	2.18e-77	SPAC6G9.12|cfr1|I|exomer	3.89e-86
Ecm33	GPI-linked cell wall protein whose absence affects both yeast cells and hyphal morphology and results in an aberrant wall structure and reduced virulence	AO090023000905	Afu4g06820	2.42e-159	AN4390	3.25e-151	NCU08936T0	6.36e-50	C1_03190C_A	4.45e-44	YCL048W	2.62e-35	SPCC1223.12c|meu10|III|GPI	7.93e-45
Cps1	polysaccharide synthase functions in cell wall biosynthesis, loss of CPS-1 results in a cell wall defect	AO090038000626	Afu7g02500	0	AN9069	0	NCU00911T0	1.67e-127	C5_00040C_A	2.2	YHL031C	0.1	SPAC29A4.20|elp3|I|elongator	0.099
Scw4	putative beta -1,3 glucan modifying branching enzyme, Bgt1 ortholog	AO090009000175	Afu6g12380	1.61e-120	AN3727	1.36e-105	NCU10436T0	2.41e-49	C2_10030C_A	2.04e-66	YMR305C	1.95e-63	SPAC26H5.08c|bgl2|I|glucan	1.02e-08
Ags2	alpha (1,3) glucan synthase, mold-yeast shift, dimorfism, cell wall composition	AO090701000238	Afu2g11270	0.83	AN0464	1.1	NCU01161T0	0.53	CR_08660W_A	0.11	YHR165C	0.052	SPAC19B12.03|bgs3|I|1,3-beta-glucan	0.45
Neg1	GPI protein, β -1,6-Glucanase, CAZy family 30	An03g00500 (A. niger)	Afu8g07120
Bgt1	putative β (1-3) endoglucanase, localized at the hyphal apical plasma membrane, plays a role in cell wall remodeling	AO090026000405	Afu1g11460	0.86	AN4809	1.6	NCU05776T0	0.18	C5_05110C_A	5.6	YPL226W	3	SPBC1709.02c|vrs1|II|cytoplasmic	0.31
Sun41	cell wall glycosidase, inactivation of SUN41 yields defects in cell separation and hyphal elongation, involved in the process of adhesion to host, role in biofilm formation and cell separation	AO090009000397	Afu1g05470	2.01e-147	AN4071	1.9e-157	NCU00387T0	6.67e-65	C2_08970C_B	1.33e-19	YIL049W	2.64e-16	SPAC7D4.09c|dfg10|I|3-oxo-5-alpha-steroid	3.67e-09
Sun1	beta-1,3-glucan modifying enzyme involved in fungal morphogenesis, Sun-family protein.	AO090005000409	Afu7g05450	0	AN6697	0	NCU02668T0	9.01e-79	C6_00820W_A	3.55e-72	YJL116C	5.61e-76	SPAC1002.13c|psu1|I|cell	3.4e-77
Smi1	role in cell wall organization or biogenesis	AO090009000686	Afu5g05770	0	AN8846	0	NCU04189T0	5.71e-159	C1_07870C_B	3.81e-51	YGR229C	1.94e-40	SPBC30D10.17c|smi1|II|cell	2.24e-76
Kre9	role in cell wall organization or biogenesis, protein of beta-1,6-glucan biosynthesis, required for serum-induced hyphal growth	AO090011000934	Afu2g07590	2.57e-103	AN5818	1.01e-23	NCU06294T0	0.5	C3_04180W_A	1.7e-15	YDL049C	1.4e-18	SPBC11C11.05|SPBC11C11.05|II|KRE9	1.38e-06
Chr4	putative chitin synthase regulatory factor, homologue of the Saccharomyces cerevisiae Chs4p/Skt5p protein, overproduction of Chr4 caused the cells to form multi septa and delayed their growth, involved in the septum formation and is required for the proper localization of Chs2 during vegetative growth	AO090020000030	Afu3g05580	0	AN3445	0	NCU02351T0	3.85e-180	C3_05700W_B	2.91e-29	YBL061C	1.01e-29	SPBC1289.01c|chr4|II|1,3-beta-glucan	1.67e-48
ChsD	class VI chitin synthase, role in chitin biosynthesis	AO090113000128	Afu1g12600	0	AN1046	0	NCU05268T0	0	C1_13110C_A	8.96e-13	YBR023C	1.5e-14	SPAC13G6.12c|chs1|I|chitin	1.97e-07
CfmA	GPI-anchored cell wall protein, involved in stabilizing the cell wall, expressed during germination and hyphal growth, possible play a role in cell-wall integrity by stabilizing the formation of polysaccharide fibers	AO090103000384	Afu6g14090	5.43e-26	AN5357	4.7e-28	NCU04948T0	7.21e-10	CR_06680C_A	0.039	YBR112C	0.46	SPCC162.08c|nup211|III|nucleoporin	0.14
NudF	microtubule-plus-end binding protein, interacts with the dynein/dynactin complex, strong association between this protein and the regulation of the dynein– dynactin complex and Mt organization	AO090023000713	Afu6g12970	0	AN6197	0	NCU04312T0	0	C3_00530C_A	2.22e-64	YOR269W	2.2e-43	SPAC630.14c|tup12|I|transcriptional	4.24e-26
Kin1	MT plus-ends are directed to the hyphal tip, and real-time PCR analysis revealed that the genes for Kinesin-1 and Kinesin-3 are up-regulated in hyphae, which is consistent with the essential role of these kinesins in long-range hyphal growth, Kinesin-1, Kinesin-3, and Myosin-V cooperate in polarized growth	AO090103000408	Afu6g14220	0	AN5343	0	NCU09730T0	0	C1_12010C_A	1.37e-135	YBL063W	1.7e-65	SPAC1834.07|klp3|I|kinesin-like	8.77e-142
MipA	beta tubulin gene	AO090012000540	Afu1g13390	0	AN0676	0	NCU03954T0	0	C4_05570C_B	5.47e-96	YLR212C	8.54e-112	SPBC32F12.04|gtb1|II|gamma-tubulin	0
NudA	dynein heavy chain, mutants affected in microtubule function showed multipolar germination and curled hyphae	AO090113000051	Afu5g11810	0.72	AN5444	4.2	NCU05172T0	0.088	C1_00390W_A	0.18			SPBC17G9.13c|SPBC17G9.13c|II|conserved	1.1
Kin3	Kinesin-1, Kinesin-3, and Myosin-V cooperate in polarized growth and that Kinesin-3 participates in acid phosphatase secretion in hyphae, delivers axonal vesicles are absent from S. cerevisiae, but they are described for filamentous fungi, kin3 shows increased expression in hyphae and are essential for filamentous growth	AO090026000806	Afu2g14730	0	AN7547	0	NCU06733T0	0	C1_02100W_A	6.17e-74	YGL216W	4.1e-60	SPAC1834.07|klp3|I|kinesin-like	3.76e-64
EB1	MT Plus-end binding protein, EB1-like	AO090003000749	Afu3g11860	6.42e-106	AN2862	3.53e-108	NCU00243T0	6.72e-76	C1_11250W_A	4.93e-20	YER016W	5.14e-33	SPAC18G6.15|mal3|I|microtubule	3.04e-46
NudM	largest subunit of dynactin, null mutants for ro-3 and ro-4 (Arp1) are phenotypically identical to cytoplasmic dynein heavy chain ro-1 mutants, exhibiting curled hyphal growth and an abnormal distribution of nuclei. MTs are severely disrupted at the apex and subapex of mature hyphae in the ro-1 and ro-3 mutants.	AO090009000238	Afu2g13450	0.21	AN5429	0.093	NCU02793T4	0.068	CR_10680W_A	0.019	YOR109W	0.025	SPAC4G8.07c|trm2|I|tRNA	0.44
RO-2	dynactin Arp1 p62 subunit RO2, cluster of similar proteins is conserved in and specific to filamentous fungi, ortholog(s) have microtubule motor activity, role in actin cytoskeleton organization, conidium formation, hyphal growth, microtubule-based movement, nuclear migration and dynactin complex localization	AO090003000617	Afu3g10720	0	AN4917	0	NCU00257T0	2.79e-151	CR_10190C_A	7.2e-06	YOR341W	0.24	SPBC29A10.04|psm1|II|mitotic	2.1
Kin5	kinesin, orthologs have microtubule binding, microtubule motor activity and role in microtubule plus-end directed mitotic chromosome migration, mitotic spindle disassembly, mitotic spindle midzone assembly, mitotic spindle pole body separation	AO090010000216	Afu7g01400	0	AN3363	0	NCU00927T0	0	CR_06540W_B	4.92e-95	YBL063W	2.25e-134	SPAC25G10.07c|cut7|I|kinesin	6.4e-164
Kin8	kinesin, orthologs have microtubule binding, microtubule motor activity and role in microtubule plus-end directed mitotic chromosome migration, mitotic spindle disassembly, mitotic spindle midzone assembly, mitotic spindle pole body separation	AO090120000272	Afu2g03150	0	AN4513	0	NCU06144T0	0	C3_05720C_A	2.5e-177	YGL216W	8.82e-152	SPBC2F12.13|klp5|II|kinesin-8	8.61e-167
ClipA	motor protein, supporting growth directionality during hyphal tip growth, ortholog(s) have microtubule plus-end binding activity and role in activation of bipolar cell growth, ascospore formation, cellular protein localization, microtubule polymerization or depolymerization, regulation of filamentous growth	AO090023000313	Afu8g04660	0	AN1475	0	NCU07400T0	3.38e-115	C3_07770C_A	9.78e-16	YCL029C	5.29e-16	SPAC3C7.12|tip1|I|CLIP170	1.57e-19
KipA	kinesin, CENP-E family, microtubule plus-end-directed motor activity, required for wild-type hyphal morphology, microtubule arrangement at hyphal tip, localization of Spitzenkorper, TeaA and TeaR, polarity of germ tube emergence	AO090026000844	Afu7g03710	0	AN8286	0	NCU02626T0	0	C2_10310C_A	8.75e-85	YPL155C	4.07e-80	SPBC1604.20c|tea2|II|kinesin	1.54e-77
dynein	cytoplasmic dynein 1 light intermediate chain, vesicular transport, role in nuclear migration along microtubule	AO090120000201	Afu5g08510	0	AN4664	0	NCU09982T0	1.01e-175	CR_08570W_A	1.1	YMR299C	0.008	SPAC458.04c|dli1|I|meiotic	0.19
CoA	tubulin cofactor A (TBCA), participates in the folding of α/β-tubulin heterodimers, plays crucial roles in vegetative growth, conidiation, temperature sensitivity and virulence	AO090011000883	Afu2g08190	4.25e-57	AN6176	3.75e-54	NCU03306T0	5.84e-15	CR_04650W_A	0.002	YOR265W	3.87e-08	SPCC13B11.03c|SPCC13B11.03c|III|hydroxyacylglutathione	0.16
RO-10	dynactin subunit, curled hyphae, dynamics of early endosomes was also strongly affected in a ro-10 mutant, required for assembly of the dynactin complex and thereby for proper dynein function, ortholog(s) have role in establishment or maintenance of cell polarity, mitochondrion organization, nuclear migration, nucleus organization, spore germination	AO090701000764	Afu5g08430	3.08e-127	AN12001	7.86e-81	NCU10696T0	1.05e-21	C7_03070C_B	1.3	YIL062C	1.9	SPAC688.09|rim2|I|mitochondrial	1.1
ModA	rac – cdc42 – cdc24 GTPase module is required for polarized growth and hyphal morphogenesis, strains deficient in RAC are characterized by dichotomous tip splitting and massive apical hyperbranching, mutants deficient in rac exhibit clear apical hyperbranching	AO090001000693	Afu2g05740	3.49e-139	AN7487	4.09e-137	NCU06454T0	2.87e-110	C1_08450C_A	7.6e-114	YLR229C	1.03e-115	SPAC110.03|cdc42|I|Rho	9.42e-118
RacA	rho-type GTPase, required for conidiation and normal hyphal growth, organizing the morphogenetic machinery to enable axis formation and stabilization	AO090020000127	Afu3g06300	9.67e-144	AN4743	6.86e-139	NCU02160T0	5.99e-115	C1_08450C_A	1.22e-92	YLR229C	1.29e-93	SPAC110.03|cdc42|I|Rho	1.13e-93
Rho4	rho-type GTPase, AnBud3–Rho4 module acts downstream of the septation initiation network to mediate recruitment of the formin SepA to the site of contractile actin ring assembly	AO090113000121	Afu5g14060	8.75e-179	AN2687	1.15e-170	NCU03407T1	1.82e-103	CR_02860W_A	4.33e-71	YPR165W	5.65e-70	SPAC16A10.04|rho4|I|Rho	8.13e-89
Rho1	rho-type GTPase, predominantly localize to the hyphal tip, involved in radial growth and conidiation, mutants display cytoplasmic leakage at the hyphal tips	AO090003000071	Afu6g06900	2.11e-136	AN5740	8.13e-137	NCU01484T0	6.55e-119	CR_02860W_A	3.69e-109	YPR165W	2.23e-108	SPAC1F7.04|rho1|I|Rho	5.28e-119
RasA	linked to cell wall integrity, polarity establishment, required for hyphal growth and morphogenesis, localizes primarily to the plasma membrane of actively growing hyphae	AO090026000726	Afu5g11230	8.62e-144	AN0182	2.03e-137	NCU08823T0	4.91e-100	C2_10210C_A	3.8e-81	YNL098C	1.37e-79	SPAC17H9.09c|ras1|I|GTPase	4.61e-88
BarA	ceramide synthase component, required for polarized growth, lack of CaLag1p caused severe defects in the growth and hyphal morphogenesis, overexpression of CaLAG1 induced pseudohyphal growth, suggesting that CaLag1p is necessary for relaying signals to induce hypha-specific gene expression	AO090023000962	Afu4g06290	0	AN4332	0	NCU02468T0	3.54e-113	C3_05730C_A	5.94e-56	YHL003C	1.67e-26	SPAC1A6.09c|lag1|I|sphingosine	5.52e-70
Rom2	upstream regulatory factors that modulate Pkc1p activity: Tor2p, Rom1p,Rom2p, Rho1p, Slg1p, Mid2p. Guanine nucleotide exchange factor (GEF) for Rho1p (Rho1p is activated by the action of a GDP/GTP exchange factor (GEF), of which two forms, encoded by ROM1 and ROM2, are present in yeast )	AO090120000205	Afu5g08550	0	AN4719	0	NCU00668T0	0	C2_03240C_A	0	YLR371W	4.13e-166	SPAC1006.06|rgf2|I|RhoGEF	0
Mss4	PI4P 5-kinase, polar hyphal morphogenesis, responsible for the formation of relevant pools of PtdIns(4,5)P2 that control polar and directional growth and septation. Tip growth in the filamentous ascomycete N. crassa requires the formation of PtdIns(4,5)P2 by the PI4P 5-kinase MSS-4 at the hyphal tip and, possibly, during septation to support polar growth. (Mss4 ---PI4,5P2 -----Rom2 -----Rho1/2 --…	AO090020000081	Afu3g06080	0	AN2766	0	NCU02295T0	0	C3_01160W_B	3.46e-148	YDR208W	1.14e-129	SPAC19G12.14|its3|I|1-phosphatidylinositol-4-phosphate	0
StoA	stomatin ortholog, predicted to have scaffolding functions in maintenance of lipid microdomains in membranes, mutation affects hyphal morphology	AO090012000787	Afu3g13440	0	AN3163	0	NCU03388T0	3.96e-156	CR_08990C_A	1.03e-96	YJR072C	0.28	SPBC16G5.07c|SPBC16G5.07c|II|stomatin,	1.16e-19
Lrg1	GTPase-activating protein (GAP), mutant displayed significantly decreased pseudohyphal growth, involved in the Pkc1p signaling pathway controlling cell wall integrity	AO090012000424	Afu2g15050	0	AN7576	0	NCU02689T0	0	CR_00440C_A	0	YDL240W	3.17e-171	SPBC3F6.05|rga1|II|RhoGAP,	0
Bag7	Rho GTPase activating protein (RhoGAP), stimulates the intrinsic GTPase activity of Rho1p, which plays a bud growth by regulating actin cytoskeleton organization and cell wall biosynthesis, resulting in the downregulation of Rho1p	AO090701000375	Afu2g01060	0	AN11994	0	NCU00196T0	2.34e-150	C7_00080C_A	8.45e-40	YDR389W	3.96e-52	SPBC17F3.01c|rga5|II|RhoGAP,	5.19e-65
Bud16	pyridoxal kinase, involved in bud-site selection, key enzyme involved in pyridoxal 5'-phosphate synthesis, the active form of vitamin B6	AO090005000781	Afu1g02900	0	AN0270	3.9e-177	NCU10351T0	1.24e-123	C6_01750C_A	7.72e-49	YEL029C	2.27e-52	SPAC6F6.11c|SPAC6F6.11c|I|pyridoxine-pyridoxal-pyridoxamine	1.11e-59
SwoC	pseudouridine synthase activity, involved in establishment of cell polarity, mutants show defects in anisotropic growth, endocytosis, nuclear distribution and compartmentation, required for the establishment of hyphal polarity	AO090009000691	Afu5g05710	0	AN8851	0	NCU01290T0	0	C1_10620W_A	0	YLR175W	0	SPAC29A4.04c|cbf5|I|pseudouridylate	0
Rdi1	Rho GTPase inhibitor, modulate actin filament assembly during cell elongation, transposon mutation affects filamentous growth, involved in the localization and regulation of Cdc42p and Rho1p	AO090026000700	Afu5g11380	1.31e-124	AN0163	1.19e-121	NCU06561T0	2.87e-82	C3_05000W_A	1.8e-63	YDL135C	2.51e-54	SPAC6F12.06|rdi1|I|Rho	1.01e-54
SwoF	have glycylpeptide N-tetradecanoyltransferase activity, required for the establishment of hyphal polarity, replicative cell aging and cytosol localization. Substrate of SwoFp must be myristoylated for proper polarity establishment and maintenance. The mutation prevents the proper function of SwoFp at restrictive temperature and thus blocks polar growth	AO090023000762	Afu4g08070	0	AN3839	0	NCU17177T0	0	C4_01440W_A	9.19e-143	YLR195C	1.22e-151	SPBC2G2.11|myr1|II|N-myristoyltransferase	9.17e-173
Stt4	PI(4)P is generated by two essential PI-4-kinases, Pik1 at the Golgi and Stt4 at the plasma membrane. A steep phosphoinositide bis-phosphate gradient forms during fungal filamentous growth. Phosphatidylinositol-4-phosphate-dependent membrane traffic is critical for fungal filamentous growth.	AO090026000840	Afu7g03760	0	AN4278	0	NCU09367T0	0	CR_07090W_A	0	YLR305C	0	SPBC577.06c|stt4|II|1-phosphatidylinositol	0
Rax1	N-glycosylated protein, required for the bipolar budding pattern, necessary for the establishment of the bipolar budding landmark, involved in bud site selection during bipolar budding	AO090009000328	Afu4g12640	0	AN3622	0	NCU08343T0	3.06e-141	C3_04490W_A	1.55e-29	YOR301W	5.09e-36	SPAC23G3.05c|SPAC23G3.05c|I|protein	5.52e-38
Bud13	subunit of the RES complex; RES complex is required for nuclear pre-mRNA retention and splicing; involved in bud-site selection; diploid mutants display a unipolar budding pattern instead of the wild-type bipolar pattern.	AO090011000095	Afu4g03160	1.25e-162	AN7184	2.88e-146	NCU04362T0	1.07e-57	C1_13380W_A	3.3e-13	YGL174W	1.93e-14	SPCC1620.10|cwf26|III|complexed	7.17e-34
Erg9	mutations affecting mevalonate biosynthesis (erg-9, erg-13, and hmg-1) or the two phosphatidylinositol kinases (sst-4 and mss-4) cause very similar apolar growth phenotypes. Erg-9 mutant: Highly branched, bulbous and apolar.	AO090010000204	Afu7g01220	0	AN10396	0	NCU06054T0	0	C2_08610W_B	3.72e-127	YHR190W	8.32e-127	SPBC646.05c|erg9|II|farnesyldiphosphate:farnesyldiphosphatefarnesyltransferase	2.35e-144
Bud20	bud site selection, C2H2-type zinc finger protein required for ribosome assembly; shuttling factor which associates with pre-60S particles in the nucleus	An08g10540 (A. niger)	Afu6g12920	2e-36	AN5526	1e-23	XP_959785.1	1e-35	C1_02450C	2e-12	YJM1450	2e-11	NP_594774.1	3e-20
ELMO_like	morphogenesis and development, Rac-GEF, ortholog(s) have role in filamentous growth of a population of unicellular organisms, fungal-type cell wall organization and membrane localization	AO090010000773	Afu8g02810	0	AN8877	0	NCU03264T0	0	C7_03080W_B	3.47e-08	YNL199C	0.85	SPAC1805.17|crm1|I|importin	2.2
Bem1	protein containing SH3-domains, involved in establishing cell polarity and morphogenesis, functions as a scaffold protein for complexes that include Cdc24p, Ste5p, Ste20p, and Rsr1p	AO090206000084	Afu4g04120	0	AN7030	0	NCU06593T0	0	C4_01410W_A	2.84e-66	YBR200W	1.02e-70	SPAC22H10.07|scd2|I|scaffold	1.95e-104
RgsB	N-glycosylated protein, required for the bipolar budding pattern, necessary for the establishment of the bipolar budding landmark, involved in bud site selection during bipolar budding	AO090009000328	Afu4g12640	0	AN3622	0	NCU08343T0	3.06e-141	C3_04490W_A	1.55e-29	YOR301W	5.09e-36	SPAC23G3.05c|SPAC23G3.05c|I|protein	5.52e-38
SepA	formin, polarizer, localizes to the septum, where it catalyses actin ring formation, accumulates in a spot at the hyphal tip. In all of the mutational studies on Bni1 and SepA homologues, actin cables are absent, confirming that formins mediate cable assembly in filamentous fungi.	AO090701000044	Afu6g04940	0	AN6523	0	NCU01431T0	0	C1_12960C_A	1.41e-91	YNL271C	1.09e-83	SPAC1F5.04c|cdc12|I|formin	8.12e-57
SpaA	spa2-like protein, required for the stability, behavior and morphology of the Spk and maintenance of regular apical growth in hyphae, subunit of the polarisome complex, associates with Woronin bodies at the septal pore during cellular wound healing.	AO090120000216	Afu2g03710	0	AN3815	0	NCU03115T0	0	C1_12620W_A	2.94e-23	YLL021W	8.69e-20	SPAC3G9.05|spa2|I|ARF	1.14e-17
Pld3	phospholipase D, required for commitment to meiosis, mutant defect in hyphal growth on solid substrates, functions in at least one of these pathways regulating morphogenesis	AO090020000034	Afu3g05630	0	AN10413	0	NCU03955T0	0	C1_11590W_A	0	YKR031C	0	SPAC2F7.16c|pld1|I|phospholipase	0
MesA	spindle pole body interacting protei, maintenance of polarity axis, ortholog(s) have role in establishment of cell polarity, hyphal growth, promotes the localized assembly of actin cables at polarization sites by facilitating the stable recruitment of SepA, spatial determinant to stabilize axes of polarized hyphal extension	AO090005000783	Afu1g02920	0	AN0268	0	NCU00172T0	0	C3_04610W_A	9.78e-52	YOR129C	6.32e-12	SPBC776.06c|SPBC776.06c|II|Arf3/6	1.66e-84
Bud6	polarizer, polarity maintenance, septation, conserved components of the polarisome, actin- and formin-interacting protein, participates in actin cable assembly and organization as a nucleation-promoting factor (NPF) for formins Bni1p and Bnr1p	AO090005001348	Afu1g09640	3.5	AN8767	0.46	NCU05985T0	4.9	CR_07600W_A	0.36	YPL147W	2.5	SPCC777.14|prp4|III|serine/threonine	0.44
Rgd1	GTPase-activating protein (RhoGAP) for Rho3p and Rho4p; possibly involved in control of actin cytoskeleton organization. The Rho GTPase-activating protein Rgd1p positively regulates the GTPase activity of Rho3p and Rho4p, which are involved in bud growth and cytokinesis, respectively, in the budding yeast.	AO090020000125	Afu3g06280	0	AN4745	0	NCU00553T0	2.58e-96	C1_06020W_B	1.86e-95	YBR260C	2.41e-88	SPBC23G7.08c|rga7|II|RhoGAP,	1.34e-81
FloA	flotillin ortholog, involved in maintenance of sterol-rich plasma membrane domains; required for apical localization of cell-end marker proteins; mutation causes abnormal hyphal morphology	AO090011000884	Afu2g08180	5.02e-100	AN6177	3.17e-90	NCU05899T0	3.74e-41	C1_11380W_A	0.22	YLR186W	2.7	SPAC630.14c|tup12|I|transcriptional	1.6
Rgf3	RHO4-specific GEF, which seems involved in the actual septation process and is acting prior to formin-dependent actin assembly, deletion results in aseptate strains, landmark protein, required for septum placement	AO090012000068	Afu5g07430	2.2	AN1273	2.5	NCU05199T0	1.8	C1_07380C_A	3.5	YBR117C	1.1	SPAPB1E7.08c|SPAPB1E7.08c|I|transmembrane	0.11
DOCK180_like	similar to dedicator of cytokinesis protein 1(DOCK180) conserved in and specific to filamentous fungi	AO090003000915	Afu1g04340	0	AN0463	0	NCU09492T0	0	C2_04050C_A	4.03e-60	YLR422W	3.38e-48	SPAPJ696.02|lsb4|I|actin	0.25
Cdc24	GEF for Cdc42, ortholog(s) have Rho guanyl-nucleotide exchange factor activity, required for polarity establishment and maintenance	AO090003001078	Afu4g11450	0	AN5592	0	NCU06067T0	0	C5_01970C_A	7.76e-44	YAL041W	2.93e-41	SPAC16E8.09|scd1|I|RhoGEF	9.27e-67
TeaC	ortholog(s) have role in establishment or maintenance of cell polarity and cell tip localization. sH3 domain protein that localizes to hyphal tips and septa; related to Schizosaccharomyces pombe Tea4; required for selection of initial polarity of germ tube emergence; interacts with TeaA at hyphal tips and SepA at hyphal tips and septa	AO090001000759	Afu1g11920	0	AN1099	0	NCU00006T0	2.85e-95	C2_05260W_A	1.48e-09	YAR014C	3.34e-13	SPBC1706.01|tea4|II|tip	2.12e-32
TeaR	cell-end marker protein kinase, related to Schizosaccharomyces pombe Mod5, null mutant exhibits meandering hyphal phenotype; interacts with TeaA, predicted prenylation; wild-type localization requires TeaA	AO090009000474	Afu1g06090	1.54e-158	AN4214	2.01e-143	NCU03667T0	1.35e-30	C2_06860W_B	1.2	YIL043C	1.4	SPAC1D4.14|tho2|I|THO	1.2
TeaA	cell-end marker protein; related to Schizosaccharomyces pombe Tea1; null mutant exhibits zig-zag hyphae and microtubule cytoskeletal abnormalities at hyphal apex; interacts with TeaR; wild-type localization requires TeaA, KipA, microtubules	AO090026000592	Afu2g02520	0	AN4564	0	NCU00622T0	0	C1_00140W_A	1.41e-59	YHR158C	6.77e-69	SPCC1223.06|tea1|III|cell	1.95e-94
Kic1	protein kinase of the PAK/Ste20 family, required for cell integrity; physically interacts with Cdc31p (centrin), which is a component of the spindle pole body; part of the RAM network that regulates cellular polarity and morphogenesis	AO090102000293	Afu5g02220	0	AN11032	0	NCU04096T0	0	C6_02160W_B	1.62e-76	YDR523C	5.08e-80	SPAC9G1.09|sid1|I|PAK-related	8.95e-104
Mlc1	Mlc1 homolog, septation, in yeast, it appears that the septin ring recruits a myosin light chain, encoded by the MLC1 gene, to the bud neck. Mlc1p localizes to the bud neck prior to Cyk1p/Iqg1p, interacts with Cyk1p/Iqg1p, and thus helps to localize Cyk1p/Iqg1p. In turn, Cyk1p/Iqg1p is required for actomyosin ring assembly and constriction.	AO090005000459	Afu7g05950	2.69e-91	AN6732	8.32e-57	NCU06617T0	1.04e-86	CR_03090C_A	5.34e-56	YGL106W	5.13e-29	SPAP8A3.08|cdc4|I|myosin	1.11e-61
AspA	septin, after successful selection of the septation site, the cortical bars of septins Sep7, Cdc7, Cdc10, Cdc11 and Cdc12 and the CAR components Hof1, Cyk1 and Myo1 are transformed into a cortical ring.	AO090120000204	Afu5g08540	0	AN4667	0	NCU02464T0	0	C5_00070W_A	6.03e-98	YJR076C	4.67e-120	SPBC16A3.01|spn3|II|mitotic	1.72e-130
AspE	septin, with a tubular localization pattern in hyphae, AspE showed filament-like tubular localization pattern along the hyphae	AO090020000291	Afu3g07015	0	AN10595	0	NCU01998T0	3.38e-141	C5_00070W_A	3.93e-13	YJR076C	5.02e-19	SPCC188.12|spn6|III|meiotic	1.29e-20
AspC	septin, interacts and regulates branching and development, localized as a ring or cap at newly forming septa, emerging branches and also at mature septa, required for regular septation	AO090102000511	Afu5g03080	0	AN8182	0	NCU03795T0	0	C1_03210C_A	8.25e-173	YHR107C	8.45e-151	SPAC9G1.11c|spn4|I|mitotic	1.11e-173
AspB	septin, formation of septa, branch points, and asexual reproductive structures, deletion resulted in defects in septation, cell wall stress, and conidiation, localization of AspE requires the three core septins, AspA, AspB, and AspC	AO090005000377	Afu7g05370	0	AN6688	0	NCU08297T0	0	C1_04210C_A	9.54e-176	YLR314C	9.65e-150	SPAC4F10.11|spn1|I|mitotic	9.81e-174
CnaB	calcineurin regulatory subunit, need for proper hyphal extension and regular septation, growth, cell-wall integrity	AO090701000094	Afu6g04540	1.14e-132	AN6566	4.26e-117	NCU03833T0	5.65e-106	C5_05160C_A	5.98e-73	YKL190W	5.51e-80	SPCC830.06|cnb1|III|calcineurin	9.02e-83
Cbk1	serine/threonine protein kinase of the the RAM signaling network; Ndr/LATS family member; binds regulatory subunit Mob2p; involved in regulation of cellular morphogenesis, polarized growth, and septum destruction	AO090120000185	Afu6g02840	0	AN8751	0	NCU09071T0	0	C2_06670C_A	2.83e-167	YGR092W	0	SPAC24B11.11c|sid2|I|NDR	0
MobA	polarized morphogenesis, Mob1/phocein domain protein of RAM signaling network; cell wall integrity; role in cell separation, cortical actin polarization; required for hyphal growth; phosphorylated by Cdc28 on hyphal induction; activates Cbk1	AO090026000371	Afu2g12390	7.43e-155	AN6288	5.9e-155	NCU01605T0	2.08e-49	C6_02590C_A	3.42e-80	YIL106W	1.62e-67	SPBC428.13c|mob1|II|Sid2-Mob1	2.93e-87
MyoB	type II myosin heavy chain; required for wild-type cytokinesis and cell separation; localizes to the actomyosin ring; binds to myosin light chains Mlc1p and Mlc2p through its IQ1 and IQ2 motifs respectively	AO090120000082	Afu5g08700	0.12	AN1640	2.4	NCU00138T0	2	C1_09540W_A	1.6	YDR377W	1.2
Agn1	endo alpha 1-3 glucanase, transported to the septum and localize to a ring-like structure surrounds the septum, cell separation in Schizosaccharomyces pombe is achieved through the concerted action of the Eng1 endo-β-1,3-glucanase and the Agn1 endo-α-1,3-glucanase, which are transported to the septum and localize to a ring-like structure that surrounds the septum.	AO090023000532	Afu7g08510	5.57e-162	AN1604	2.66e-146	NCU04691T0	2.42e-148	C4_03450C_A	2.9	YGR113W	0.7	SPAC14C4.09|agn1|I|glucan	4.52e-57
CalA	calcineurin A catalytic subunit; required for normal growth, cell wall integrity, conidiation and virulence, localizes at the hyphal tips and septa to direct growth, septation	AO090020000552	Afu5g09360	0	AN8820	0	NCU03804T0	0	C1_00730C_A	0	YLR433C	0	SPBP4H10.04|ppb1|II|calcium-dependent	0
HymA	polarized morphogenesis, protein of RAM cell wall integrity signaling network; involved in regulation of Ace2 activity and cellular morphogenesis; role in cell separation, required for hyphal growth	AO090005000720	Afu3g12480	0	AN3095	0	NCU03576T0	3.4e-144	C2_04240C_A	5.38e-64	YKL189W	5.43e-42	SPAC1834.06c|pmo25|I|mo25	6.48e-70
Bub2	Mitotic Exit Network, SIN component, important for septum formation and localizes constitutively to SPBs and septa, ortholog(s) have GTPase activator activity and role in negative regulation of septation initiation signaling, positive regulation of cyclin-dependent protein serine/threonine kinase activity	AO090005000785	Afu1g02940	0	AN0281	0	NCU03237T0	2.52e-144	C2_02780C_A	3.96e-67	YMR055C	1.5e-61	SPAC6F6.08c|cdc16|I|two-component	4.5e-67
Tem1	coordinating nuclear cycle with cell division in budding yeast, localizes to the spindle pole body and is activated by a dual mechanism to promote mitotic exit. Tem1p induces a signalling cascade involving several kinases and scaffolding proteins, called mitotic exit network.	AO090023000281	Afu6g10330	9.54e-162	AN7206	1.01e-154	NCU08878T0	2.35e-138	C1_03080C_A	1.04e-111	YML064C	1.14e-82	SPAC1565.06c|spg1|I|GTPase	4.45e-122
CdcA	regulator of cell separation, transiently localizes to the neck at the end of mitosis, but it is never found in the septa of the hyphae, involved in exit from mitosis and morphogenesis	AO090103000182	Afu3g12250	0.71	AN2677	6.19e-72	NCU03246T0	0.58			YOL144W	0.25	SPAC14C4.05c|man1|I|LEM	0.76
Tao3	component of the RAM signaling network; is involved in regulation of Ace2p activity and cellular morphogenesis, interacts with protein kinase Cbk1p and also with Kic1p	AO090023000519	Afu6g11010	0	AN0594	0	NCU09740T0	0	C3_01530C_A	0	YIL129C	0	SPBP19A11.04c|mor2|II|morphogenesis	0
ENGL1	endo 1-3 beta glucanase, contains a novel carbohydrate binding module required for septum localization, responsible for primary septum hydrolysis	AO090003000923	Afu1g04260	0	AN0472	0	NCU07076T0	0	C6_01690W_A	6.22e-161	YNR067C	4.04e-169	SPAC23D3.10c|eng2|I|endo-1,3-beta-glucanase	0
Cdc14	cdc14 ortholog, role in septation initiation signaling and mitotic spindle pole body localization	AO090012000572	Afu1g13170	1.84e-176	AN0655	3.59e-166	NCU06636T0	2.55e-96	C2_04740C_A	3.96e-05	YJR016C	1.2	SPBC24C6.07|cdc14|II|SIN	2.05e-28
Bud4	anillin-like protein, provide the spatial cues for ring placement, bud site selection protein, early septation marker, persistence of BUD4, BUD3 and RHO4 around the septal pore may suggest additional (marker) functions at the mature septum	AO090011000854	Afu2g08470	0	AN6150	0	NCU00152T0	0	C5_02470W_A	1.29e-56	YJR092W	3.43e-22	SPAPYUG7.03c|mid2|I|medial	8.57e-46
Cyk3	promotes cytokinesis through an actomyosin-ring-independent pathway, SH3-domain protein that was found in association with the actin ring and the mother–bud neck	AO090102000549	Afu5g03400	0	AN12403	0	NCU04095T0	0	C1_06700W_B	2.81e-59	YDL117W	2.38e-58	SPAC9G1.06c|cyk3|I|Nebulin-family	1.94e-73
Bud3	involved in septum formation, Rho guanyl-nucleotide exchange factor activity, role in actomyosin contractile ring assembly, regulation of actomyosin contractile ring contraction and contractile ring localization	AO090120000300	Afu5g11890	0	AN0113	0	NCU06579T0	0	C6_00390W_A	2.6	YCL014W	0.6	SPAC31A2.16|gef2|I|RhoGEF	2.06e-13
PlkA	plo1 ortholog(s) have protein serine/threonine kinase activity, polo-like kinase, involved in initiation of mitosis and mitotic progression	AO090005000574	Afu8g05680	0	AN1560	0	NCU09258T0	7.27e-160	C1_00950C_A	5.88e-72	YMR001C	3.56e-73	SPAC23C11.16|plo1|I|Polo	9.55e-73
Sks1	serine/threonine protein kinase, pseudohypha formation, important regulator of filamentation and glucose signaling, involved in the adaptation to low concentrations of glucose independent of the SNF3 regulated pathway	AO090003000600	Afu3g10530	0	AN4935	0	NCU04990T0	8.58e-126	C5_01320W_B	1.45e-34	YDR247W	6.49e-55	SPBC19C2.05|pat1|II|serine/threonine	5.61e-101
SitA	type 1 protein phosphatase, influencing the synthesis of N acetylglucosamine, prevents completion of anaphase, affect the pathway for chitin biosynthesis. bimG11 mutation do not produce a germ tube but instead swell excessively and eventually lyse.	AO090023000433	Afu6g11470	0	AN0504	0	NCU03436T0	0	C1_04380W_A	4.9e-143	YDL047W	8.26e-141	SPCC1739.12|ppe1|III|serine/threonine	3.01e-137
Ssy1	amino acid permease, Ssy1–Ptr3–Ssy5 (SPS) system, component of the SPS plasma membrane amino acid sensor system; senses external amino acid concentration and transmits intracellular signals that result in regulation of expression of amino acid permease genes; other members are Ssy1p, Ptr3p, and Ssy5p, mutation in the gene induces elongation and enhance invasive growth in haploid strains	AO090011000034	Afu2g08800	4.94e-137	AN6118	5.66e-130	NCU07129T0	1.92e-169	C1_02530C_A	5.35e-123	YPL265W	5.25e-132	SPAC869.10c|put4|I|proline	1.26e-152
SakA	MAP-kinase2, unique defect of Δmak-2 is its highly irregular zig-zagging growth, which suggested Spitzenkörper positioning defects	AO090020000466	Afu1g12940	0	AN4668	0	NCU07024T0	0	C2_03330C_B	6.57e-179	YLR113W	0	SPAC24B11.06c|sty1|I|MAP	0
MpkB	MAPK, function in growth regulatory responses related to pheromone signaling and mating, play a role in hyphal growth, conidiation, conidia viability, sexual development, and autolysis	AO090003000402	Afu6g12820	0	AN3719	0	NCU02393T0	0	C4_06480C_A	0	YBL016W	3.55e-161	SPAC31G5.09c|spk1|I|MAP	1.39e-178
GpaA	G-protein α subunit GpaA is a major signaling component stimulating vegetative growth while inhibiting conidiation. GpaA signaling is negatively controlled by an regulator of G-protein signaling (RGS) protein called AfuFlbA, which is proposed to function by enhancing the intrinsic GTPase activity of GpaA.	AO090012000577	Afu1g13140	0	AN0651	0	NCU06493T0	0	C5_05220W_A	2.41e-90	YER020W	8.4e-98	SPBC24C6.06|gpa1|II|G-protein	2.51e-95
GpaB	heterotrimeric G protein, alpha subunit, involved in cAMP signal transduction and adenylate cyclase, respectively. G protein alpha subunit-encoding gene gpaB that was found to be an upstream stimulator of adenylate cyclase. GpaB activates the adenylate cyclase (ACYA) that generates cAMP from ATP.	AO090012000600	Afu1g12930	0	AN1016	0	NCU05206T0	0	C3_02240C_B	7.14e-118	YER020W	1.64e-131	SPAC23H3.13c|gpa2|I|heterotrimeric	1.78e-111
PtcG	Type 2C protein phosphatase (PP2C); dephosphorylates Hog1p, inactivating osmosensing MAPK cascade; involved in Fus3p activation during pheromone response; deletion affects precursor tRNA splicing, mitochondrial inheritance, and sporulation.	AO090102000376	Afu5g13340	0.085	AN1230	0.42	NCU02184T0	1.58e-10			YER165W	8.7e-05	SPBPJ4664.02|SPBPJ4664.02|II|cell	0.13
MeaA	ammonium permease Mep2 is one receptor that cells use to detect nitrogen compounds, strains lacking Mep2 can acquire ammonium and grow at normal rates but do not form filaments in response to ammonium limitation	AO090001000707	Afu2g05880	0	AN7463	0	NCU03257T0	0	C3_02310W_B	1.83e-171	YPR138C	8.55e-175	SPAC664.14|amt2|I|ammonium	7.34e-171
ArtA	involved in regulation of many processes including exocytosis, vesicle transport, Ras/MAPK signaling, pseudohyphal growth, overexpression leads to slow growth and actin cytoskeleton abnormalities	AO090120000257	Afu2g03290	0	AN4501	6.77e-164	NCU02806T0	2.55e-162	C1_03220C_A	7.09e-143	YER177W	4.51e-138	SPAC8E11.02c|rad24|I|14-3-3	3.86e-142
Rim20	involved in proteolytic activation of Rim101p (At least eight different transcription factors (Cph1p, Efg1p,Rbf1p, Tup1p, Czf1p, Nrg1p, Cph2p, and Rim101p) contribute to hyphal morphogenesis under different environmental conditions ); part of response to alkaline pH; PalA/AIP1/Alix family member; interaction with the ESCRT-III subunit Snf7p suggests a relationship between pH response and multives…	AO090023000950	Afu4g06400	0	AN4351	0	NCU05876T0	0	C1_09380W_A	2.5e-115	YOR275C	1.11e-59	SPAC17G6.05c|bro1|I|BRO1	2.48e-23
Ste11	MAP kinase kinase kinase, role in MAPK-stimulated filamentous growth	AO090009000610	Afu5g06420	0	AN2269	0	NCU06182T0	0	C2_03770C_A	6.55e-118	YLR362W	2.65e-113	SPBC1D7.05|byr2|II|MAP	1.37e-103
GprD	G protein-coupled glucose receptor, act at sites of active cell wall/cell membrane synthesis, regulation of fungal metabolism and important cellular processes, such as germination, hyphal elongation, and branching	AO090026000360	Afu2g12640	0	AN3387	0	NCU04626T0	0.038	C2_09470C_A	1.2	YOR270C	0.43	SPBC17D11.08|SPBC17D11.08|II|WD	1.4
GprC	might act at sites of active cell wall/cell membrane synthesis, regulation of fungal metabolism and important cellular processes, such as germination, hyphal elongation, and branching, deletion mutants of the GPCR (∆gprC and ∆gprD) resulted in impaired growth	AO090005000173	Afu7g04800	0	AN3765	0	NCU04626T0	0.000103	C7_01550W_A	1.4	YGL106W	0.58	SPCC1753.02c|git3|III|G-protein	0.003
PkaR	regulatory subunit of PKA	AO090003000534	Afu3g10000	0	AN4987	0	NCU01166T0	3.49e-157	C2_01110C_B	1.57e-70	YIL033C	2.28e-87	SPAC8C9.03|cgs1|I|cAMP-dependent	4.69e-91
Plc1	phospholipase C, regulates activation of Gpa2 by Gpr1. PLC1 deletion, which prevents Gpr1 from associating with Gpa2, also inhibits filament formation. Plc1 activity may have a role in coupling carbon and nitrogen signaling at the sensor level	AO090012000557	Afu1g13250	0	AN0664	0	NCU01266T0	0	C7_03710C_A	2.73e-67	YPL268W	2.37e-63	SPAC22F8.11|plc1|I|phosphoinositide	4.57e-159
PreA	receptor for a factor pheromone; couples to MAP kinase cascade to mediate pheromone response; transcribed in alpha cells and required for mating by alpha cells, ligand bound receptors endocytosed and recycled to the plasma membrane; GPCR	AO090701000699	Afu5g07880	5.89e-174	AN7743	5.83e-105	NCU00138T0	3.72e-12	C1_05620C_A	1.31e-46	YKL178C	9.72e-45	SPAC3F10.10c|map3|I|pheromone	6.68e-19
SfaD	G protein-coupled receptor beta subunit, play integral roles in germination, vegetative growth, cell cycle control, mating, cell–cell fusion, morphogenesis, chemotaxis, pathogenicity and secondary metabolism. AfuSfaD and AfuGpgA play a crucial role in proper control of vegetative growth, spore germination, asexual development and production of certain metabolites.	AO090005000944	Afu5g12210	0.32	AN0081	1.9	NCU01423T0	1.14e-56	CR_02160W_B	1.5	YLR080W	1.8	SPBP19A11.06|lid2|II|Lid2	0.78
AcyA	adenylate cyclase	AO090001000512	Afu6g08520	0	AN3913	0	NCU08377T0	0	C7_03070C_A	0	YJL005W	0	SPBC19C7.03|cyr1|II|adenylate	5.21e-175
SskB	osmotic MAPK pathway, osmostress signaling is transduced through the OS1 histidine kinase to the OS4, OS5 and OS2 MAPK cascade. os mutants are unable to grow on high osmolarity media	AO090138000214	Afu1g10940	0	AN10153	0	NCU03071T0	0	C4_05030C_A	0	YNR031C	3e-160	SPAC1006.09|win1|I|MAP	0
Sho1	transmembrane osmosensor for filamentous growth and HOG pathways. Several transmembrane (TM) proteins regulate the filamentous growth pathway, including the signaling mucin Msb2p, the tetraspan osmosensor Sho1p, and an adaptor Opy2p	AO090701000763	Afu5g08420	6.18e-168	AN7698	5.52e-131	NCU08067T0	6.47e-87	C1_09140C_A	1.47e-24	YER118C	5.49e-45	SPAPJ760.02c|abp1|I|cofilin/tropomyosin	0.000486
Ypd1	histidine phosphotransfer protein, osmotic stress-responsive phosphorelay intermediate sensor protein; phosphorylated by the plasma membrane sensor Sln1p (PS13) in response to osmotic stress and then in turn phosphorylates the response regulators Ssk1p in the cytosol and Skn7p in the nucleus.	AO090003001194	Afu4g10280	1.28e-50	AN2005	5.43e-55	NCU01489T1	5.07e-31	C1_07240W_A	2.71e-21	YDL235C	2.09e-16	SPBC725.02|mpr1|II|histidine-containing	1.99e-36
Cwh43	cell wall sensor, cell wall organization or biogenesis, role in cell wall biogenesis; possibly an essential gene, ortholog(s) have role in GPI anchor biosynthetic process, fungal-type cell wall organization and cellular bud neck, cellular bud tip, integral component of plasma membrane localization.	AO090005001276	Afu3g09740	0	AN5011	0	NCU05895T0	0	CR_01290C_A	0	YCR017C	0	SPAC589.12|cwh43|I|glycosylceramide	0
Ssk1	response regulator, two-component response regulator, effect on morphogenesis and virulence, effect on filamentous growth, Ssk1p of Candida albicans is a putative response regulator protein of the Hog1 two-component signal transduction system.	AO090701000762	Afu5g08390	0	AN7697	0	NCU01895T1	4.87e-147	C1_13930W_A	6.34e-59	YLR006C	3.36e-53	SPBC887.10|mcs4|II|response	1.12e-68
PdeB	pde2 mutants have highly reduced levels of EFG1 transcription during yeast-to-hypha transition - reduced level of EFG1 expression induces cell elongation and pseudohyphal filamentation and prohibits formation of true hyphae	AO090003001572	Afu1g05230	0	AN2740	0	NCU00478T0	1.24e-118	C1_02840W_A	2.64e-58	YOR360C	3.99e-29	SPBC409.15|tsr2|II|rRNA	1.9
GprI	cAMP receptor like GPCR	AO090102000175	Afu3g00780	0.13	AN5039	3.45e-30	NCU05866T0	5.57e-15	C7_03850W_A	4.8	YJL216C	0.48	SPAC824.02|bst1|I|GPI	2
GprH	cAMP receptor like GPCR, GprH is pre-formed in conidia and is increasingly active during carbon starvation, where it plays a role in glucose uptake and the recovery of hyphal growth. GprH nutrientsensing system functions upstream of the cAMP-PKA pathway, influences primary metabolism and hyphal growth.	AO090701001169	Afu5g04135	2.51e-167	AN8262	4.57e-154	NCU04626T0	4.74e-84	C5_01250W_B	0.062	YDL035C	0.72	SPBC25H2.06c|hrf1|II|COPII-coated	3.5
RicA	acts as a putative GEF that may function upstream of the cAMP-PKA signaling pathway and play important roles in regulating fungal development.	AO090023000668	Afu4g08820	0	AN1661	0	NCU02788T0	9.63e-102	C5_01920C_A	0.017	YPL161C	0.61	SPBC3E7.04c|SPBC3E7.04c|II|Ric8	2.14e-16
Msb2	signaling mucin, pseudohypha formation, head of the FG pathway, involved in various signaling pathways; functions as osmosensor in the Sho1p-mediated HOG pathway; functions in Cdc42p- and MAP kinase-dependent filamentous growth signaling pathway	AO090206000109	Afu4g04070	6.92e-114	AN7041	9.94e-69	NCU04373T0	9.07e-34	C2_01780W_B	1.51e-23	YGR014W	2.49e-21	SPBC3D6.13c|pdi3|II|ER	0.7
PreB	Ste2 like pheromone receptor, seven transmembrane-domain GPCR that interacts with both pheromone and a heterotrimeric G protein to initiate the signaling response that leads to mating between haploid a and alpha cells	AO090701000605	Afu3g14330	9.53e-129	AN2520	4.83e-116	NCU05758T0	1.29e-14	CR_06610W_A	0.000367	YFL026W	7.36e-22	SPAC11H11.04|mam2|I|pheromone	2.1e-22
PalC	PACC pathway, pH Signal Transduction Pathway, ortholog(s) have role in cellular response to pH, penicillin biosynthetic process, positive regulation of penicillin biosynthetic process and ESCRT III complex, plasma membrane localization.	AO090701001116	Afu2g14900	0.05	AN5844	0.01	NCU00755T0	0.063	C1_00990C_A	2.3	YNL103W	0.26	SPAC15A10.16|bud6|I|actin	2.2
PalH	PACC pathway, pH-response regulator protein palH/prr-4, Required for the proteolytic cleavage of the transcription factor pacc-1 in response to alkaline ambient pH	AO090120000469	Afu5g13270	0	AN6886	0	NCU00007T0	1.15e-141	C5_01950C_A	4.94e-20	YNL294C	3.26e-18	SPAC17A2.01|bsu1|I|high-affinity	0.89
Hsf1	conserved negative regulator of flocculation and filamentation, negative regulator of hyphal development	AO090003001329	Afu5g01900	0	AN8035	0	NCU08512T0	4.03e-122	C1_09170W_B	1.72e-27	YGL073W	3.21e-27	SPAC2E12.02|hsf1|I|transcription	4.05e-32
OsaA	regulates morphogenesis, transcription factor ("master switch") of white-opaque phenotypic switching; required to establish and maintain the opaque state; opaque-specific, nuclear; regulates its own expression; suggested role in regulation of adhesion factors	AO090701000110	Afu6g04490	0	AN6578	0	NCU06864T0	2.23e-25	C1_10150W_B	6.24e-27	YEL007W	8.03e-39	SPAC1751.01c|gti1|I|gluconate	2.06e-34
MAT1-2	DNA-binding protein, negative regulator under certain conditions, repress hyphal growth and hypha specific genes , HMG domain transcriptional repressor of filamentous growth and hyphal genes; in Tup1-dependent and -independent pathways	AO090701000924	Afu4g10820	0	AN1962	0	NCU03481T0	1.1e-34	CR_02640W_B	8.58e-22	YPR065W	4.55e-19	SPBC1711.02|mat3-Mc|II|mating-type	6.27e-17
Sin3	transposon mutation affects filamentous growth, component of a specific histone deacetylase complex, was shown to bind to the EFG1 promoter, mutants grew as budding pseudohyphae and were unable to form true hyphae	AO090005000589	Afu8g05570	0	AN1546	0	NCU02578T0	0	C1_00930C_B	3.88e-180	YOL004W	9.87e-175	SPBC12C2.10c|pst1|II|Clr6	3.66e-158
StuA	inducer of Flo11, "pseudohyphal determinant", overexpression induced invasive pseudohyphal growth on a nutritionally rich medium, regulation of the transition from spherical growth to tubular growth, yeast–filament transition - regulated by the Phd1 and Sok2	AO090011000905	Afu2g07900	0	AN5836	0	NCU01414T0	3.61e-146	CR_07890W_A	5.42e-55	YMR016C	3.21e-51	SPAC22F3.09c|res2|I|MBF	9.42e-07
SteA	C2H2 transcription factors, half with homology to proteins from unicelluar yeasts and the other half with sequences from ﬁlamentous fungi and animals, suggest that these factors represent a point of divergence in promoter evolution and gene regulation.	AO090009000638	Afu5g06190	0	AN2290	0	NCU00340T0	0	C1_07370C_A	2.44e-72	YHR084W	5.59e-72	SPBP4H10.09|rsv1|II|transcription	2.52e-12
Snf5	mutant: defect in adhesion, subunit of the SWI/SNF chromatin remodeling complex; involved in transcriptional regulation	An04g08920 (A. niger)	Afu2g16840
DopA	affects cellular morphogenesis, required for all aspects of morphogenesis, establishment of the highly polarized hyphal growth form	AO090020000698	Afu2g05020	1.1	AN3236	0.88	NCU09412T0	5.4	C6_02760W_B	2	YML004C	0.73	SPAC2F7.14c|rrp4|I|exosome	1.1
Adn3	adhesion, transcriptional regulator of flocculation (Rfl1, Adn2, Adn3, Sre2, Yox1), Adn3 is influenced by genes encoding cell wall–modifying enzymes	AO090038000604	Afu7g02260	0	AN9087	0	NCU05791T0	1.98e-64	C6_04350C_A	0.001	YER109C	1.76e-09	SPCC1494.10|adn3|III|transcription	1.44e-10
MedA	developmental modifier that spatially and temporally regulate the central transcription factor cascade, regulator of adherence, host cell interactions and virulence; required for wild-type levels of conidiation, mediates biofilm formation and adherence to host constituents in vitro	AO090026000285	Afu2g13260	0	AN6230	0	NCU07617T0	3.21e-73	C3_01180C_B	1.39e-40	YLR015W	0.27	SPBC3E7.04c|SPBC3E7.04c|II|Ric8	0.088
PtaB	transcriptional activator ptaB ortholog, forms a complex with somA to control biofilm formation, LIM-domain binding protein family, which play a role in development in eukaryotic cells, positive regulation of cell-substrate adhesion, disruption phenotype: Leads to a reduced growth rate and a delayed conidiation	AO090026000343	Afu2g12910	0	AN6264	0	NCU06733T0	0.84	C7_03420C_A	0.42	YDL233W	5.09e-08	SPBC30B4.03c|adn1|II|adhesion	3.89e-20
SebA	yeast-to-hypha transition, shows strong homology in its zinc finger domain to the S. cerevisiae stress response factors Msn2p and Msn4p.	AO090023000650	Afu4g09080	0	AN1652	0	NCU02671T0	3.84e-59	CR_07450C_B	1.79e-21	YER130C	1.27e-23	SPAC3H1.11|hsr1|I|transcription	4.43e-19
Sfl1	filamentation-associated TF, PKA pathway involves Gpr1, Gpa2, Ras2,Tpk2, and the transcription factors Flo8 and Sfl1. These signaling pathways control the transcription of a number of filamentation-specific genes, including FLO11	AO090206000133	Afu4g04502	0	AN6998	0	NCU08480T0	3.64e-120	CR_05990C_B	1.42e-33	YOR140W	1.27e-27	SPAC2E12.02|hsf1|I|transcription	2.29e-23
PacC	C2H2 finger domain transcription factor; physically interacts with PalA by two-hybrid analysis, the products of six genes, palA, palB, palC, palF, palH, and palI, transmit the alkaline ambient pH signal to PacC	AO090003000758	Afu3g11970	0	AN2855	0	NCU00090T0	4.95e-97	C1_14340C_A	1.78e-40	YHL027W	5.02e-33	SPAC6G10.12c|ace2|I|transcription	1.03e-07
Con7	general regulator of morphogenesis and virulence, targeted deletion of con7-1 produced nonpathogenic mutants with altered morphogenesis, including defects in cell wall structure, polar growth, hyphal branching, and conidiation. Con7-1 plays a central role in the regulation of morphogenesis and virulence in F. oxysporum	AO090011000553	Afu2g10770	3.14e-177	AN5929	5.9e-176	NCU07846T1	1.82e-52	C3_07730W_A	5.99e-10	YPR013C	0.11	SPBP4H10.09|rsv1|II|transcription	0.074
WetA	mycelial-induced gene, AfuwetA causes delayed germ-tube formation and reduced hyphal branching, suggesting a role of AfuWetA in the early phase of fungal growth	AO090009000260	Afu4g13230	0	AN1937	0	NCU01033T0	2.28e-14	C1_09520C_B	3.1	YDL085W	2.3	SPCC1223.02|nmt1|III|4-amino-5-hydroxymethyl-2-methylpyrimidine	3.5
Ace2	C2H2 transcription factor with a role in conidiophore development, pigment production, germination and virulence; mutant causes increased endothelial cell damage and is hypervirulent; transcript downregulated in response to voriconazole	AO090003000678	Afu3g11250	0	AN4873	0	NCU06907T2	7.96e-71	CR_07440W_A	3.73e-29	YDR146C	1.48e-30	SPAC6G10.12c|ace2|I|transcription	1.65e-33
RabB	hyphal apical secretory apparatus, associates with secretory vesicles in its active GTP-bound form and interacts with the membrane fusion machinery	AO090023000765	Afu4g08040	3.1e-154	AN3842	6.42e-156	NCU00895T0	6.33e-130	C1_14100W_A	5.72e-71	YOR089C	1.49e-73	SPAC6F6.15|ypt5|I|GTPase	7.66e-93
ArfB	ADP-ribosylation factor; involved in invasive growth	AO090003000769	Afu3g12080	1.73e-129	AN5020	1.46e-121	NCU07173T0	4.12e-93	C3_04950W_A	3.36e-79	YOR094W	3.24e-78	SPBC1539.08|arf6|II|ADP-ribosylation	8.75e-93
DnfB	a GTPase regulating endocytic internalization, null mutants of arfB encoding a human Arf6 (a GTPase regulating endocytic internalization) orthologue display markedly extended isotropic growth and polarity maintenance defects	AO090010000254	Afu2g08850	1.7	AN2796	0.17	NCU16680T0	0.55	C1_01860W_A	4	YNR050C	0.86	SPAC1486.05|nup189|I|nucleoporin	3.4
DnfA	flippase, ortholog(s) have phospholipid-translocating ATPase activity, primarily localized to the hyphal tip and the plasma membrane under normal conditions, it localizes to the Spitzenkorper. Phospholipid flippases DnfA and DnfB localize to sites of growth and endocytosis in the fungus Aspergillus nidulans, and may be involved in secretion.	AO090003001053	Afu2g08850	0	AN6112	0	NCU00352T0	0	C3_03250W_A	0	YAL026C	0	SPAC24B11.12c|SPAC24B11.12c|I|P-type	0
MyoV	class V myosin, interacts with Sec4 and participates in the transport of post–Golgi vesicles along F-actin cables, type V myosin motors (myo2, myo4) transport diverse cargos along actin cables to facilitate polarized growth	AO090009000707	Afu5g05550	0	AN8862	0	NCU01440T0	0	C1_13780W_A	0	YAL029C	0	SPBC2D10.14c|myo51|II|myosin	0
Apm1	ortholog of S. cerevisiae/S. pombe Apm1; a clathrin-associated protein complex (AP-1) subunit; phosphorylated protein; Tn mutation affects filamentous growth	AO090701000704	Afu5g07930	0	AN7741	0	NCU09673T0	0	C2_07880W_A	6.73e-122	YOL062C	2.66e-114	SPAC31A2.09c|apm4|I|AP-2	1.36e-146
VpsA	Vps1p homologue, endocytic scission, dynamin-1 homologue, fungal endocytosis, ortholog(s) have role in hyphal growth, peroxisome organization, vacuole organization and Golgi apparatus localization	AO090102000348	Afu5g02360	0	AN8023	0	NCU04100T0	0	C5_01210W_A	0	YKR001C	0	SPAC767.01c|vps1|I|dynamin	0
Sec24	ER to Golgi transport, essential protein that is involved in vesicular transport may be necessary for the rearrangements of cell surface proteins, protein with a possible role in ER to Golgi transport; induced upon yeast-hyphal switch	AO090005001279	Afu3g09700	0	AN3080	0	NCU06868T0	0	C2_03410W_B	1.22e-151	YHR098C	1.83e-122	SPBC4.03c|sfb3|II|COPII-coated	0
Sso2	exocytic t-SNARE protein, localized throughout the entire PM, involved in fusion of secretory vesicles at the plasma membrane	AO090010000311	Afu7g01510	8.27e-162	AN3416	4.55e-84	NCU02460T1	2.04e-39	C2_09740W_A	3.19e-17	YMR183C	4.01e-22	SPCC825.03c|psy1|III|SNARE	7.35e-19
Erp3	p24 protein, important functions in this secretory pathway, participate in the transport of GPI-anchored proteins	AO090038000276	Afu1g11470	1.98e-41	AN1154	4.96e-40	NCU08339T0	8.85e-33	CR_07590W_A	2.15e-24	YGL200C	1.97e-28	SPCC24B10.17|emp24|III|COPII-coated	2.02e-25
SynA	exocytic v-SNARE protein, homologues are only found at areas of growth	AO090012000430	Afu6g02920	5.12e-63	AN8769	7.13e-60	NCU00566T0	7.46e-39	C1_13690C_A	8.37e-37	YOR327C	5.5e-35	SPAC6G9.11|syb1|I|SNAP	1.69e-38
Vps34	phosphatidylinositol 3-kinase, effect on morphogenesis and virulence, effect on filamentous growth, required for normal vesicle transport, hyphal growth	AO090020000426	Afu5g08670	0	AN4709	0	NCU00656T0	0	C1_06680W_A	1.48e-175	YLR240W	0	SPAC458.05|pik3|I|phosphatidylinositol	0
HypB	Golgi Arf1-guanine nucleotide exchange factors (GEFs) belong to two subfamilies: GBF/Gea and BIG/Sec7. ADP-ribosylation-factor (Arf) GTPases regulate membrane traffic by organizing vesicle budding.	AO090023000659	Afu7g05700	3.4	AN10662	0.67	NCU05638T0	2.8	CR_09220C_A	0.79	YBR235W	1.7	SPAC977.03|SPAC977.03|I|methyltransferase	1.6
Sac1	phosphatidylinositol phosphate (PtdInsP) phosphatase, involved in cell wall integrity and morphogenesis, related to actin organization, hyphal development, biofilm formation and cell wall integrity, involved in hydrolysis of PtdIns[4]P in the early and medial Golgi	AO090023000764	Afu4g08050	0	AN3841	0	NCU00896T0	0	C1_09990W_B	6.14e-136	YKL212W	5.82e-151	SPBC19F5.03|sac11|II|inositol	4.33e-146
Erp5	p24 proteins, important functions in this secretory pathway, participate in the transport of GPI-anchored proteins	AO090023000834	Afu4g07390	1.03e-145	AN4446	8.52e-142	NCU04003T0	2.5e-98	C1_10940C_A	1.7e-55	YAR002C-A	2.44e-53	SPBC16E9.09c|erp5|II|COPII	3.69e-49
Sec1	component of exocytic machinery, involved in docking and fusion of exocytic vesicles; binds to assembled SNARE complexes at the membrane and stimulates membrane fusion; localization to sites of secretion (bud neck and bud tip) is dependent on SNARE function	AO090010000460	Afu5g10810	0	AN4724	0	NCU08312T0	0	C7_02320W_A	1.25e-75	YDR164C	9.86e-67	SPCC584.05|sec1|III|SNARE	1.62e-121
Vam3	vacuole-associated SNARE protein, proteins of the vacuolar membrane, encoded by vam-3 and vma-1, were in an interconnected network of small tubules and vesicles near the hyphal tip, while in more distal regions they were in large and small spherical vacuoles	AO090023000864	Afu4g07110	5.39e-156	AN4416	6.23e-149	NCU06777T0	2.43e-94	C5_02720W_B	5.4e-20	YOR036W	1.51e-22	SPBC31E1.04|pep12|II|SNARE	4.52e-27
CopA	ortholog(s) have role in hyphal growth, nuclear division and Golgi apparatus, hyphal tip localization. Requirement for hyphal extension, interacts indirectly with the cell cycle, nuclear division. Its product exhibits strong homology to the a-COP subunit of the coatomer complex involved in the secretory pathway in yeast and higher organisms.	AO090005001354	Afu3g08840	0	AN3026	0	NCU10066T0	0	C3_01720C_A	0	YDL145C	0	SPBPJ4664.04|cop1|II|coatomer	0
Erv14	COPII-coated vesicle protein; involved in vesicle formation and incorporation of specific secretory cargo; required for the delivery of bud-site selection protein Axl2p and Nha1p antiporter to cell surface	AO090005001572	Afu6g07290	1.25e-92	AN5195	1.19e-94	NCU06922T0	4.53e-81	C3_07130W_A	1.14e-58	YGL054C	4.07e-60	SPAC30C2.05|erv14|I|cornichon	4.08e-36
HbrA	ortholog(s) have role in protein targeting to vacuole, vacuole organization and cytosol, nucleus localization, branch formation, mutant for the production of HbrA, exhibits a hyperbranching phenotype	AO090026000225	Afu2g13750	0	AN2418	0	NCU09121T0	0	C2_05940C_A	4.04e-17	YLR396C	3.44e-34	SPBC1703.15c|vps33|II|HOPS/CORVET	4.36e-88
Sec26	coatomer subunit beta, coatomer complex is required for budding from Golgi membranes, and is essential for the retrograde Golgi-to-ER transport of dilysine-tagged proteins	AO090038000308	Afu1g10970	0	AN1177	0	NCU04404T0	0	CR_04380C_A	0	YDR238C	0	SPBC146.14c|sec26|II|coatomer	0
Tlg2	required for mycelial development, membrane traffic (inferred), adhesion, syntaxin-like t-SNARE; forms a complex with Tlg1p and Vti1p and mediates fusion of endosome-derived vesicles with the late Golgi	AO090003001228	Afu4g10040	0	AN2048	0	NCU04119T0	1.82e-129	C2_02210C_B	4.83e-35	YOL018C	1.24e-48	SPAC823.05c|tlg2|I|SNARE	2.07e-68
Sec15	exocyst subunit, involved in polarized growth; cellular bud tip-associated protein; interacts with Ras-related GTPase Rsr1p	AO090701000006	Afu6g05290	0	AN6493	0	NCU00117T0	0	C4_04290W_A	2.58e-59	YGL233W	1.39e-41	SPCC1183.01|sec15|III|exocyst	1.45e-96
Sec10	exocyst, mediates vesicle formation, exocyst mediates polarized targeting and tethering of post-Golgi secretory vesicles to active sites of exocytosis at the plasma membrane prior to SNARE-mediated fusion	AO090010000771	Afu8g02790	0	AN8879	0	NCU09313T0	0	C4_07190W_B	1.25e-68	YLR166C	2.53e-70	SPAC13F5.06c|sec10|I|exocyst	4.22e-58
Gea2	Golgi Arf1-guanine nucleotide exchange factors (GEFs), ortholog(s) have role in Golgi to plasma membrane protein transport and Golgi cis cisterna localization.	AO090120000299	Afu5g11900	0	AN0112	0	NCU08023T0	0	C3_01390C_A	5.64e-156	YEL022W	1.9e-150	SPBC211.03c|gea1|II|guanyl-nucleotide	0
Bud7	ortholog(s) have small GTPase binding activity, role in Golgi to plasma membrane protein transport, Golgi to vacuole transport, fungal-type cell wall chitin biosynthetic process and exomer complex localization	AO090012000842	Afu3g12800	0	AN3122	0	NCU04511T0	0	C5_03820C_A	3.1e-127	YOR299W	1.24e-76	SPBC31F10.16|bch1|II|exocyst	3.65e-172
Sec6	essential subunit of the exocyst complex; the exocyst mediates polarized targeting and tethering of post-Golgi secretory vesicles to active sites of exocytosis at the plasma membrane prior to SNARE-mediated fusion	AO090003001162	Afu4g10490	0	AN1988	0	NCU03341T0	0	C3_00110C_A	5.03e-24	YIL068C	2.25e-44	SPCC1235.10c|sec6|III|exocyst	4.39e-68
Yif1	membrane protein, mutant: thick, septated, and swollen hyphae, ortholog(s) have role in ER to Golgi vesicle-mediated transport, negative regulation of G0 to G1 transition and ER to Golgi transport vesicle, endoplasmic reticulum membrane, integral component of Golgi membrane localization	AO090701000164	Afu6g03840	0	AN6628	0	NCU00624T0	2.55e-135	CR_05700C_A	5.5e-53	YNL263C	3.44e-35	SPBC25H2.06c|hrf1|II|COPII-coated	6.46e-80
Vps32	major structural component of ESCRT-III, the protein machinery that mediates inward vesicle budding and cargo sorting into the multivesicular body pathway	AO090001000442	Afu1g06420	8.92e-116	AN4240	1.31e-98	NCU01282T0	2.95e-73	C1_00650C_A	1.43e-39	YLR025W	7.19e-33	SPAC1142.07c|vps32|I|ESCRT	1.67e-44
Vma5	vacuolar ATPase, colocalizes with vacuolar calcium/H transporter (CAX), ortholog(s) have role in calcium ion transport into cytosol and plasma membrane localization	AO090038000334	Afu1g10810	0	AN1195	0	NCU09897T0	3.3e-173	C2_08190W_B	8e-79	YKL080W	1.65e-86	SPAPB2B4.05|vma5|I|V-type	2.86e-80
Vps8	ortholog(s) have GTPase binding, protein anchor activity and role in late endosome to vacuole transport via multivesicular body sorting pathway, protein targeting to vacuole	AO090003000824	Afu1g05280	0	AN0244	0	NCU02554T0	0	C3_00700W_B	4.07e-108	YAL002W	1.5e-61	SPAC17A2.06c|vps8|I|CORVET	3.17e-09
Vps45	Sec1p-like protein with a predicted role in vacuolar protein sorting, ortholog(s) have role in Golgi to endosome transport, Golgi to vacuole transport and cytosol, endosome, nucleus localization	AO090701000053	Afu6g04870	0	AN6531	0	NCU06192T0	0	C6_03300C_B	1.99e-87	YGL095C	1.67e-137	SPAC2G11.03c|vps45|I|vacuolar	0
Sec8	essential subunit of the exocyst complex; the exocyst mediates polarized targeting and tethering of post-Golgi secretory vesicles to active sites of exocytosis at the plasma membrane prior to SNARE-mediated fusion; involved in ER and Golgi inheritance in small buds	AO090701000719	Afu5g08040	0	AN11007	0	NCU04190T0	0	C6_00780W_A	1.26e-46	YPR055W	2.42e-49	SPCC970.09|sec8|III|exocyst	3.31e-44
Vps20	ESCRT-III	AO090005001613	Afu1g09220	9.91e-83	AN1365	4.09e-92	NCU10430T0	5.31e-64	C2_03310C_A	2.12e-39	YMR077C	6.07e-20	SPBC215.14c|vps20|II|ESCRT	3.04e-34
Vps36	ESCRT II complex required for trafficking from the membrane to the vacuoles; essential for pH signaling, recycles certain PM proteins to the Golgi compartment, from where they can be trafficked back to the PM	AO090206000081	Afu4g04100	0	AN7037	0	NCU06595T0	0	C2_04250W_A	3.49e-57	YLR417W	3.22e-47	SPBC3B9.09|vps36|II|ESCRT	1.81e-44
Yup1	t-SNARE which is involved in docking of endocytic vesicles to early endosomes, mutants display an endocytosis defect and arrest as chain of unbudded cells. Yup1 mutants that are blocked in the fusion of endocytic transport vesicles with early endosomes are impaired in pheromone perception and conjugation hyphae formation.	AO090026000605	Afu2g02610	0	AN11913	9.41e-163	NCU00242T0	1.69e-91	C6_00240C_A	2.17e-10	YGL212W	1.75e-12	SPCC594.06c|vsl1|III|vacuolar	4.23e-31
Vps24	subunit of the endosomal sorting complex required for transport III (ESCRT-III); mediates recruitment of calpain-like cysteine protease PalB to the ESCRT-III complex; mutant inefficiently processes the pacC transcript	AO090113000079	Afu5g13890	2.88e-133	AN6920	5.26e-121	NCU01791T0	2.28e-74	C2_00930C_A	6.27e-40	YKL041W	7.4e-44	SPAC9E9.14|vps24|I|ESCRT	7.31e-34
Sec62	required for preprotein translocation, protein trafficking	AO090026000361	Afu2g12580	0	AN6269	0	NCU06333T0	8.08e-102	C1_03340C_A	2.94e-42	YPL094C	5.12e-36	SPAC17G6.09|sec62|I|ER	4.55e-63
Vac8	protein involved in vacuolar inheritance; required for hyphal growth	AO090113000014	Afu5g13540	0	AN12408	0	NCU01470T0	0	C4_05150W_A	0	YEL013W	0	SPBC354.14c|vac8|II|vacuolar	0
Erv25	p24 protein, important functions in secretory pathway, participate in the transport of GPI-anchored proteins, ortholog(s) have role in ER to Golgi vesicle-mediated transport and COPII-coated ER to Golgi transport vesicle, plasma membrane localization	AO090009000262	Afu4g13190	5.4e-23	AN4165	2.73e-27	NCU01342T0	5.92e-12	C3_06250W_A	1.27e-06	YML012W	4.73e-06	SPAC23H4.03c|erv25|I|COPII-coated	4.92e-06
Clc1	cell wall organization or biogenesis, clathrin light chain; subunit of the major coat protein involved in intracellular protein transport and endocytosis; ortholog(s) have role in clathrin-dependent endocytosis, exocytosis and Golgi apparatus, actin cortical patch, endosome localization	AO090003001230	Afu4g10020	1.51e-131	AN2050	4.95e-143	NCU04115T0	6.77e-80	C4_01980C_A	4.62e-32	YGR167W	8.67e-22	SPBC9B6.08|clc1|II|clathrin	2.45e-46
Vps52	Vps52p is a component of the Golgi-associated retrograde protein complex, required for the recycling of proteins from endosomes to the late Golgi compartment. Component of Golgi body-associated retrograde protein complex.	AO090003000939	Afu1g04080	0	AN4014	0	NCU05273T0	0	CR_10710C_A	5.42e-63	YDR484W	1.91e-62	SPBC336.11|vps52|II|GARP	2.13e-69
Sec5	ortholog(s) have role in Golgi to plasma membrane transport, endoplasmic reticulum inheritance, establishment or maintenance of cell polarity, exocyst assembly	AO090012000630	Afu1g12790	0	AN1002	0	NCU07698T0	0	C6_04170C_A	1.93e-06	YDR166C	7.47e-23	SPCC622.10c|sec5|III|exocyst	0.33
DdiA	v-SNARE binding protein; macrophage/pseudohyphal-repressed, ortholog(s) have SNARE binding, polyubiquitin modification-dependent protein binding, ubiquitin binding activity	AO090005000469	Afu7g06050	0	AN6741	0	NCU05292T0	6.01e-136	C1_14420W_A	9.45e-56	YER143W	5.05e-67	SPAC56F8.08|mud1|I|UBA	1.69e-87
HypA	nonessential gene involved in the secretion pathway, required for hyphal morphogenesis but not for establishing or maintaining polarity, role in regulating endomembrane traffic, may play an organizing role in Spitzenkorper activity	AO090701000055	Afu6g04840	0	AN6533	0	NCU06715T0	0	CR_10290C_A	2.76e-56	YDR407C	1.13e-37	SPAC6G10.05c|trs120|I|TRAPP	9.78e-86
Exo84	exocyst, mediates vesicle formation, roles in exocytosis and spliceosome assembly; subunit of the the exocyst complex which mediates polarized targeting and tethering of post-Golgi secretory vesicles to active sites of exocytosis at the plasma membrane (PM) prior to SNARE-mediated fusion; required for exocyst assembly and targeting the complex to specific sites on the bud tip PM	AO090023000010	Afu6g11370	1.3	AN7245	3.44e-43	NCU09356T0	4.28e-34	CR_06730W_A	0.98	YER080W	1.3	SPBC106.09|cut4|II|anaphase-promoting	0.11
Spo20	t-SNARE	AO090701001138	Afu2g13760	0	AN2419	0	NCU09243T0	1.82e-16	C6_01100W_A	1.29e-49	YGR009C	5.55e-39	SPBC26H8.02c|sec9|II|SNAP-25	8.04e-52
Exo70	exocyst, mediates vesicle formation, strains with a disrupted exocyst accumulate secretory vesicles in the cytoplasm and are severely compromised in polarized growth, highlighting the importance of this complex in exocytosis and membrane expansion. In budding yeast, Exo70p and Sec3p bind PIP2, which is polarized in the PM at sites of growth.	AO090026000449	Afu2g11960	0	AN6210	0	NCU08012T0	0	C7_02050C_A	1.78e-15	YJL085W	2.95e-39	SPBC106.20|exo70|II|exocyst	3.59e-17
PodB	podB ortholog, ortholog(s) have role in establishment of cell polarity, filamentous growth of a population of unicellular organisms, protein glycosylation and Golgi apparatus localization, hyphal morphogenesis, organization of the cytoskeleton at sites of polarized growth - at hyphal tip. podB1 mutation affects organization of the hyphal tip.	AO090102000568	Afu5g03580	3.36e-138	AN8226	1.5e-143	NCU08892T0	3.02e-44	CR_02630C_A	7.61e-06	YGL033W	3.3	SPBC36.08c|cog2|II|Golgi	0.000182
SecC	exocyst component	AO090003000913	Afu1g04360	0	AN0462	0	NCU09869T0	0	C4_06250C_B	7.37e-16	YER008C	7.74e-36	SPAC17G8.12|sec3|I|exocyst	0.002
Vps23	ESCRT I complex required for trafficking from the membrane to the vacuoles targeting to vacuole; essential for pH signaling; mutants exhibit fragmented vacuoles, oOrtholog(s) have ubiquitin binding activity and role in late endosome to vacuole transport, negative regulation of protein polyubiquitination, protein targeting to membrane, protein targeting to vacuole.	AO090701000604	Afu3g14380	0	AN2521	0	NCU05753T0	3e-56	C1_10760W_A	2.06e-08	YCL008C	1.59e-12	SPAC11H11.01|sst6|I|ESCRT	0.49

## Sheet: Septal pore regulation
Supplementary Data 1b: BLASTp-based comparison genes involved in septal pore regulation between septal pore-bearing and -lacking ascomycete species
	Colors blue, red, and green indicate BLASTp e-value ranges =<1.0e-100, >1.0e-30 and =<1.0e-30, respectively, similarly to Fig. 1a.
		Ortholog in A. oryzae (BLASTp query)	Ortholog in A. fumigatus		Ortholog in A. nidulans		Ortholog in N. crassa		Best hit in C. albicans		Best hit in S. cerevisiae		Best hit in S. pombe
Protein name	Protein Function	Gene ID	Gene ID	e-value	Gene ID	e-value	Gene ID	e-value	Gene ID	e-value	Gene ID	e-value	Gene ID	e-value
Lah	Involved in Woronin body movement and tethering to septal pore (Ref. 24)	AO090011000895	Afu2g08060	0	AN12480	0	NCU02793T3	3.63e-138	C7_01620C_A	0.015	YDR138W	0.45	SPBC29B5.02c|isp4|II|OPT	0.33
Hex1	A Woronon body structural protein (Ref. 12)	AO090020000450	Afu5g08830	2.17e-89	AN4695	3.63e-92	NCU08332T0	5.51e-78	C6_01610W_A	2.85e-14	YJR047C	1.99e-14	SPBC336.10c|tif512|II|translation	1.72e-11
WSC	Woronin body sorting complex acting as adaptor to bind with cell cortex via LAH (Sup. Ref. 1)	AO090009000205	Afu4g13670	4.9e-107	AN5660	6.42e-99	NCU06910T0	1.49e-27	C6_02670C_B	4.11e-12	YOL105C	2.44e-16	SPBC30B4.01c|wsc1|II|transmembrane	1.82e-12
SPA1	Localized at septal pore and aggregates at septal pore upon hyphal wounding (Ref. 17)	AO090020000473	Afu5g09010	2.12e-36	AN4676	4.19e-31	NCU00627T0	3.43e-16			YMR232W	0.028	SPAC6B12.08|mug185|I|Co-chaperone	1.7
SPA2	Localized at septal pore and aggregates at septal pore upon hyphal wounding (Ref. 17)	AO090009000437	Afu4g12350	3.55e-87	AN3664	2.16e-67	NCU02972T0	3.35e-06	C7_01550W_A	1.1	YNL032W	2.1	SPBP8B7.23|rnf10|II|ubiquitin-protein	0.18
SPA3	Localized at septal pore (Ref. 17)	AO090701001225	Afu5g08750	5.18e-180	AN4698	4.97e-150	NCU08334T0	2.28e-27	C2_02640C_A	0.28	YNL271C	0.026	SPAC4G9.11c|cmb1|I|cytosine-mismatch	0.51
SPA4	Localized at septal pore (Ref. 17)	AO090701001225	Afu5g08750	5.18e-180	AN4698	4.97e-150	NCU08334T0	2.28e-27	C2_02640C_A	0.28	YNL271C	0.026	SPAC4G9.11c|cmb1|I|cytosine-mismatch	0.51
SPA5	Localized at septal pore (Ref. 17)	AO090011000892	Afu2g08090	8.44e-116	AN10751	5.74e-111	NCU08957T0	7.21e-07	C1_10630C_B	0.41	YMR149W	1.4	SPBC649.04|uvi15|II|UV-induced	0.15
SPA6	Localized at septal pore (Ref. 17)	AO090005001418	Afu1g00150	4.18e-79	AN3689	0.000239	NCU00691T0	2.97e-32	C1_14170W_A	0.000131	YKR017C	1.12e-06	SPAC328.02|dbl4|I|ubiquitin-protein	2.13e-07
SPA7	Localized at septal pore (Ref. 17)	AO090003000553	Afu3g09160	0.17	AN6323	0.006	NCU05723T1	0.36	C6_04290W_B	0.064	YMR045C	0.39	SPAP8A3.13c|SPAP8A3.13c|I|Vid24	0.33
SPA8	Localized at septal pore (Ref. 17)	AO090026000159	Afu2g14010	0	AN6370	1.77e-167	NCU03681T0	5.33e-06	C2_10120W_A	5.5	YLR106C	0.9	SPAC1D4.02c|grh1|I|human	1.2
SPA9	Localized at septal pore, aggregates at septal pore and activates Woronin body upon wounding (Ref. 17)	AO090023001012	Afu4g08020	0	AN3844	0	NCU00929T0	1.76e-24	C1_01290C_B	0.009	YBR255W	1.63e-05	SPCC576.13|swc5|III|Swr1	0.86
SPA10	Localized at septal pore (Ref. 17)	AO090005000610	Afu8g05410	7.24e-36	AN1532	1.64e-36	NCU04258T0	1.4	C5_01270W_A	2.6	YGR089W	2.4	SPBC1709.17|met7|II|folylpolyglutamate	0.24
SPA11	Localized at septal pore and aggregates at septal pore upon wounding (Ref. 17)	AO090038000404	Afu1g10220	9.29e-81	AN1250	5.75e-48	NCU02718T1	1.77e-11	C6_00800C_A	4.2	YJL005W	1.9	SPBC428.06c|rxt2|II|histone	1.1
SPA12	Localized at septal pore (Ref. 17)	AO090003000553	Afu3g09160	0.17	AN6323	0.006	NCU05723T1	0.36	C6_04290W_B	0.064	YMR045C	0.39	SPAP8A3.13c|SPAP8A3.13c|I|Vid24	0.33
SPA13	Localized at septal pore and regulates septal pore integrety (Ref. 17)	AO090010000330	Afu5g09790	2.75e-150	AN8528	2.14e-141	NCU01349T0	0.54	C4_00080C_A	2.15e-05	YKL176C	5.8	SPCC4G3.10c|rhp42|III|DNA	1.3
SPA14	Localized at septal pore and aggregates at septal pore upon wounding (Ref. 17)	AO090020000290	Afu3g07020	0	AN10598	0	NCU02139T0	7.74e-112	C3_05210C_A	1.6	YOR238W	4.1	SPAC167.01|ire1|I|serine/threonine	1
SPA15	Localized at septal pore and aggregates at septal pore upon wounding (Ref. 17)	AO090011000892	Afu2g08090	8.44e-116	AN10751	5.74e-111	NCU08957T0	7.21e-07	C1_10630C_B	0.41	YMR149W	1.4	SPBC649.04|uvi15|II|UV-induced	0.15
SPA16	Localized at septal pore (Ref. 17)	Not conserved
SPA17	Localized at septal pore (Ref. 17)	AO090012000517	Afu1g13580	0	AN0696	0	NCU04428T0	9.2e-168	C1_12660W_A	8.1e-19	YGL086W	2e-25	SPBC3D6.04c|mad1|II|mitotic	3.12e-58
SPA18	Localized at septal pore (Ref. 17)	AO090026000849	Afu2g02770	0	AN4545	0	NCU06253T0	7.5e-35	C1_04630C_A	1.1	YMR203W	0.57	SPBC902.06|mto2|II|microtubule	0.045
SO	Accumulates at septalpore upon stresses and wounding and involved in septal pore plugging activity (Ref. 15, 16)	AO090003000023	Afu6g06520	0	AN5776	0	NCU02794T0	0	C5_04950C_B	2.64e-45	YGR266W	5.74e-48	SPAC11G7.02|pub1|I|HECT-type	0.1
Nima kinase	Localized at septal pore and involved in opening septal pore during interphage (Ref. 18)	AO090120000152	Afu6g02670	0	AN9504	0	NCU03187T0	0	C2_10530C_A	1.52e-104	YAR018C	2.14e-79	SPAC19E9.02|fin1|I|serine/threonine	2.66e-80
FAM1	A peroxin associated with Woronin body and involved in Woronin body biogenesis (Sup. Ref. 2)	AO090005001035	Afu1g16650	0	AN0977	5.81e-162	NCU03549T0	3.93e-34	C1_14400C_A	0.039	YAL011W	3.2	SPAC22E12.19|snt1|I|Set3	2.5
GlpA	Accumulates at septal pore upon wounding and involved in septal plugging activity (Ref. 10)	AO090005001233	Afu1g14960	0	AN0837	0	NCU00219T0	1.34e-12	C1_10540C_B	1.1	YHR080C	0.02	SPBC30D10.14|SPBC30D10.14|II|dienelactone	0.22
Pex11	Involved in Woronin body biogenesis (Ref. 23)	AO090113000184	Afu6g07740	1.13e-86	AN1921	2.33e-84	NCU04802T0	1.53e-66	C6_04310W_A	2.09e-24	YOL147C	3.81e-17	SPBC582.09|pex11|II|peroxisomal	5.78e-17
SPC18	Localized at septal pore cap in Agaricomycotina (Ref. 13)	Not conserved
SPC14	Localized at septal pore cap in Agaricomycotina (Ref. 14)	Not conserved
SPC33	Localized at septal pore cap in Agaricomycotina (Ref. 14)	Not conserved
Sup. Ref. 1	Liu, F., Ng, S. K., Lu, Y., Low, W., Lai, J. & Jedd, G. Making two organelles from one: Woronin body biogenesis by peroxisomal protein sorting. J. Cell Biol. 180, 325-339 (2008).
Sup. Ref. 2	Kubo, Y., Fujihara, N., Harata, K., Neumann, U., Robin, G. P. & O'Connell, R. Colletotrichum orbiculare FAM1 encodes a novel Woronin body-associated Pex22 peroxin required for appressorium-mediated plant infection. mBio 6, e01305-15 (2015).
