# Supplementary material for: Large-scale identification of genes involved in septal pore plugging in multicellular fungi
Source: Nat Commun. 2023 Mar 17;14:1418. doi: 10.1038/s41467-023-36925-y (PMC10023807; doi:10.1038/s41467-023-36925-y)
Supplement: Supplementary file 4 — Supplementary Data 2 [file 41467_2023_36925_MOESM4_ESM.xlsx]

## Sheet: Sheet1
Supplementary Data 2: 776 candidate septal pore proteins
		Septum-localizing proteins but not functionally important in septal pore plugging
		SPP proteins
	Underlined	Yeast genes with reciprocal BLAST best hit and orthologous relation
Aspergillus oryzae	Aspergillus fumigatus		Aspergillus nidulans		Saccharomyces cerevisiae		Schizosaccharomyces pombe		Candida albicans
Gene ID	Gene ID	e-value	Gene ID	e-value	Gene ID	e-value	Gene ID	e-value	Gene ID	e-value
AO090001000067	Afu5g02380-T-p1	2e-150	AN0195-T-p1	0	YKL221W-t26_1-p1	2	SPAC17H9.20.1-p1	0.58	CR_05910W_A-T-p1	0.051
AO090001000087	Afu6g01900-T-p1	7e-160	AN2629-T-p1	0	YHR176W-t26_1-p1	0.0005	SPBP16F5.08c.1-p1	0.25	C3_05130C_A-T-p1	0.18
AO090001000105	Afu3g02880-T-p1	0	AN2631-T-p1	0	YDR522C-t26_1-p1	3.6	SPAC12G12.16c.1-p1	2.5	C3_06510C_A-T-p1	3.2
AO090001000164	Afu4g02840-T-p1	9e-165	AN1841-T-p1	3e-163	YGR240C-t26_1-p1	0.62	SPCC1827.06c.1-p1	0.029	C1_12890W_A-T-p1	1.3
AO090001000177	Afu4g02880-T-p1	6e-138	AN3193-T-p1	4e-141	YAL017W-t26_1-p1	4.5	SPCC1620.11.1-p1	0.14	C4_01990W_A-T-p1	0.46
AO090001000192	Afu4g02920-T-p1	0	AN3190-T-p1	2e-159	YHR192W-t26_1-p1	0.004	SPCC1620.07c.1-p1	1e-11	C3_04130W_A-T-p1	2e-20
AO090001000197	Afu5g14320-T-p1	8e-133	AN2683-T-p1	4e-128	YKL108W-t26_1-p1	1.2	SPAC688.06c.1-p1	0.58	C2_00540W_A-T-p1	2.4
AO090001000238	Afu1g12480-T-p1	1e-134	AN1053-T-p1	9e-101	YOL034W-t26_1-p1	0.55	SPAC1142.01.1-p1	0.66	C4_01370W_A-T-p1	0.088
AO090001000267	Afu7g04680-T-p1	0	AN9329-T-p1	1e-132	YMR306W-t26_1-p1	0.052	SPBC36B7.08c.1-p1	4.2	C6_00320C_A-T-p1	3.2
AO090001000355	Afu1g11990-T-p1	5e-133	AN10157-T-p1	5e-129	YAL020C-t26_1-p1	0.8	SPAC227.19c.1-p1	2e-09	C2_02900W_A-T-p1	3e-08
AO090001000379	Afu1g11850-T-p1	0	AN1106-T-p1	4e-148	YDR223W-t26_1-p1	1.8	SPAC17H9.06c.1-p1	1e-14	C4_03330W_A-T-p1	3.6
AO090001000414	Afu1g06330-T-p1	0	AN4223-T-p1	0	YJL042W-t26_1-p1	0.57	SPCC417.07c.1-p1	0.035	C1_13420C_A-T-p1	0.24
AO090001000423	Afu1g06270-T-p1	4e-148	AN4228-T-p1	1e-153	YDR109C-t26_1-p1	3.3	SPAC1F5.04c.1-p1	2.6	C6_01030W_A-T-p1	8.7
AO090001000437	Afu1g06160-T-p1	0	AN4237-T-p1	0	YOR032C-t26_1-p1	0.82	SPCC297.05.1-p1	0.062	C4_06160W_A-T-p1	0.19
AO090001000452	Afu1g06500-T-p1	2e-159	AN4248-T-p1	2e-147	YAL018C-t26_1-p1	2e-06	SPAC22A12.07c.1-p1	2.2	CR_08380C_A-T-p1	3e-24
AO090001000464	Afu1g06650-T-p1	0	AN10714-T-p1	8e-180	YNL094W-t26_1-p1	5e-20	SPBC29B5.04c.1-p1	3e-08	C3_01510W_A-T-p1	9e-17
AO090001000477	Afu1g06762-T-p1	0	AN5714-T-p1	0	YOL145C-t26_1-p1	0.028	SPBC19C7.03.1-p1	1.1	C3_01760W_A-T-p1	4.5
AO090001000495	Afu6g08390-T-p1	2e-131	AN3925-T-p1	9e-115	YCR053W-t26_1-p1	0.065	SPAC13G6.10c.1-p1	8e-15	C2_00780W_A-T-p1	0.57
AO090001000548	Afu6g08740-T-p1	0	AN1734-T-p1	1e-153	YPR164W-t26_1-p1	3.1	SPAC1782.06c.1-p1	0.29	C6_00820W_A-T-p1	3.4
AO090001000552	Afu6g08800-T-p1	1e-152	AN10232-T-p1	2e-105	YMR014W-t26_1-p1	4e-12	SPAC4F10.06.1-p1	5e-24	CR_00680W_A-T-p1	1e-16
AO090001000625	Afu6g09910-T-p1	0	AN10959-T-p1	0	YNL250W-t26_1-p1	5	SPAC17C9.05c.1-p1	0.39	C1_11580W_A-T-p1	0.56
AO090001000628	Afu6g09950-T-p1	3e-157	AN10945-T-p1	7e-160	YGR070W-t26_1-p1	0.84	SPCC1281.02c.1-p1	9e-23	C2_05090W_A-T-p1	0.73
AO090001000637	Afu2g05360-T-p1	1e-152	AN10957-T-p1	1e-147	YKL015W-t26_1-p1	1e-10	SPAC3C7.04.1-p1	7e-17	C1_07020C_A-T-p1	9e-10
AO090001000638	Afu2g05360-T-p1	9e-115	AN10957-T-p1	3e-111	YDR457W-t26_1-p1	5	SPAC607.10.1-p1	3.2	C6_00250W_A-T-p1	0.46
AO090001000651	Afu2g05410-T-p1	0	AN7504-T-p1	0	YKL176C-t26_1-p1	2	SPAC3H5.09c.1-p1	0.33	C2_03500W_A-T-p1	0.18
AO090001000663	Afu2g05520-T-p1	0	AN7496-T-p1	0	YGL025C-t26_1-p1	0.05	SPBC1105.14.1-p1	1.5	CR_05650W_A-T-p1	0.021
AO090001000682	Afu2g05680-T-p1	0	AN7481-T-p1	3e-174	YNL315C-t26_1-p1	1.2	SPCC737.08.1-p1	0.73	CR_10680W_A-T-p1	0.76
AO090001000688	Afu2g05710-T-p1	0	AN7483-T-p1	0	YGL146C-t26_1-p1	0.95	SPBC31F10.14c.1-p1	2.6	C4_00380W_A-T-p1	0.8
AO090001000700	Afu2g05810-T-p1	0	AN7470-T-p1	4e-162	YCR005C-t26_1-p1	0.47	SPAC21E11.06.1-p1	4	CR_08040W_A-T-p1	6.2
AO090001000761	Afu1g06730-T-p1	0	AN2554-T-p1	2e-150	YPL212C-t26_1-p1	0.32	SPBC1539.03c.1-p1	2.7	C6_03150C_A-T-p1	0.41
AO090002000050	AfuMt00070-T-p1	0	AN20013-T-p1	4e-179	YGL167C-t26_1-p1	1.2	SPBC11B10.04c.1-p1	2.9	C1_00210C_A-T-p1	0.79
AO090003000043	Afu6g06670-T-p1	3e-137	AN5764-T-p1	2e-122	YMR031C-t26_1-p1	0.0007	SPAC57A7.15c.1-p1	0.84	C3_00850C_A-T-p1	0.002
AO090003000046	Afu6g06700-T-p1	5e-113	AN5761-T-p1	1e-107	YJR070C-t26_1-p1	4	SPAC1782.02c.1-p1	0.15	C2_03030W_A-T-p1	0.23
AO090003000059	Afu6g06810-T-p1	0	AN5750-T-p1	0	YJL016W-t26_1-p1	0.005	SPBC119.14.1-p1	0.028	C1_04270C_A-T-p1	0.71
AO090003000073	Afu6g06910-T-p1	0	AN5739-T-p1	0	YJL207C-t26_1-p1	1.7	SPCC1322.05c.1-p1	1.4	C2_01990C_A-T-p1	3.4
AO090003000083	Afu1g06930-T-p1	0	AN5730-T-p1	0	YCL027W-t26_1-p1	0.091	SPBC30B4.01c.1-p1	0.023	CR_07460C_A-T-p1	0.0001
AO090003000085	Afu6g08330-T-p1	0	AN3930-T-p1	0	YBR275C-t26_1-p1	1.3	SPBP23A10.05.1-p1	1e-12	C2_02760W_A-T-p1	0.04
AO090003000113	Afu6g08130-T-p1	0	AN3945-T-p1	0	YPL014W-t26_1-p1	0.06	SPBC18H10.10c.1-p1	3.9	CR_03470W_A-T-p1	0.007
AO090003000139	Afu6g07950-T-p1	2e-119	AN4175-T-p1	2e-116	YHR032W-t26_1-p1	0.34	SPAC1F7.11c.1-p1	0.25	C3_05420W_A-T-p1	1.1
AO090003000141	Afu6g07930-T-p1	4e-163	AN4172-T-p1	3e-149	YLR081W-t26_1-p1	1.1	SPBC354.10.1-p1	0.82	C2_03300W_A-T-p1	0.12
AO090003000154 (SppC)	Afu6g07850-T-p1	0	AN1943-T-p1	0	YPL199C-t26_1-p1	2e-06	SPCC1235.03.1-p1	4e-25	C5_02350C_A-T-p1	0.001
AO090003000193	Afu6g07580-T-p1	0	AN1908-T-p1	0	YCR054C-t26_1-p1	2e-20	SPCC584.14.1-p1	2e-12	C5_02280C_A-T-p1	9e-17
AO090003000203	Afu2g04170-T-p1	0	AN1902-T-p1	0	YNL076W-t26_1-p1	0.24	SPAC1420.01c.1-p1	1e-15	C4_01460C_A-T-p1	1.7
AO090003000214	Afu2g04262-T-p1	1e-108	AN1893-T-p1	1e-100	YDR421W-t26_1-p1	3e-05	SPBC19G7.01c.1-p1	0.19	C1_03200C_A-T-p1	1e-06
AO090003000219	Afu2g04330-T-p1	0	AN1881-T-p1	1e-178	YIL151C-t26_1-p1	1.9	SPCP25A2.02c.1-p1	3.6	CR_02050C_A-T-p1	8.8
AO090003000221 (SppF)	Afu2g04350-T-p1	0	AN1880-T-p1	9e-178	YNL077W-t26_1-p1	0.13	SPBC16H5.11c.1-p1	0.4	C1_11400C_A-T-p1	0.044
AO090003000240 (SppI)	Afu2g04470-T-p1	0	AN1871-T-p1	5e-164	YPL243W-t26_1-p1	0.97	SPAC3C7.08c.1-p1	0.47	C1_10330C_A-T-p1	0.71
AO090003000241	Afu2g04460-T-p1	1e-160	AN1873-T-p1	2e-156	YKL128C-t26_1-p1	0.039	SPAC5H10.03.1-p1	2e-17	C3_06920W_A-T-p1	0.086
AO090003000246	Afu2g04535-T-p1	0	AN1864-T-p1	0	YKR083C-t26_1-p1	0.2	SPAC27D7.02c.1-p1	0.79	C6_02130C_A-T-p1	0.76
AO090003000248	Afu6g00280-T-p1	3e-138	AN5317-T-p1	5e-112	YJL222W-t26_1-p1	0.66	SPBC9B6.09c.1-p1	0.063	C1_01100W_A-T-p1	2.1
AO090003000256	Afu2g04540-T-p1	2e-164	AN7868-T-p1	2e-141	YMR155W-t26_1-p1	1.1	SPAC10F6.02c.1-p1	0.027	C5_02000C_A-T-p1	0.43
AO090003000278	Afu2g04750-T-p1	0	AN2070-T-p1	0	YPL180W-t26_1-p1	0.033	SPBC1718.06.1-p1	0.17	C1_04810W_A-T-p1	0.03
AO090003000287	Afu2g04840-T-p1	0	AN2082-T-p1	8e-170	YDR068W-t26_1-p1	4e-07	SPAC22A12.14c.1-p1	3e-15	C1_13920W_A-T-p1	7e-11
AO090003000294	Afu2g04900-T-p1	0	AN2084-T-p1	6e-167	YOR093C-t26_1-p1	2.7	SPAP27G11.10c.1-p1	0.45	C1_04230W_A-T-p1	0.34
AO090003000298	Afu2g04950-T-p1	3e-160	AN2088-T-p1	2e-123	YLR108C-t26_1-p1	1.5	SPBC18E5.03c.1-p1	0.24	C3_01790C_A-T-p1	2.4
AO090003000347	Afu2g05250-T-p1	0	AN2113-T-p1	0	YOL081W-t26_1-p1	1.8	SPAC4G8.07c.1-p1	0.73	C1_03920C_A-T-p1	0.19
AO090003000382	Afu6g12650-T-p1	2e-152	AN10454-T-p1	2e-158	YDL040C-t26_1-p1	2.4	SPAC31G5.18c.1-p1	2e-22	C1_01670C_A-T-p1	0.67
AO090003000431	Afu6g13060-T-p1	3e-175	AN10689-T-p1	5e-109	YBR059C-t26_1-p1	0.036	SPBC30D10.03c.1-p1	2.3	C2_09990C_A-T-p1	0.27
AO090003000440	Afu6g13150-T-p1	0	AN5496-T-p1	0	YML088W-t26_1-p1	0.32	SPAC30D11.06c.1-p1	0.12	C1_01130W_A-T-p1	0.67
AO090003000465	Afu6g13380-T-p1	0	AN5453-T-p1	0	YNR069C-t26_1-p1	1e-05	SPBC354.09c.1-p1	4.9	C1_00530C_A-T-p1	0.0003
AO090003000498	Afu1g14720-T-p1	0	AN0813-T-p1	0	YGR238C-t26_1-p1	2e-10	SPAC6G10.02c.1-p1	5e-14	C4_05970W_A-T-p1	2e-20
AO090003000512	Afu3g09935-T-p1	0	AN4994-T-p1	3e-154	YHR171W-t26_1-p1	4.9	SPBC1539.05.1-p1	3.4	C3_06810W_A-T-p1	4
AO090003000540	Afu3g10065-T-p1	5e-122	AN4982-T-p1	2e-119	YDR330W-t26_1-p1	2.4	SPBC29A3.16.1-p1	0.04	C2_06010W_A-T-p1	5.1
AO090003000550	Afu3g10150-T-p1	0	AN4973-T-p1	0	YBR156C-t26_1-p1	1.1	SPBC577.10.1-p1	2	C1_01150C_A-T-p1	0.27
AO090003000552	Afu3g10170-T-p1	0	AN4971-T-p1	0	YOR079C-t26_1-p1	0.12	SPBC887.14c.1-p1	7.8	C3_07660W_A-T-p1	3.6
AO090003000556	Afu3g10200-T-p1	4e-136	AN10620-T-p1	4e-121	YOL044W-t26_1-p1	2.9	SPCC297.06c.1-p1	9e-07	C7_01550W_A-T-p1	1.2
AO090003000567	Afu3g10270-T-p1	4e-160	AN4960-T-p1	9e-135	YDR004W-t26_1-p1	0.31	SPBC32F12.09.1-p1	1.4	C5_04050W_A-T-p1	0.96
AO090003000591	Afu3g10420-T-p1	0	AN4945-T-p1	0	YOR075W-t26_1-p1	0.67	SPBC21B10.07.1-p1	0.25	C4_00150C_A-T-p1	0.77
AO090003000596	Afu3g10500-T-p1	2e-133	AN4938-T-p1	4e-117	YNL166C-t26_1-p1	0.16	SPBC15D4.05.1-p1	3.8	C3_06610W_A-T-p1	5e-05
AO090003000603	Afu3g10580-T-p1	2e-137	AN4931-T-p1	9e-152	YLR440C-t26_1-p1	0.31	SPCC5E4.04.1-p1	2.5	C4_06040W_A-T-p1	4e-18
AO090003000605 (SppV)	Afu3g10610-T-p1	0	AN4929-T-p1	0	YKL187C-t26_1-p1	0.54	SPBC18E5.07.1-p1	6e-05	CR_03390C_A-T-p1	0.49
AO090003000612	Afu3g10670-T-p1	0	AN4922-T-p1	0	YLR228C-t26_1-p1	3	SPAC30.04c.1-p1	1.4	C6_03430C_A-T-p1	1.3
AO090003000613	Afu3g10680-T-p1	0	AN4921-T-p1	0	YOR356W-t26_1-p1	0.052	SPAC20G8.04c.1-p1	0.083	C5_01960C_A-T-p1	0.078
AO090003000638	Afu3g10910-T-p1	0	AN4901-T-p1	0	YIL073C-t26_1-p1	3.7	SPBC216.05.1-p1	0.063	CR_09670C_A-T-p1	0.17
AO090003000652	Afu3g10980-T-p1	1e-110	AN4895-T-p1	3e-111	YJR112W-A-t26_1-p1	7e-06	SPAC11E3.10.1-p1	2e-27	C1_11570W_A-T-p1	9e-19
AO090003000660	Afu3g11050-T-p1	1e-133	AN11253-T-p1	1e-117	YMR192W-t26_1-p1	0.49	SPBC30B4.06c.1-p1	0.94	C3_07110W_A-T-p1	0.093
AO090003000669	Afu3g11150-T-p1	2e-179	AN4881-T-p1	3e-167	YFL013C-t26_1-p1	2.7	SPAC1782.09c.1-p1	6.1	C6_02280W_A-T-p1	0.37
AO090003000699	Afu3g11450-T-p1	1e-132	AN2899-T-p1	1e-116	YNL297C-t26_1-p1	1.2	SPAC26A3.10.1-p1	1.3	C3_03090W_A-T-p1	0.068
AO090003000701	Afu3g11460-T-p1	0	AN2898-T-p1	0	YLR033W-t26_1-p1	0.025	SPCC1450.02.1-p1	0.28	C2_09790W_A-T-p1	0.033
AO090003000702	Afu3g11470-T-p1	0	AN2897-T-p1	0	YHR088W-t26_1-p1	0.49	SPAC589.05c.1-p1	3.4	CR_02190C_A-T-p1	0.77
AO090003000711	Afu3g11540-T-p1	4e-116	AN2893-T-p1	5e-106	YLR016C-t26_1-p1	2e-16	SPAC4F10.16c.1-p1	0.028	C4_00040W_A-T-p1	0.38
AO090003000712	Afu3g11530-T-p1	3e-124	AN11687-T-p1	2e-109	YPR061C-t26_1-p1	7e-08	SPAC4G9.19.1-p1	1e-06	C1_11510C_A-T-p1	1e-08
AO090003000716	Afu3g11570-T-p1	0	AN2889-T-p1	2e-165	YOR144C-t26_1-p1	2.2	SPBC146.09c.1-p1	0.97	C4_05740C_A-T-p1	0.63
AO090003000717	Afu3g11580-T-p1	0	AN2888-T-p1	3e-162	YPL200W-t26_1-p1	0.02	SPAC16.03c.1-p1	0.07	C1_07200W_A-T-p1	0.089
AO090003000720	Afu3g11630-T-p1	2e-127	AN2883-T-p1	8e-132	YHR154W-t26_1-p1	0.073	SPAC140.04.1-p1	3e-10	C1_05220C_A-T-p1	0.11
AO090003000738	Afu3g11770-T-p1	0	AN2876-T-p1	0	YCL038C-t26_1-p1	6e-22	SPAC2G11.13.1-p1	1e-10	CR_04610C_A-T-p1	3e-11
AO090003000810	Afu1g05140-T-p1	9e-113	AN2750-T-p1	5e-138	YGR270W-t26_1-p1	0.56	SPBC1711.12.1-p1	0.71	C7_02490W_A-T-p1	7.3
AO090003000815	Afu1g05190-T-p1	0	AN2744-T-p1	0	YML072C-t26_1-p1	0.53	SPAC3F10.11c.1-p1	0.58	C5_04730C_A-T-p1	0.34
AO090003000826	Afu1g05300-T-p1	0	AN0246-T-p1	0	YCR038C-t26_1-p1	0.33	SPAC922.03.1-p1	2.2	CR_08320W_A-T-p1	2.3
AO090003000830	Afu1g05330-T-p1	0	AN0249-T-p1	0	YIL002C-t26_1-p1	0.36	SPCC338.16.1-p1	0.74	CR_02460W_A-T-p1	0.55
AO090003000833	Afu7g01060-T-p1	8e-152	AN7836-T-p1	9e-115	YMR062C-t26_1-p1	0.008	SPBCPT2R1.07c.1-p1	3.1	C3_05920W_A-T-p1	0.52
AO090003000834	Afu1g04990-T-p1	0	AN0406-T-p1	0	YOR359W-t26_1-p1	1e-19	SPBC13E7.03c.1-p1	1e-17	C1_02850W_A-T-p1	1e-18
AO090003000843	Afu1g04930-T-p1	0	AN0412-T-p1	0	YLR219W-t26_1-p1	0.039	SPCC1259.08.1-p1	7e-11	C3_06290W_A-T-p1	0.15
AO090003000844	Afu1g04920-T-p1	0	AN0414-T-p1	0	YLR087C-t26_1-p1	1	SPAC15A10.03c.1-p1	0.97	C2_04970W_A-T-p1	0.028
AO090003000883	Afu1g04575-T-p1	3e-152	AN0438-T-p1	2e-152	YNL066W-t26_1-p1	3.7	SPAC30.01c.1-p1	1.4	C3_04820C_A-T-p1	2
AO090003000887	Afu1g04610-T-p1	6e-148	AN0442-T-p1	9e-130	YDR159W-t26_1-p1	0.21	SPBP23A10.12.1-p1	1e-18	C2_07230C_A-T-p1	0.32
AO090003000908	Afu1g04430-T-p1	2e-172	AN10090-T-p1	6e-117	YER164W-t26_1-p1	0.62	SPBC25H2.13c.1-p1	0.77	C2_04870C_A-T-p1	1.2
AO090003000911	Afu1g04380-T-p1	0	AN0460-T-p1	0	YEL056W-t26_1-p1	0.031	SPBC21B10.05c.1-p1	0.0003	CR_04860C_A-T-p1	0.57
AO090003000921	Afu1g04280-T-p1	3e-169	AN0470-T-p1	7e-139	YJR113C-t26_1-p1	7e-16	SPAC16E8.10c.1-p1	1e-12	C5_05250C_A-T-p1	7e-15
AO090003000957	Afu1g03930-T-p1	0	AN10498-T-p1	0	YLR067C-t26_1-p1	5e-12	SPAC4G8.11c.1-p1	0.1	C6_02470W_A-T-p1	0.78
AO090003000968	Afu1g03790-T-p1	2e-154	AN10496-T-p1	2e-143	YKL201C-t26_1-p1	3e-19	SPBC30D10.10c.1-p1	4.9	C4_06990W_A-T-p1	5e-29
AO090003000970	Afu1g03710-T-p1	0	AN4021-T-p1	0	YOR113W-t26_1-p1	0.0001	SPBC1198.04c.1-p1	0.18	C1_02420C_A-T-p1	0.013
AO090003000973	Afu1g03750-T-p1	1e-125	AN4027-T-p1	1e-103	YHR133C-t26_1-p1	3.3	SPCC4G3.10c.1-p1	0.27	C5_00780C_A-T-p1	0.0002
AO090003000976	Afu1g03700-T-p1	0	AN4022-T-p1	0	YLR106C-t26_1-p1	0.067	SPCC550.03c.1-p1	2.2	C3_00890C_A-T-p1	2.4
AO090003000980	Afu1g03650-T-p1	0	AN4026-T-p1	0	YOR380W-t26_1-p1	0.002	SPBP8B7.30c.1-p1	0.003	C1_13620W_A-T-p1	0.001
AO090003001010	Afu4g11990-T-p1	0	AN3635-T-p1	0	YDL202W-t26_1-p1	6e-05	SPAC31A2.03.1-p1	4e-08	C4_04820C_A-T-p1	2e-10
AO090003001017	Afu2g04570-T-p1	0	AN2060-T-p1	0	YCR100C-t26_1-p1	0.012	SPBC16C6.06.1-p1	0.001	C1_05690C_A-T-p1	1.6
AO090003001056	Afu4g11630-T-p1	0	AN5573-T-p1	0	YML117W-t26_1-p1	0.45	SPCC1223.11.1-p1	0.54	CR_00480W_A-T-p1	0.22
AO090003001076	Afu4g11467-T-p1	0	AN5590-T-p1	5e-107	YMR126C-t26_1-p1	6e-07	SPBP19A11.06.1-p1	0.34	C1_01770W_A-T-p1	0.87
AO090003001080	Afu4g11410-T-p1	0	AN5595-T-p1	0	YHR023W-t26_1-p1	0.004	SPBC27.04.1-p1	3e-06	C4_05280W_A-T-p1	0.0007
AO090003001094	Afu4g11270-T-p1	0	AN9473-T-p1	1e-145	YGR134W-t26_1-p1	0.092	SPAC2F3.16.1-p1	8.3	C1_03100W_A-T-p1	0.07
AO090003001098	Afu4g11230-T-p1	0	AN5612-T-p1	0	YDR394W-t26_1-p1	0.87	SPCC1827.04.1-p1	5.7	CR_08200C_A-T-p1	0.2
AO090003001102	Afu4g11200-T-p1	0	AN5615-T-p1	3e-138	YDR214W-t26_1-p1	2.7	SPAP7G5.04c.1-p1	2.6	C1_02820W_A-T-p1	0.12
AO090003001122	Afu4g10940-T-p1	1e-145	AN10700-T-p1	6e-115	YER010C-t26_1-p1	3e-18	SPBC3E7.01.1-p1	1.7	C1_10240C_A-T-p1	7e-24
AO090003001127	Afu4g10840-T-p1	8e-149	AN11803-T-p1	3e-126	YNL129W-t26_1-p1	5e-23	SPBP22H7.06.1-p1	2e-29	CR_04230W_A-T-p1	2e-27
AO090003001168	Afu4g10440-T-p1	6e-135	AN10255-T-p1	6e-130	YKL101W-t26_1-p1	0.083	SPBC1685.15c.1-p1	0.29	C2_02540W_A-T-p1	2.1
AO090003001177	Afu4g10400-T-p1	0	AN1995-T-p1	0	YBL084C-t26_1-p1	3.1	SPBP23A10.14c.1-p1	8e-07	C2_08860W_A-T-p1	4e-05
AO090003001186	Afu4g10340-T-p1	0	AN2001-T-p1	0	YOR337W-t26_1-p1	0.1	SPAC1486.10.1-p1	0.003	C1_01200W_A-T-p1	0.002
AO090003001191	Afu4g10310-T-p1	0	AN10250-T-p1	8e-163	YJL225C-t26_1-p1	0.28	SPBP35G2.04c.1-p1	4.7	C4_00970C_A-T-p1	0.22
AO090003001236	Afu4g09970-T-p1	0	AN2054-T-p1	0	YBL009W-t26_1-p1	5e-06	SPAC23C4.03.1-p1	3e-22	CR_05490W_A-T-p1	0.73
AO090003001272	Afu4g09670-T-p1	0	AN1846-T-p1	6e-174	YPR033C-t26_1-p1	0.055	SPAC144.12.1-p1	0.74	C1_06220C_A-T-p1	1.6
AO090003001298	Afu5g01120-T-p1	0	AN8927-T-p1	0	YBR107C-t26_1-p1	4.4	SPCC1672.11c.1-p1	1.6	C1_00990C_A-T-p1	1.1
AO090003001306	Afu5g02120-T-p1	0	AN8051-T-p1	0	YLR352W-t26_1-p1	0.34	SPAC29E6.01.1-p1	0.037	C7_02150C_A-T-p1	0.26
AO090003001313	Afu5g02080-T-p1	3e-131	AN8049-T-p1	2e-109	YJL192C-t26_1-p1	0.001	SPAC4F10.05c.1-p1	0.5	C2_08650W_A-T-p1	1e-25
AO090003001318	Afu5g02050-T-p1	0	AN11033-T-p1	0	YGL202W-t26_1-p1	2.9	SPBPB10D8.01.1-p1	0.06	C1_07520C_A-T-p1	0.16
AO090003001328	Afu5g01910-T-p1	4e-162	AN8036-T-p1	2e-162	YBR149W-t26_1-p1	1e-11	SPAP32A8.02.1-p1	4e-15	C5_02930C_A-T-p1	2e-13
AO090003001375	Afu6g00520-T-p1	1e-168	AN4824-T-p1	4e-140	YNL275W-t26_1-p1	0.5	SPCC417.12.1-p1	1.6	C2_04550C_A-T-p1	1.8
AO090003001393	Afu6g00360-T-p1	8e-174	AN5387-T-p1	2e-164	YDL039C-t26_1-p1	1.1	SPAC1751.01c.1-p1	3.2	C6_03410C_A-T-p1	0.14
AO090003001435	Afu8g05870-T-p1	3e-101	AN7918-T-p1	5e-129	YER166W-t26_1-p1	1.4	SPAC7D4.05.1-p1	2.5	C4_03110W_A-T-p1	0.21
AO090003001561	Afu6g08010-T-p1	0	AN3956-T-p1	0	YLR454W-t26_1-p1	1.8	SPAC29A4.11.1-p1	9.4	CR_08030C_A-T-p1	0.73
AO090003001567	Afu6g13050-T-p1	0	AN5516-T-p1	0	YIL072W-t26_1-p1	9e-23	SPBC1718.02.1-p1	7e-14	C1_01180C_A-T-p1	4e-13
AO090003001568	Afu1g14620-T-p1	0	AN0803-T-p1	0	YEL043W-t26_1-p1	5e-06	SPAC144.05.1-p1	0.072	C1_10440W_A-T-p1	2e-14
AO090003001575	Afu4g11602-T-p1	0	AN5575-T-p1	0	YKR054C-t26_1-p1	0.002	SPAC27D7.02c.1-p1	2.1	C1_10630C_A-T-p1	1.2
AO090003001578	Afu4g10080-T-p1	1e-174	AN2044-T-p1	1e-157	YPL274W-t26_1-p1	0.92	SPCC1020.01c.1-p1	3.1	C3_04820C_A-T-p1	0.19
AO090005000004	Afu6g09960-T-p1	1e-170	AN9194-T-p1	0	YDL237W-t26_1-p1	1.9	SPCC1672.07.1-p1	0.2	CR_03100W_A-T-p1	1.4
AO090005000032	Afu3g00120-T-p1	4e-126	AN8026-T-p1	8e-115	YER119C-t26_1-p1	0.093	SPAC3F10.02c.1-p1	1.1	C3_02870C_A-T-p1	2e-19
AO090005000085	Afu7g04060-T-p1	5e-125	AN4253-T-p1	4e-127	YHR154W-t26_1-p1	8.1	SPAC1783.07c.1-p1	0.94	C6_04330W_A-T-p1	6.8
AO090005000108	Afu7g04230-T-p1	2e-164	AN5684-T-p1	2e-143	YHR101C-t26_1-p1	0.0002	SPCC306.06c.1-p1	1e-14	C2_09390W_A-T-p1	6e-08
AO090005000126	Afu7g04390-T-p1	0	AN3742-T-p1	9e-128	YAL039C-t26_1-p1	3	SPBC26H8.12.1-p1	1.3	CR_09330C_A-T-p1	1.5
AO090005000127 (SppN)	Afu7g04400-T-p1	0	AN3743-T-p1	0	YPL120W-t26_1-p1	1.3	SPBC800.10c.1-p1	0.3	C7_01550W_A-T-p1	1.6
AO090005000131	Afu7g04450-T-p1	0	AN3746-T-p1	0	YDR221W-t26_1-p1	0.86	SPAC1F3.06c.1-p1	0.26	C3_03740W_A-T-p1	0.33
AO090005000133	Afu7g04470-T-p1	2e-154	AN3750-T-p1	6e-173	YGR087C-t26_1-p1	0.036	SPAC13G6.12c.1-p1	0.78	C4_01530C_A-T-p1	0.42
AO090005000164	Afu7g04700-T-p1	0	AN3760-T-p1	8e-165	YDL207W-t26_1-p1	0.37	SPAC688.11.1-p1	1.1	C1_01550W_A-T-p1	0.77
AO090005000171	Afu7g04795-T-p1	0	AN10457-T-p1	0	YDR233C-t26_1-p1	0.23	SPCC613.07.1-p1	1.8	C2_04780W_A-T-p1	0.73
AO090005000194	Afu1g15330-T-p1	7e-135	AN7928-T-p1	4e-139	YER113C-t26_1-p1	2.8	SPBC4.07c.1-p1	3.8	C1_13240W_A-T-p1	0.74
AO090005000232	Afu6g00490-T-p1	4e-158	AN8629-T-p1	3e-146	YAL034C-t26_1-p1	0.74	SPBC4.06.1-p1	0.18	C1_01150C_A-T-p1	1.6
AO090005000251	Afu7g04840-T-p1	0	AN2805-T-p1	0	YPR026W-t26_1-p1	0.56	SPAC1039.11c.1-p1	4.4	CR_05770W_A-T-p1	4.4
AO090005000279	Afu6g08710-T-p1	0	AN8622-T-p1	0	YML123C-t26_1-p1	2.5	SPCC965.10.1-p1	1.2	C7_04200C_A-T-p1	0.057
AO090005000321	Afu7g05085-T-p1	0	AN3992-T-p1	0	YKR054C-t26_1-p1	0.3	SPAC19D5.06c.1-p1	0.33	C5_04770W_A-T-p1	0.15
AO090005000417	Afu7g05520-T-p1	2e-167	AN6706-T-p1	1e-121	YER120W-t26_1-p1	3.8	SPAC29A4.10.1-p1	1e-07	C1_07340W_A-T-p1	0.37
AO090005000570	Afu8g05810-T-p1	0	AN2404-T-p1	7e-117	YJR015W-t26_1-p1	2.7	SPCC594.04c.1-p1	0.32	C6_01130W_A-T-p1	0.001
AO090005000578	Afu8g05640-T-p1	0	AN10216-T-p1	0	YCR072C-t26_1-p1	1e-07	SPBC2A9.03.1-p1	2e-25	C4_05010W_A-T-p1	7e-06
AO090005000594	Afu8g05510-T-p1	0	AN1540-T-p1	9e-117	YPL036W-t26_1-p1	5.7	SPBC25H2.15.1-p1	0.29	C6_03990C_A-T-p1	1.1
AO090005000603 (SppD)	Afu8g05450-T-p1	4e-173	AN1535-T-p1	2e-150	YBR007C-t26_1-p1	2e-15	SPBC23G7.04c.1-p1	1e-09	C1_06420C_A-T-p1	7e-13
AO090005000620 (SppP)	Afu8g05290-T-p1	0	AN1520-T-p1	0	YOR368W-t26_1-p1	0.15	SPAC222.09.1-p1	1.1	C7_00580C_A-T-p1	1.2
AO090005000637	Afu8g05060-T-p1	2e-133	AN1504-T-p1	2e-138	YOL133W-t26_1-p1	0.52	SPAC23H4.12.1-p1	6.9	C4_07210W_A-T-p1	2e-08
AO090005000645	Afu8g04970-T-p1	0	AN10211-T-p1	0	YOR284W-t26_1-p1	0.79	SPAC17A2.08c.1-p1	0.48	C2_01390W_A-T-p1	1.3
AO090005000663	Afu8g04830-T-p1	0	AN10196-T-p1	0	YBR043C-t26_1-p1	0.76	SPBC660.10.1-p1	1.1	C4_01060W_A-T-p1	0.048
AO090005000664	Afu8g04826-T-p1	0	AN10201-T-p1	0	YDR379W-t26_1-p1	0.41	SPCC962.06c.1-p1	0.26	C6_01840C_A-T-p1	1.7
AO090005000705	Afu3g12650-T-p1	0	AN3107-T-p1	0	YBR115C-t26_1-p1	0.041	SPAC343.14c.1-p1	0.27	C7_01040C_A-T-p1	0.18
AO090005000731	Afu3g12360-T-p1	2e-151	AN3087-T-p1	1e-140	YFL039C-t26_1-p1	2	SPCC11E10.07c.1-p1	1.1	C5_01190W_A-T-p1	0.79
AO090005000754	Afu1g03460-T-p1	3e-152	AN0255-T-p1	7e-157	YDL113C-t26_1-p1	0.12	SPAC13F5.04c.1-p1	8e-28	C1_11920W_A-T-p1	4e-19
AO090005000763	Afu1g03380-T-p1	0	AN0265-T-p1	0	YDR244W-t26_1-p1	0.012	SPAC3A12.15.1-p1	0.027	C2_02830C_A-T-p1	7e-05
AO090005000773	Afu1g02840-T-p1	0	AN0276-T-p1	0	YDR174W-t26_1-p1	0.46	SPCP25A2.02c.1-p1	0.19	C4_02310W_A-T-p1	2.9
AO090005000790	Afu1g02985-T-p1	3e-103	AN0286-T-p1	2e-122	YHL002W-t26_1-p1	1.6	SPBC16H5.12c.1-p1	0.75	C2_04870C_A-T-p1	0.12
AO090005000796	Afu1g03030-T-p1	0	AN9448-T-p1	0	YJL068C-t26_1-p1	3.3	SPAC3A11.05c.1-p1	0.75	C1_01510W_A-T-p1	1.7
AO090005000817	Afu1g02770-T-p1	2e-122	AN0301-T-p1	2e-113	YOR080W-t26_1-p1	0.067	SPBC776.12c.1-p1	6.2	CR_04300W_A-T-p1	0.56
AO090005000820	Afu1g02760-T-p1	0	AN0302-T-p1	0	YBR007C-t26_1-p1	2e-24	SPBC23G7.04c.1-p1	6e-18	C1_06420C_A-T-p1	3e-23
AO090005000829	Afu1g02660-T-p1	7e-105	AN0307-T-p1	1e-104	YLR003C-t26_1-p1	1.5	SPBP8B7.04.1-p1	0.33	C2_06210C_A-T-p1	0.59
AO090005000834	Afu1g02600-T-p1	8e-137	AN0311-T-p1	2e-119	YKL013C-t26_1-p1	0.77	SPAC140.02.1-p1	2.4	C7_01560C_A-T-p1	0.034
AO090005000852	Afu1g02440-T-p1	1e-114	AN0323-T-p1	2e-108	YJL129C-t26_1-p1	1.2	SPAC6F6.08c.1-p1	0.26	CR_08860W_A-T-p1	0.63
AO090005000854	Afu1g02420-T-p1	0	AN0328-T-p1	0	YHR156C-t26_1-p1	1e-07	SPBC83.09c.1-p1	1e-26	CR_06970C_A-T-p1	3e-16
AO090005000867	Afu1g02330-T-p1	1e-152	AN0335-T-p1	8e-127	YGL026C-t26_1-p1	0.51	SPBC14F5.11c.1-p1	0.14	C2_08150W_A-T-p1	0.16
AO090005000872	Afu1g02280-T-p1	0	AN0339-T-p1	0	YLR127C-t26_1-p1	0.89	SPBC8D2.12c.1-p1	0.079	C3_02040C_A-T-p1	1.5
AO090005000879	Afu1g02200-T-p1	0	AN10073-T-p1	0	YBL099W-t26_1-p1	2.4	SPBC25H2.08c.1-p1	0.054	C1_10010C_A-T-p1	1.4
AO090005000887 (SppH)	Afu1g02080-T-p1	1e-136	AN0356-T-p1	3e-119	YMR261C-t26_1-p1	0.85	SPAC1834.07.1-p1	0.027	C1_13300C_A-T-p1	3.9
AO090005000899	Afu1g01960-T-p1	6e-115	AN0364-T-p1	9e-123	YLR228C-t26_1-p1	4e-10	SPCC737.09c.1-p1	2.2	C1_08460C_A-T-p1	5e-09
AO090005000959	Afu8g04920-T-p1	0	AN5488-T-p1	0	YGR244C-t26_1-p1	4.9	SPBC660.05.1-p1	4.6	C4_05540W_A-T-p1	1.7
AO090005000975	Afu1g17000-T-p1	4e-116	AN0631-T-p1	1e-106	YLR398C-t26_1-p1	0.98	SPAC29A4.08c.1-p1	2.2	C4_04010W_A-T-p1	1.3
AO090005000977	Afu1g16980-T-p1	0	AN0633-T-p1	0	YOR132W-t26_1-p1	0.081	SPAC513.02.1-p1	0.13	CR_10600C_A-T-p1	0.76
AO090005000988	Afu1g16870-T-p1	3e-169	AN0638-T-p1	2e-153	YOR354C-t26_1-p1	0.23	SPBP4H10.06c.1-p1	0.049	CR_07560W_A-T-p1	0.58
AO090005001032	Afu1g16680-T-p1	0	AN0979-T-p1	0	YNL233W-t26_1-p1	2e-15	SPCC1223.07c.1-p1	9	C1_03860C_A-T-p1	2e-20
AO090005001035	Afu1g16650-T-p1	0	AN0977-T-p1	8e-162	YAL011W-t26_1-p1	3.2	SPAC22E12.19.1-p1	2.5	C1_14400C_A-T-p1	0.019
AO090005001089	Afu1g16200-T-p1	1e-123	AN0934-T-p1	1e-108	YDR217C-t26_1-p1	0.03	SPCC569.01c.1-p1	0.79	C6_04370W_A-T-p1	0.57
AO090005001113	Afu1g15870-T-p1	9e-123	AN0923-T-p1	8e-113	YLR187W-t26_1-p1	8.7	SPBC21H7.07c.1-p1	3.8	C4_02490W_A-T-p1	1.1
AO090005001115	Afu1g15840-T-p1	0	AN0920-T-p1	0	YLR072W-t26_1-p1	0.3	SPCC16A11.04.1-p1	0.49	C1_00430W_A-T-p1	0.39
AO090005001123	Afu1g15770-T-p1	0	AN0911-T-p1	4e-154	YGL240W-t26_1-p1	2e-09	SPBC1A4.01.1-p1	2e-23	C1_07850C_A-T-p1	8e-19
AO090005001136	Afu1g15700-T-p1	0	AN0904-T-p1	0	YLR455W-t26_1-p1	5	SPBC1539.05.1-p1	4.4	C1_06930W_A-T-p1	5.7
AO090005001149	Afu2g01100-T-p1	7e-167	AN6420-T-p1	7e-159	YGR135W-t26_1-p1	1.5	SPCC1840.07c.1-p1	0.11	C1_05860W_A-T-p1	8e-11
AO090005001158	Afu1g15510-T-p1	0	AN0888-T-p1	0	YIR023W-t26_1-p1	0.023	SPCC1840.09.1-p1	0.51	C5_01090C_A-T-p1	0.001
AO090005001181	Afu1g15350-T-p1	2e-179	AN0875-T-p1	0	YNL277W-t26_1-p1	6e-10	SPBC56F2.11.1-p1	7e-07	C1_11610C_A-T-p1	5e-12
AO090005001183	Afu1g15330-T-p1	0	AN0873-T-p1	0	YFR019W-t26_1-p1	0.26	SPAC222.08c.1-p1	4.5	C4_02480C_A-T-p1	1.2
AO090005001198	Afu1g15200-T-p1	0	AN0866-T-p1	0	YLR369W-t26_1-p1	8e-08	SPAC22A12.15c.1-p1	1e-08	C7_04010W_A-T-p1	5e-08
AO090005001207	Afu1g15260-T-p1	0	AN0860-T-p1	0	YHR187W-t26_1-p1	0.25	SPAC5D6.07c.1-p1	0.5	C5_03860W_A-T-p1	5.6
AO090005001211	Afu1g15290-T-p1	0	AN0857-T-p1	0	YLR450W-t26_1-p1	1.3	SPCC162.02c.1-p1	1.6	CR_08710W_A-T-p1	1.2
AO090005001214	Afu1g15110-T-p1	0	AN0854-T-p1	0	YPR070W-t26_1-p1	1.1	SPAC4F10.08.1-p1	0.59	C7_03420C_A-T-p1	0.88
AO090005001220	Afu1g15080-T-p1	1e-178	AN0849-T-p1	4e-121	YJR014W-t26_1-p1	2.7	SPAC1486.04c.1-p1	0.74	C1_11540C_A-T-p1	0.006
AO090005001249 (SppE)	Afu1g14830-T-p1	0	AN0823-T-p1	0	YJL125C-t26_1-p1	0.47	SPAC1B3.04c.1-p1	2.5	CR_08940W_A-T-p1	0.051
AO090005001262	Afu3g09840-T-p1	0	AN5005-T-p1	2e-167	YJR046W-t26_1-p1	2.4	SPBC428.10.1-p1	9.5	C7_04260W_A-T-p1	0.15
AO090005001337	Afu3g09130-T-p1	3e-112	AN3050-T-p1	5e-112	YKL091C-t26_1-p1	0.31	SPBC1703.09.1-p1	1.7	C1_06000W_A-T-p1	3.3
AO090005001340	Afu3g09100-T-p1	0	AN3040-T-p1	2e-170	YKL108W-t26_1-p1	0.004	SPAC6B12.11.1-p1	7e-06	CR_03340C_A-T-p1	0.012
AO090005001345	Afu3g08920-T-p1	0	AN3021-T-p1	0	YKL038W-t26_1-p1	5.5	SPAC18B11.10.1-p1	1	C5_03580C_A-T-p1	1.5
AO090005001346	Afu3g08900-T-p1	0	AN3022-T-p1	0	YML111W-t26_1-p1	2.4	SPAC328.08c.1-p1	2e-13	C7_04170W_A-T-p1	9e-07
AO090005001347	Afu3g08870-T-p1	0	AN3023-T-p1	0	YNL082W-t26_1-p1	0.7	SPCC622.11.1-p1	0.31	C7_00370W_A-T-p1	0.38
AO090005001351	Afu3g08880-T-p1	0	AN3024-T-p1	4e-147	YGR126W-t26_1-p1	1.1	SPCC737.08.1-p1	8e-06	CR_05520W_A-T-p1	0.11
AO090005001382	Afu3g08950-T-p1	3e-171	AN3018-T-p1	5e-143	YBR246W-t26_1-p1	1e-07	SPCC18.15.1-p1	1e-11	C2_07920W_A-T-p1	2e-12
AO090005001386	Afu3g08790-T-p1	3e-169	AN3015-T-p1	5e-157	YNL139C-t26_1-p1	0.065	SPAC3G6.10c.1-p1	9e-09	C6_02920C_A-T-p1	3e-05
AO090005001396	Afu3g08720-T-p1	0	AN3002-T-p1	3e-174	YMR228W-t26_1-p1	0.0003	SPAC1002.08c.1-p1	0.053	C2_02120W_A-T-p1	1e-09
AO090005001411	Afu3g08610-T-p1	4e-136	AN2993-T-p1	2e-103	YDR293C-t26_1-p1	0.021	SPAC343.02.1-p1	0.29	C5_02550C_A-T-p1	0.02
AO090005001415	Afu7g04680-T-p1	0	AN9329-T-p1	2e-115	YLR055C-t26_1-p1	1.8	SPAC821.09.1-p1	7	C2_10030C_A-T-p1	6.7
AO090005001429	Afu3g08450-T-p1	6e-135	AN2979-T-p1	2e-109	YMR295C-t26_1-p1	6e-11	SPBC19C7.04c.1-p1	5e-09	C4_06470W_A-T-p1	4e-10
AO090005001445	Afu3g08340-T-p1	3e-142	AN10363-T-p1	2e-141	YGR040W-t26_1-p1	0.41	SPAC4D7.11.1-p1	4e-17	C2_05350C_A-T-p1	1e-09
AO090005001467	Afu3g08110-T-p1	2e-148	AN2928-T-p1	5e-134	YAL015C-t26_1-p1	2.3	SPAC17G6.04c.1-p1	0.77	C3_07980C_A-T-p1	3.8
AO090005001486	Afu3g07890-T-p1	8e-144	AN2953-T-p1	7e-123	YKR103W-t26_1-p1	0.87	SPCC162.08c.1-p1	2.2	C1_07190W_A-T-p1	0.5
AO090005001491	Afu3g07930-T-p1	5e-115	AN2948-T-p1	1e-105	YIL130W-t26_1-p1	1.2	SPBC1703.12.1-p1	1.6	C7_02780W_A-T-p1	2.7
AO090005001497	Afu3g07970-T-p1	1e-175	AN2961-T-p1	1e-165	YJR141W-t26_1-p1	6e-13	SPBC1734.10c.1-p1	2e-13	C2_06120C_A-T-p1	4e-12
AO090005001512	Afu2g03850-T-p1	9e-103	AN3802-T-p1	1e-114	YLR182W-t26_1-p1	0.4	SPAC3F10.11c.1-p1	0.63	C1_12960C_A-T-p1	4.9
AO090005001527	Afu2g03990-T-p1	5e-156	AN3791-T-p1	4e-131	YCL029C-t26_1-p1	0.29	SPBP8B7.16c.1-p1	1.3	C5_02200W_A-T-p1	6.2
AO090005001529	Afu7g06920-T-p1	6e-115	AN4608-T-p1	3e-115	YOL045W-t26_1-p1	1.1	SPBC23E6.04c.1-p1	0.66	C2_02500W_A-T-p1	6.3
AO090005001558	Afu6g07420-T-p1	0	AN5209-T-p1	0	YIL046W-t26_1-p1	0.066	SPBC3H7.06c.1-p1	0.061	C6_02460C_A-T-p1	1.9
AO090005001559	Afu6g07410-T-p1	0	AN5208-T-p1	0	YLR383W-t26_1-p1	0.085	SPAC4A8.05c.1-p1	0.14	CR_03150W_A-T-p1	0.033
AO090005001583	Afu6g07170-T-p1	4e-122	AN10644-T-p1	5e-119	YOR086C-t26_1-p1	0.95	SPBC577.04.1-p1	5e-27	CR_10190C_A-T-p1	0.08
AO090005001593	Afu1g09300-T-p1	0	AN1356-T-p1	6e-155	YMR166C-t26_1-p1	1.6	SPBC887.03c.1-p1	1.5	C6_00780W_A-T-p1	8
AO090005001598	Afu1g09070-T-p1	0	AN1374-T-p1	0	YBR296C-t26_1-p1	3.2	SPAC1B9.03c.1-p1	0.58	C7_02560W_A-T-p1	7e-07
AO090005001616	Afu1g09250-T-p1	0	AN1362-T-p1	2e-167	YOR042W-t26_1-p1	4e-14	SPBC16E9.02c.1-p1	5e-27	C1_05170C_A-T-p1	3e-11
AO090005001634	Afu1g08920-T-p1	0	AN1386-T-p1	0	YDR006C-t26_1-p1	0.0002	SPBC29A10.03c.1-p1	2.1	CR_06000W_A-T-p1	2e-06
AO090005001639	Afu1g08870-T-p1	0	AN1391-T-p1	0	YBL014C-t26_1-p1	3e-08	SPBC3B8.11.1-p1	0.035	C4_06090C_A-T-p1	4e-05
AO090005001653	Afu7g04200-T-p1	0	AN5687-T-p1	0	YPL120W-t26_1-p1	0.042	SPBC21C3.20c.1-p1	0.37	C7_02910W_A-T-p1	1.4
AO090005001665 (SppJ)	Afu1g15460-T-p1	0	AN0892-T-p1	0	YNL227C-t26_1-p1	2e-11	SPBC1773.09c.1-p1	7e-16	C6_01460C_A-T-p1	8e-11
AO090005001666	Afu3g08350-T-p1	0	AN11694-T-p1	3e-176	YDR498C-t26_1-p1	5e-08	SPAC23A1.15c.1-p1	j	C6_02570C_A-T-p1	3e-10
AO090005001669	Afu3g12380-T-p1	2e-139	AN3089-T-p1	8e-121	YPL159C-t26_1-p1	0.001	SPAC1782.04.1-p1	1e-05	C2_02430W_A-T-p1	1.6
AO090009000026	Afu1g12510-T-p1	3e-105	AN8968-T-p1	1e-112	YPL270W-t26_1-p1	0.64	SPBC25D12.05.1-p1	0.25	C6_01070C_A-T-p1	0.0002
AO090009000080	Afu3g01020-T-p1	2e-116	AN11082-T-p1	1e-107	YIL064W-t26_1-p1	0.0004	SPBC839.14c.1-p1	0.004	C2_05520W_A-T-p1	0.004
AO090009000110	Afu3g00240-T-p1	0	AN2878-T-p1	0	YPR189W-t26_1-p1	0.52	SPAC12B10.03.1-p1	1.7	CR_06110C_A-T-p1	1.7
AO090009000166	Afu6g12460-T-p1	3e-110	AN3724-T-p1	8e-118	YJR098C-t26_1-p1	0.14	SPAC13F5.05.1-p1	0.69	C4_02000C_A-T-p1	0.63
AO090009000168	Afu6g12440-T-p1	0	AN11729-T-p1	9e-177	YGL220W-t26_1-p1	1.8	SPBC1861.05.1-p1	0.37	CR_07790C_A-T-p1	0.24
AO090009000200	Afu4g13710-T-p1	0	AN5663-T-p1	6e-168	YGR088W-t26_1-p1	2.6	SPBC15C4.05.1-p1	1.3	C6_00490W_A-T-p1	0.66
AO090009000210 (SppM)	Afu4g13590-T-p1	2e-174	AN5657-T-p1	2e-180	YNL271C-t26_1-p1	3.1	SPCC1450.12.1-p1	1.3	C3_06860C_A-T-p1	0.72
AO090009000225	Afu4g13470-T-p1	4e-116	AN5642-T-p1	5e-101	YJR056C-t26_1-p1	3e-07	SPAC6B12.14c.1-p1	1e-06	C1_05270C_A-T-p1	1.9
AO090009000258	Afu4g13260-T-p1	0	AN1934-T-p1	0	YOR035C-t26_1-p1	0.85	SPBC216.07c.1-p1	0.044	C1_03740W_A-T-p1	0.41
AO090009000261	Afu4g13200-T-p1	0	AN1940-T-p1	0	YGL086W-t26_1-p1	1.9	SPBC16G5.14c.1-p1	2.3	C1_04170C_A-T-p1	2.6
AO090009000265	Afu4g13160-T-p1	4e-169	AN4162-T-p1	1e-111	YKL133C-t26_1-p1	3e-05	SPAP27G11.02.1-p1	1e-14	CR_03860C_A-T-p1	2e-06
AO090009000298	Afu4g12700-T-p1	2e-144	AN3606-T-p1	3e-110	YCR023C-t26_1-p1	0.25	SPAC24H6.02c.1-p1	2.4	C3_04760C_A-T-p1	5.4
AO090009000304	Afu4g12760-T-p1	0	AN3600-T-p1	0	YBR034C-t26_1-p1	0.066	SPBC16E9.05.1-p1	8e-06	CR_04960C_A-T-p1	0.007
AO090009000350	Afu1g05840-T-p1	0	AN4112-T-p1	0	YDR369C-t26_1-p1	1.1	SPAC767.01c.1-p1	0.71	CR_02990C_A-T-p1	0.18
AO090009000354	Afu1g05860-T-p1	0	AN4104-T-p1	2e-169	YER078C-t26_1-p1	4.7	SPBC646.14c.1-p1	1.1	C3_07660W_A-T-p1	2
AO090009000365	Afu1g05690-T-p1	0	AN4089-T-p1	0	YDL006W-t26_1-p1	1.1	SPAC2C4.10c.1-p1	0.4	C6_03590C_A-T-p1	0.001
AO090009000366	Afu1g05680-T-p1	0	AN4088-T-p1	0	Q0055-t26_1-p1	0.97	SPBC17A3.09c.1-p1	0.38	C6_00320C_A-T-p1	2
AO090009000369	Afu1g05670-T-p1	5e-162	AN12461-T-p1	7e-177	YNR031C-t26_1-p1	0.12	SPAC23C4.02.1-p1	0.06	C1_02420C_A-T-p1	0.023
AO090009000372	Afu1g05650-T-p1	0	AN12323-T-p1	0	YHR178W-t26_1-p1	0.31	SPAP8A3.14c.1-p1	0.018	C4_06490C_A-T-p1	1.1
AO090009000374	Afu6g00230-T-p1	1e-130	AN8354-T-p1	3e-128	YMR090W-t26_1-p1	0.001	SPBC3B9.14c.1-p1	1.9	C6_01070C_A-T-p1	1e-06
AO090009000381	Afu1g05595-T-p1	0	AN4084-T-p1	0	YHR172W-t26_1-p1	0.44	SPBC1703.03c.1-p1	2.6	C4_07050W_A-T-p1	0.7
AO090009000382	Afu1g05590-T-p1	0	AN4083-T-p1	0	YNR064C-t26_1-p1	4e-07	SPCC70.07c.1-p1	0.7	C3_07760C_A-T-p1	0.013
AO090009000394	Afu1g05510-T-p1	0	AN4074-T-p1	0	YGR066C-t26_1-p1	3e-11	SPAP8A3.13c.1-p1	3e-22	C2_07690W_A-T-p1	1.4
AO090009000398	Afu1g05460-T-p1	1e-135	AN4070-T-p1	4e-107	YBR288C-t26_1-p1	1.3	SPAP8A3.02c.1-p1	0.023	C1_00140W_A-T-p1	0.62
AO090009000407	Afu1g05370-T-p1	0	AN4062-T-p1	2e-178	YDR169C-t26_1-p1	1e-15	SPBC1652.01.1-p1	6e-11	C2_09010W_A-T-p1	4e-14
AO090009000422	Afu4g12200-T-p1	0	AN3652-T-p1	3e-161	YGR092W-t26_1-p1	6.1	SPAC6C3.09.1-p1	0.0002	C4_02800W_A-T-p1	3.3
AO090009000433	Afu4g12320-T-p1	0	AN3661-T-p1	0	YOR084W-t26_1-p1	1e-10	SPBP4H10.17c.1-p1	0.024	C2_08390W_A-T-p1	2e-05
AO090009000516	Afu6g01900-T-p1	0	AN8660-T-p1	0	YHR176W-t26_1-p1	0.012	SPBP16F5.08c.1-p1	3e-07	C2_03620W_A-T-p1	7e-09
AO090009000581	Afu5g07490-T-p1	5e-132	AN4151-T-p1	0	YPL017C-t26_1-p1	0.024	SPAPB1E7.07.1-p1	0.008	C2_03620W_A-T-p1	8e-29
AO090009000615	Afu5g06400-T-p1	0	AN2271-T-p1	0	YDR206W-t26_1-p1	1e-07	SPBC2D10.13.1-p1	3e-08	C5_05470W_A-T-p1	9e-08
AO090009000619	Afu5g06370-T-p1	0	AN2274-T-p1	0	YOL017W-t26_1-p1	0.3	SPBC4F6.14.1-p1	5.2	C2_07110C_A-T-p1	0.0005
AO090009000640	Afu5g06170-T-p1	4e-117	AN2292-T-p1	4e-107	YIL019W-t26_1-p1	3e-08	SPAC3F10.08c.1-p1	1e-14	C4_05650W_A-T-p1	3e-11
AO090009000647	Afu5g06110-T-p1	5e-123	AN2297-T-p1	6e-145	YIL122W-t26_1-p1	0.77	SPBC15C4.06c.1-p1	1.7	C1_09050W_A-T-p1	0.96
AO090009000658	Afu5g06020-T-p1	2e-120	AN8823-T-p1	0	YLL013C-t26_1-p1	0.75	SPAC227.08c.1-p1	4.3	C3_03880C_A-T-p1	0.35
AO090009000671	Afu5g05910-T-p1	0	AN11127-T-p1	0	YCR067C-t26_1-p1	0.0001	SPBC4B4.07c.1-p1	3.4	C6_01760W_A-T-p1	0.025
AO090009000679	Afu5g05860-T-p1	2e-129	AN8839-T-p1	8e-116	YBR145W-t26_1-p1	9.4	SPAC12B10.11.1-p1	0.39	CR_10510W_A-T-p1	8.8
AO090009000680	Afu5g05850-T-p1	0	AN8841-T-p1	0	YGR109W-B-t26_1-p1	2.1	SPCC364.02c.1-p1	9e-06	C1_03460C_A-T-p1	0.088
AO090009000685	Afu5g05780-T-p1	1e-136	AN8845-T-p1	2e-114	YOR069W-t26_1-p1	5.2	SPAC18G6.09c.1-p1	0.023	C2_02190C_A-T-p1	2
AO090010000028	Afu2g17920-T-p1	0	AN8550-T-p1	4e-174	YBL050W-t26_1-p1	2.7	SPCC962.01.1-p1	7.5	C1_05700W_A-T-p1	0.099
AO090010000038	Afu7g04680-T-p1	0	AN9329-T-p1	0	YLL040C-t26_1-p1	1.1	SPCC1183.06.1-p1	3.7	C1_12200W_A-T-p1	1.2
AO090010000064	Afu4g12320-T-p1	6e-126	AN8025-T-p1	2e-169	YOR084W-t26_1-p1	1e-09	SPAC6G10.03c.1-p1	0.002	C2_08390W_A-T-p1	4e-11
AO090010000078	Afu6g00280-T-p1	1e-147	AN5317-T-p1	9e-116	YHR080C-t26_1-p1	0.097	SPBC1604.13c.1-p1	2	C4_06270C_A-T-p1	0.88
AO090010000081	Afu5g00680-T-p1	1e-128	AN6809-T-p1	2e-115	YMR079W-t26_1-p1	6e-21	SPAC3H8.10.1-p1	4e-16	C5_00480C_A-T-p1	4e-17
AO090010000102	Afu7g01180-T-p1	0	AN8900-T-p1	0	Q0075-t26_1-p1	1.4	SPCC417.12.1-p1	7e-18	C1_14310W_A-T-p1	0.052
AO090010000118	Afu7g01150-T-p1	0	AN3405-T-p1	7e-133	YCR033W-t26_1-p1	2.1	SPAC24C9.14.1-p1	0.01	C2_02040W_A-T-p1	0.097
AO090010000134	Afu5g12780-T-p1	7e-137	AN8430-T-p1	1e-167	YHR158C-t26_1-p1	1e-07	SPAC6G10.02c.1-p1	7e-09	C1_13720W_A-T-p1	2e-06
AO090010000138	Afu3g13750-T-p1	9e-180	AN10116-T-p1	1e-130	YOR197W-t26_1-p1	6.6	SPAC3A11.03.1-p1	3.6	C7_02990W_A-T-p1	0.68
AO090010000145	Afu4g13710-T-p1	2e-180	AN5663-T-p1	1e-133	YKL171W-t26_1-p1	0.48	SPBP22H7.05c.1-p1	0.82	C1_06440C_A-T-p1	1.7
AO090010000150	Afu4g14210-T-p1	3e-159	AN8601-T-p1	3e-158	YMR166C-t26_1-p1	1	SPBC1271.09.1-p1	5.8	C5_01070C_A-T-p1	1e-15
AO090010000196	Afu8g02020-T-p1	0	AN12445-T-p1	4e-176	YBR073W-t26_1-p1	0.58	SPCC16A11.08.1-p1	0.62	C4_06130W_A-T-p1	0.47
AO090010000200	Afu7g01260-T-p1	0	AN3374-T-p1	7e-161	YHR033W-t26_1-p1	1.2	SPCC24B10.03.1-p1	0.33	C1_09280W_A-T-p1	4.5
AO090010000217	Afu7g01410-T-p1	0	AN10404-T-p1	0	YKL060C-t26_1-p1	0.36	SPAC1071.02.1-p1	0.26	C3_04820C_A-T-p1	2.7
AO090010000271	Afu6g09390-T-p1	0	AN7123-T-p1	0	YDL017W-t26_1-p1	6e-05	SPCC70.05c.1-p1	0.025	C5_02340C_A-T-p1	0.02
AO090010000297	Afu5g14980-T-p1	7e-153	AN9021-T-p1	7e-158	YPL254W-t26_1-p1	1.5	SPAC19G12.14.1-p1	0.57	C3_04760C_A-T-p1	1.9
AO090010000327	Afu6g11420-T-p1	2e-110	AN6205-T-p1	0	YPR109W-t26_1-p1	1.4	SPCC18.10.1-p1	0.54	C2_07010W_A-T-p1	0.91
AO090010000328	Afu5g09810-T-p1	5e-108	AN8523-T-p1	3e-104	YOR153W-t26_1-p1	0.14	SPAC1F7.11c.1-p1	1.1	C2_01470W_A-T-p1	0.4
AO090010000368	Afu1g01630-T-p1	3e-151	AN8060-T-p1	4e-127	YNR050C-t26_1-p1	0.026	SPBC3B8.03.1-p1	0.11	C6_01070C_A-T-p1	0.005
AO090010000440	Afu5g10910-T-p1	0	AN0227-T-p1	2e-169	YOL117W-t26_1-p1	1.1	SPAC6G9.01c.1-p1	1	C1_10850W_A-T-p1	0.87
AO090010000455	Afu5g10850-T-p1	0	AN10029-T-p1	0	YHR037W-t26_1-p1	1.1	SPCC14G10.04.1-p1	7e-06	C7_00830C_A-T-p1	0.009
AO090010000479	Afu5g10580-T-p1	0	AN2318-T-p1	0	YCL027W-t26_1-p1	0.012	SPBC3D6.12.1-p1	0.002	C6_02670C_A-T-p1	9e-06
AO090010000491	Afu5g10455-T-p1	0	AN10292-T-p1	0	YDL222C-t26_1-p1	4.5	SPAC57A7.05.1-p1	5e-15	C2_00650W_A-T-p1	7e-13
AO090010000535	Afu5g09950-T-p1	2e-130	AN10293-T-p1	4e-150	YJR024C-t26_1-p1	0.14	SPBC4F6.13c.1-p1	0.52	C2_07290W_A-T-p1	0.27
AO090010000618	Afu8g00670-T-p1	2e-150	AN3113-T-p1	5e-107	YML038C-t26_1-p1	0.0008	SPAC22E12.01.1-p1	7e-12	C7_02310C_A-T-p1	3e-08
AO090010000633	Afu6g14720-T-p1	8e-136	AN5092-T-p1	6e-144	YDR173C-t26_1-p1	5.1	SPBC216.01c.1-p1	1.5	C1_10950C_A-T-p1	1.3
AO090010000748 (SppU)	Afu8g02570-T-p1	0	AN8898-T-p1	0	YGR144W-t26_1-p1	0.001	SPBC26H8.01.1-p1	0.0002	C2_03620W_A-T-p1	8e-28
AO090010000752	Afu8g02620-T-p1	0	AN10344-T-p1	0	YNR029C-t26_1-p1	2e-13	SPBC15D4.05.1-p1	9e-17	C7_02960C_A-T-p1	5e-14
AO090010000757	Afu8g05805-T-p1	2e-112	AN8890-T-p1	8e-102	YNL291C-t26_1-p1	1.6	SPCC1393.05.1-p1	0.042	C1_02820W_A-T-p1	4.1
AO090011000070	Afu5g01480-T-p1	0	AN6721-T-p1	0	YER173W-t26_1-p1	0.074	SPBP22H7.07.1-p1	0.015	C6_04600W_A-T-p1	0.01
AO090011000125	Afu5g10455-T-p1	6e-179	AN7172-T-p1	0	YHR142W-t26_1-p1	0.16	SPAC57A7.05.1-p1	2e-14	C2_00640W_A-T-p1	4e-13
AO090011000166	Afu3g03520-T-p1	1e-100	AN6941-T-p1	4e-121	YGL033W-t26_1-p1	0.42	SPAC1805.17.1-p1	0.79	CR_03040C_A-T-p1	7
AO090011000249	Afu2g00500-T-p1	3e-166	AN8602-T-p1	3e-143	Q0275-t26_1-p1	8.6	SPBC1709.11c.1-p1	7.3	C6_03840C_A-T-p1	7.8
AO090011000309	Afu4g03730-T-p1	0	AN7139-T-p1	0	YHR187W-t26_1-p1	4.1	SPBC25H2.13c.1-p1	0.16	C3_07250W_A-T-p1	1.1
AO090011000319	Afu4g03980-T-p1	0	AN7048-T-p1	0	YCR086W-t26_1-p1	0.22	SPAC11E3.03.1-p1	2e-07	CR_10740W_A-T-p1	0.014
AO090011000330	Afu2g09400-T-p1	5e-169	AN0027-T-p1	1e-108	YPL017C-t26_1-p1	0.24	SPBP16F5.08c.1-p1	0.0006	C2_03620W_A-T-p1	2e-30
AO090011000336	Afu4g03930-T-p1	0	AN7113-T-p1	0	YGR155W-t26_1-p1	9e-13	SPAC3A12.17c.1-p1	4e-17	C6_02960W_A-T-p1	2e-16
AO090011000345	Afu4g03810-T-p1	9e-115	AN10892-T-p1	2e-110	YDR416W-t26_1-p1	0.4	SPAC637.09.1-p1	2.4	C1_08180C_A-T-p1	0.11
AO090011000353	Afu4g04010-T-p1	2e-121	AN7046-T-p1	4e-112	YHR208W-t26_1-p1	0.9	SPBC1711.04.1-p1	1.1	C2_04230W_A-T-p1	0.73
AO090011000362	Afu1g14450-T-p1	0	AN0779-T-p1	0	YJR102C-t26_1-p1	1.1	SPAC26F1.04c.1-p1	2	CR_08110W_A-T-p1	0.35
AO090011000402	Afu7g01710-T-p1	0	AN9130-T-p1	0	YFL001W-t26_1-p1	0.36	SPCC417.12.1-p1	1e-13	C5_02410C_A-T-p1	4
AO090011000423	Afu2g01740-T-p1	0	AN4645-T-p1	6e-166	YPR003C-t26_1-p1	2.1	SPBC8E4.04.1-p1	0.032	C4_03490C_A-T-p1	0.33
AO090011000436 (SppA)	Afu2g01790-T-p1	0	AN4650-T-p1	0	YNL152W-t26_1-p1	6e-06	SPBC83.18c.1-p1	5e-22	CR_02740W_A-T-p1	3e-20
AO090011000438	Afu2g01810-T-p1	5e-111	AN10578-T-p1	1e-104	YGR055W-t26_1-p1	0.59	SPBC21H7.03c.1-p1	0.65	CR_00330C_A-T-p1	3.1
AO090011000460	Afu2g01940-T-p1	0	AN4574-T-p1	0	YPL277C-t26_1-p1	2e-25	SPCC18.18c.1-p1	0.82	C1_00170W_A-T-p1	3.9
AO090011000471	Afu2g02010-T-p1	0	AN4578-T-p1	0	YIL161W-t26_1-p1	0.018	SPCC16A11.05c.1-p1	1.9	C3_01960C_A-T-p1	7.2
AO090011000489	Afu2g02140-T-p1	0	AN4593-T-p1	0	YGL110C-t26_1-p1	5e-15	SPCC1906.02c.1-p1	1e-06	C1_08370W_A-T-p1	0.73
AO090011000495	Afu2g02180-T-p1	0	AN4598-T-p1	0	YGR057C-t26_1-p1	1.2	SPBC24C6.08c.1-p1	3e-12	C7_02090C_A-T-p1	2e-08
AO090011000514	Afu2g02340-T-p1	1e-143	AN4617-T-p1	3e-149	YOL142W-t26_1-p1	8e-25	SPAC22A12.12c.1-p1	1e-19	C1_01160C_A-T-p1	3e-21
AO090011000518	Afu2g02380-T-p1	0	AN4622-T-p1	0	YHR025W-t26_1-p1	1.8	SPBC1709.18.1-p1	0.31	C1_05430W_A-T-p1	1.7
AO090011000541	Afu2g10890-T-p1	0	AN5920-T-p1	0	YML097C-t26_1-p1	7e-10	SPBC29A10.11c.1-p1	4e-20	C6_02630C_A-T-p1	3e-10
AO090011000543	Afu2g10870-T-p1	1e-145	AN12159-T-p1	8e-128	YML043C-t26_1-p1	0.04	SPBC725.17c.1-p1	1e-11	CR_06480C_A-T-p1	0.13
AO090011000597	Afu2g10430-T-p1	0	AN10758-T-p1	5e-159	YBL074C-t26_1-p1	0.0004	SPAC3H5.04.1-p1	2e-13	C2_03630W_A-T-p1	4.7
AO090011000607	Afu2g10310-T-p1	2e-148	AN5980-T-p1	2e-133	YDR066C-t26_1-p1	0.007	SPAC23A1.16c.1-p1	1e-07	C6_00700C_A-T-p1	2e-05
AO090011000610	Afu2g10260-T-p1	0	AN5983-T-p1	0	YOR092W-t26_1-p1	1.3	SPBC6B1.08c.1-p1	7.9	C4_02890C_A-T-p1	6.2
AO090011000617 (SppT)	Afu2g10190-T-p1	0	AN5988-T-p1	0	YKL209C-t26_1-p1	0.21	SPCC1494.03.1-p1	0.5	C5_03550W_A-T-p1	1.6
AO090011000631	Afu2g10060-T-p1	3e-165	AN6003-T-p1	2e-160	YER049W-t26_1-p1	0.27	SPCC16A11.03c.1-p1	3.2	C1_13030C_A-T-p1	1.2
AO090011000637	Afu2g09990-T-p1	0	AN6009-T-p1	0	YLR149C-t26_1-p1	0.01	SPCC4G3.03.1-p1	1e-11	C7_03280C_A-T-p1	4e-07
AO090011000660	Afu2g09780-T-p1	5e-150	AN6038-T-p1	2e-153	YDL126C-t26_1-p1	1.8	SPBC26H8.02c.1-p1	0.26	C1_10890C_A-T-p1	4e-29
AO090011000678	Afu2g09670-T-p1	1e-121	AN6047-T-p1	2e-109	YOR075W-t26_1-p1	3e-12	SPCC825.03c.1-p1	1e-05	C7_04270C_A-T-p1	0.0001
AO090011000693	Afu2g09620-T-p1	0	AN6051-T-p1	0	YJR154W-t26_1-p1	0.0004	SPBC27.03.1-p1	0.63	CR_03200C_A-T-p1	5.7
AO090011000698	Afu7g06660-T-p1	0	AN7232-T-p1	3e-177	YNL167C-t26_1-p1	3.1	SPAC19B12.03.1-p1	3.7	C3_04730C_A-T-p1	0.58
AO090011000717	Afu2g09470-T-p1	3e-138	AN6059-T-p1	5e-138	YPR028W-t26_1-p1	1e-13	SPBC30D10.09c.1-p1	2e-12	C2_08160C_A-T-p1	6e-06
AO090011000728	Afu2g15490-T-p1	0	AN3987-T-p1	3e-176	YFR051C-t26_1-p1	3.9	SPAC29E6.06c.1-p1	0.78	CR_04190W_A-T-p1	3.8
AO090011000758	Afu2g09340-T-p1	2e-116	AN6091-T-p1	1e-103	YPL167C-t26_1-p1	0.007	SPBC1709.13c.1-p1	0.16	C5_04640C_A-T-p1	1.5
AO090011000766	Afu2g09282-T-p1	0	AN6088-T-p1	0	YPL215W-t26_1-p1	0.2	SPAC11D3.07c.1-p1	0.77	C1_04290C_A-T-p1	0.4
AO090011000773	Afu2g09220-T-p1	0	AN6084-T-p1	0	YMR148W-t26_1-p1	0.048	SPBC19G7.10c.1-p1	3.7	C6_02260C_A-T-p1	0.82
AO090011000776	Afu2g09190-T-p1	0	AN6081-T-p1	0	YBL101C-t26_1-p1	0.95	SPCC16C4.14c.1-p1	0.45	C5_01650C_A-T-p1	0.06
AO090011000801	Afu2g08940-T-p1	0	AN6065-T-p1	0	YDL091C-t26_1-p1	5.8	SPAC750.01.1-p1	0.95	C7_00930W_A-T-p1	1.5
AO090011000818	Afu2g08820-T-p1	2e-172	AN6116-T-p1	1e-152	YDL104C-t26_1-p1	0.069	SPBC30B4.04c.1-p1	5.7	C2_07480W_A-T-p1	0.018
AO090011000832	Afu2g08730-T-p1	4e-159	AN6123-T-p1	2e-157	YBR156C-t26_1-p1	2.3	SPAC29A4.06c.1-p1	5e-28	CR_00440C_A-T-p1	1.1
AO090011000846	Afu2g08560-T-p1	0	AN6143-T-p1	0	YNR013C-t26_1-p1	1.3	SPBC13A2.02.1-p1	1e-11	C1_12620W_A-T-p1	0.18
AO090011000852	Afu2g08500-T-p1	0	AN6148-T-p1	0	YGR263C-t26_1-p1	0.006	SPCC417.12.1-p1	1e-15	C5_05180W_A-T-p1	0.79
AO090011000861 (SppR)	Afu2g08410-T-p1	0	AN6161-T-p1	0	YDR291W-t26_1-p1	1.7	SPBC21C3.10c.1-p1	2.3	C3_04030C_A-T-p1	0.014
AO090011000863	Afu2g08380-T-p1	0	AN6159-T-p1	0	YNR019W-t26_1-p1	6e-29	SPCP1E11.05c.1-p1	2e-26	C2_06940C_A-T-p1	7e-28
AO090011000875	Afu2g08290-T-p1	0	AN6169-T-p1	0	YBR041W-t26_1-p1	5.1	SPAC32A11.02c.1-p1	6e-24	C1_03800W_A-T-p1	0.039
AO090011000892	Afu2g08090-T-p1	8e-116	AN10751-T-p1	6e-111	YER010C-t26_1-p1	1.7	SPBC649.04.1-p1	0.15	C5_02700W_A-T-p1	1.3
AO090011000900	Afu2g08010-T-p1	0	AN5848-T-p1	0	YLR430W-t26_1-p1	0.34	SPCC1884.02.1-p1	2.8	C1_05960W_A-T-p1	0.35
AO090011000945	Afu2g07470-T-p1	0	AN5807-T-p1	0	YDR460W-t26_1-p1	1	SPBC902.06.1-p1	0.15	C2_07740W_A-T-p1	0.77
AO090011000964	Afu2g10790-T-p1	0	AN5927-T-p1	3e-171	YER077C-t26_1-p1	0.014	SPBC18H10.11c.1-p1	2e-07	C2_10090C_A-T-p1	0.009
AO090011000973	Afu2g09940-T-p1	6e-165	AN6012-T-p1	2e-171	YPL258C-t26_1-p1	0.25	SPAC6F12.11c.1-p1	3.6	CR_10230W_A-T-p1	0.001
AO090012000034	Afu5g07490-T-p1	5e-174	AN5421-T-p1	0	YIL006W-t26_1-p1	0.44	SPAC1002.09c.1-p1	0.0006	C2_03620W_A-T-p1	3e-26
AO090012000058	Afu7g05040-T-p1	0	AN10867-T-p1	0	YDL132W-t26_1-p1	3.8	SPBC725.06c.1-p1	0.12	C1_01140C_A-T-p1	1.2
AO090012000069	Afu3g13880-T-p1	3e-128	AN5321-T-p1	2e-128	YOR219C-t26_1-p1	3.2	SPCC417.12.1-p1	3e-23	CR_05510W_A-T-p1	0.13
AO090012000087	Afu1g01490-T-p1	0	AN0391-T-p1	0	YJL044C-t26_1-p1	0.13	SPBC2D10.14c.1-p1	0.029	CR_09990W_A-T-p1	3.4
AO090012000101	Afu7g06430-T-p1	9e-161	AN5231-T-p1	6e-165	YNR065C-t26_1-p1	0.33	SPAC22A12.15c.1-p1	0.79	CR_02050C_A-T-p1	2.1
AO090012000226	Afu2g15860-T-p1	0	AN2165-T-p1	2e-168	YGL136C-t26_1-p1	0.005	SPAC1687.11.1-p1	0.003	C1_02190W_A-T-p1	0.59
AO090012000230	Afu2g15840-T-p1	0	AN2167-T-p1	0	YFL056C-t26_1-p1	1.5	SPAC27E2.01.1-p1	0.12	C7_01550W_A-T-p1	1.4
AO090012000254	Afu2g15710-T-p1	1e-104	AN10271-T-p1	4e-107	YKL166C-t26_1-p1	0.018	SPBC12C2.08.1-p1	0.17	C6_00250W_A-T-p1	0.34
AO090012000272	Afu2g15580-T-p1	1e-169	AN7601-T-p1	4e-160	YDR367W-t26_1-p1	4e-05	SPAC26H5.13c.1-p1	4e-10	C1_10960W_A-T-p1	0.001
AO090012000281	Afu2g15480-T-p1	0	AN7607-T-p1	7e-162	YER130C-t26_1-p1	4.5	SPAC222.11.1-p1	6.5	CR_01190C_A-T-p1	0.33
AO090012000301	Afu2g15180-T-p1	1e-133	AN7587-T-p1	4e-106	YFR016C-t26_1-p1	2e-21	SPBC21.01.1-p1	1.6	C6_00910C_A-T-p1	2e-14
AO090012000332	Afu2g00100-T-p1	0	AN6884-T-p1	4e-147	YDR421W-t26_1-p1	3e-18	SPAP14E8.03.1-p1	1.1	C1_03200C_A-T-p1	3e-12
AO090012000342	Afu4g03520-T-p1	1e-102	AN9531-T-p1	3e-109	YKR054C-t26_1-p1	0.099	SPBC25B2.09c.1-p1	0.25	CR_07780W_A-T-p1	0.71
AO090012000374	Afu5g07490-T-p1	2e-111	AN5421-T-p1	3e-162	YHR176W-t26_1-p1	0.003	SPBC17A3.07.1-p1	0.96	C2_03620W_A-T-p1	2e-29
AO090012000409	Afu2g14940-T-p1	0	AN7565-T-p1	3e-158	YMR159C-t26_1-p1	0.47	SPBC354.05c.1-p1	7.5	C2_03590C_A-T-p1	0.034
AO090012000426	Afu2g15060-T-p1	1e-164	AN7578-T-p1	1e-143	YEL024W-t26_1-p1	0.54	SPBC725.12.1-p1	0.0006	C1_02610W_A-T-p1	2.3
AO090012000432	Afu6g02900-T-p1	5e-108	AN11113-T-p1	7e-108	YDR502C-t26_1-p1	4.6	SPBC29A10.14.1-p1	0.058	C2_05730C_A-T-p1	0.94
AO090012000449	Afu1g14080-T-p1	0	AN0751-T-p1	0	YOR192C-B-t26_1-p1	0.28	SPBC9B6.03.1-p1	1	C3_05190C_A-T-p1	0.94
AO090012000471	Afu1g13980-T-p1	3e-153	AN10116-T-p1	5e-149	YCL057W-t26_1-p1	1.3	SPAC664.11.1-p1	1	C2_06880C_A-T-p1	0.87
AO090012000507	Afu1g13700-T-p1	0	AN0704-T-p1	0	YKR056W-t26_1-p1	0.18	SPBC30B4.03c.1-p1	0.13	C1_07270W_A-T-p1	0.86
AO090012000535	Afu1g13450-T-p1	0	AN0684-T-p1	0	YLR106C-t26_1-p1	0.99	SPBC317.01.1-p1	1	C2_04050C_A-T-p1	1.1
AO090012000621	Afu1g12870-T-p1	3e-175	AN1010-T-p1	1e-161	YDR081C-t26_1-p1	3.7	SPCC162.06c.1-p1	0.31	C1_06180W_A-T-p1	0.55
AO090012000633	Afu1g12770-T-p1	0	AN1001-T-p1	0	YEL009C-t26_1-p1	6.9	SPAC3H8.04.1-p1	1e-22	C2_07000W_A-T-p1	2.8
AO090012000646	Afu3g14090-T-p1	0	AN2498-T-p1	0	YER169W-t26_1-p1	0.024	SPBC1D7.02c.1-p1	0.061	C3_00330W_A-T-p1	0.18
AO090012000661	Afu3g14180-T-p1	0	AN3898-T-p1	5e-145	YNL104C-t26_1-p1	0.7	SPAC19A8.08.1-p1	0.37	C7_03400C_A-T-p1	2.1
AO090012000694	Afu4g02840-T-p1	1e-128	AN1841-T-p1	1e-157	YDR356W-t26_1-p1	1.5	SPAC56E4.04c.1-p1	1.6	C2_05000C_A-T-p1	0.67
AO090012000726	Afu3g14020-T-p1	5e-165	AN2492-T-p1	2e-155	YDR348C-t26_1-p1	3e-28	SPCP1E11.04c.1-p1	1e-22	C3_01890C_A-T-p1	1e-28
AO090012000761	Afu3g13930-T-p1	0	AN3145-T-p1	0	YMR172W-t26_1-p1	0.4	SPAC29A4.16.1-p1	0.51	C3_04740C_A-T-p1	0.79
AO090012000774	Afu3g13810-T-p1	0	AN10357-T-p1	3e-174	YGR191W-t26_1-p1	0.092	SPBPJ4664.05.1-p1	1.3	C2_06990W_A-T-p1	0.34
AO090012000788	Afu3g13430-T-p1	1e-164	AN3164-T-p1	4e-129	YCL014W-t26_1-p1	0.035	SPAC1565.02c.1-p1	0.67	C1_08360C_A-T-p1	0.021
AO090012000789	Afu3g13420-T-p1	0	AN3165-T-p1	0	YKR061W-t26_1-p1	0.5	SPAC20G4.02c.1-p1	8.6	C2_06970W_A-T-p1	0.77
AO090012000814	Afu3g13180-T-p1	3e-141	AN3180-T-p1	6e-106	YFL004W-t26_1-p1	0.31	SPAC1D4.14.1-p1	2.9	C3_00710W_A-T-p1	3.9
AO090012000817	Afu3g13160-T-p1	0	AN3179-T-p1	0	YBR115C-t26_1-p1	0.72	SPCC645.05c.1-p1	0.89	C3_05960W_A-T-p1	4.6
AO090012000818	Afu3g13150-T-p1	0	AN3178-T-p1	0	YIL084C-t26_1-p1	1e-06	SPAC25B8.02.1-p1	0.0004	CR_06780W_A-T-p1	0.002
AO090012000819	Afu3g13100-T-p1	0	AN3142-T-p1	0	YGR217W-t26_1-p1	0.55	SPBC29A3.05.1-p1	3.2	C2_01920C_A-T-p1	1.4
AO090012000820 (SppK)	Afu3g13090-T-p1	1e-131	AN3140-T-p1	2e-163	YJL084C-t26_1-p1	2.8	SPBC4F6.13c.1-p1	1.3	C4_01420W_A-T-p1	4.6
AO090012000821	Afu3g13080-T-p1	1e-141	AN10356-T-p1	1e-144	YDR524C-t26_1-p1	0.7	SPBC1861.07.1-p1	0.046	C1_00550W_A-T-p1	1.1
AO090012000846	Afu3g12760-T-p1	0	AN1625-T-p1	0	YDR479C-t26_1-p1	1.5	SPAC4F10.08.1-p1	0.067	CR_04380C_A-T-p1	0.064
AO090012000852	Afu3g12710-T-p1	2e-132	AN3114-T-p1	5e-141	YPL242C-t26_1-p1	2.2	SPBC530.13.1-p1	0.84	C1_05380C_A-T-p1	0.26
AO090012000866	Afu1g09770-T-p1	0	AN1288-T-p1	0	YCL037C-t26_1-p1	1e-07	SPAC1527.03.1-p1	3e-25	C3_06780C_A-T-p1	2e-07
AO090012000872	Afu1g09720-T-p1	1e-125	AN1293-T-p1	1e-115	YEL062W-t26_1-p1	0.6	SPBC800.10c.1-p1	1.4	C3_03430C_A-T-p1	0.44
AO090012000878	Afu1g09650-T-p1	6e-147	AN10179-T-p1	4e-103	YJR127C-t26_1-p1	0.78	SPBC1A4.03c.1-p1	0.07	C7_01940C_A-T-p1	1.2
AO090012000908	Afu1g09610-T-p1	0	AN1327-T-p1	1e-132	YLR072W-t26_1-p1	0.57	SPBC17D11.05.1-p1	0.67	C1_12180C_A-T-p1	3.2
AO090012000919	Afu1g09530-T-p1	0	AN10181-T-p1	0	YOR023C-t26_1-p1	8e-07	SPAC29B12.02c.1-p1	2.6	CR_10230W_A-T-p1	2e-19
AO090012000921	Afu3g01480-T-p1	2e-145	AN8558-T-p1	1e-134	YKR031C-t26_1-p1	0.38	SPCC622.13c.1-p1	1.3	C5_01760C_A-T-p1	0.91
AO090012000949	Afu1g06970-T-p1	3e-160	AN5163-T-p1	1e-111	YKR095W-t26_1-p1	2	SPCC1672.10.1-p1	0.34	C1_07800W_A-T-p1	1.2
AO090012000956	Afu1g07040-T-p1	0	AN10646-T-p1	0	YDR408C-t26_1-p1	2.1	SPBC1347.03.1-p1	3.2	C6_03780C_A-T-p1	3.1
AO090012000959	Afu1g07080-T-p1	0	AN5155-T-p1	0	YLR316C-t26_1-p1	1e-08	SPAP27G11.04c.1-p1	3e-10	C1_08140W_A-T-p1	7e-09
AO090012000961	Afu1g07090-T-p1	0	AN5154-T-p1	0	YLR196W-t26_1-p1	0.021	SPAC20G4.08.1-p1	3e-12	C3_04760C_A-T-p1	2.9
AO090012000963	Afu1g07110-T-p1	7e-166	AN5152-T-p1	5e-171	YHR142W-t26_1-p1	3e-16	SPAC16E8.11c.1-p1	0.86	C1_06010W_A-T-p1	5e-22
AO090012000973	Afu1g07195-T-p1	5e-155	AN0337-T-p1	3e-130	YKR054C-t26_1-p1	1.5	SPAC19B12.03.1-p1	3.6	C7_01320W_A-T-p1	0.009
AO090012000982	Afu1g07280-T-p1	2e-177	AN5141-T-p1	2e-116	YDL058W-t26_1-p1	0.15	SPBC215.07c.1-p1	1.2	C1_08180C_A-T-p1	1.8
AO090012000984	Afu1g07310-T-p1	6e-143	AN10645-T-p1	2e-109	YGR053C-t26_1-p1	2e-07	SPCC1620.03.1-p1	0.0008	C6_00900C_A-T-p1	2e-10
AO090012001018	Afu1g07660-T-p1	0	AN5108-T-p1	0	YML029W-t26_1-p1	0.7	SPAC6G9.15c.1-p1	4e-07	C1_06410W_A-T-p1	0.99
AO090012001040	Afu1g13200-T-p1	0	AN0659-T-p1	0	YJR041C-t26_1-p1	8e-12	SPAC2G11.02.1-p1	8e-09	C3_04370C_A-T-p1	6e-18
AO090012001042	Afu3g12660-T-p1	0	AN3108-T-p1	0	YHR099W-t26_1-p1	0.071	SPAC13A11.04c.1-p1	0.52	CR_03410W_A-T-p1	0.99
AO090020000033	Afu3g05610-T-p1	0	AN10418-T-p1	0	YDL129W-t26_1-p1	1.6	SPAC26A3.17c.1-p1	2.5	C1_00420W_A-T-p1	4e-25
AO090020000047	Afu3g05790-T-p1	2e-144	AN3430-T-p1	4e-127	YOL027C-t26_1-p1	0.013	SPBC887.14c.1-p1	0.048	C3_03820C_A-T-p1	6e-08
AO090020000051	Afu3g05830-T-p1	0	AN10409-T-p1	0	YOR098C-t26_1-p1	1.3	SPBC83.04.1-p1	0.31	C4_04010W_A-T-p1	4.5
AO090020000054	Afu3g05850-T-p1	2e-143	AN10408-T-p1	9e-146	YLR239C-t26_1-p1	2.4	SPCC1259.04.1-p1	0.003	C5_04530W_A-T-p1	1.6
AO090020000056	Afu3g05870-T-p1	0	AN3425-T-p1	0	YJR066W-t26_1-p1	0.003	SPBC20F10.03.1-p1	1e-17	C2_07330W_A-T-p1	2.2
AO090020000068	Afu3g05980-T-p1	5e-115	AN2776-T-p1	2e-121	YJL222W-t26_1-p1	0.61	SPBC725.06c.1-p1	0.96	C2_06320W_A-T-p1	0.55
AO090020000072	Afu3g06020-T-p1	0	AN2760-T-p1	0	YDR150W-t26_1-p1	0.62	SPAC20G4.03c.1-p1	0.85	C1_01930W_A-T-p1	1.4
AO090020000096	Afu3g06510-T-p1	0	AN4767-T-p1	0	YDR009W-t26_1-p1	0.49	SPBC646.13.1-p1	3.1	CR_02160W_A-T-p1	2
AO090020000099	Afu3g06490-T-p1	2e-171	AN10591-T-p1	1e-105	YLR190W-t26_1-p1	0.43	SPBC16H5.02.1-p1	0.94	C1_03140W_A-T-p1	1.9
AO090020000115	Afu3g06360-T-p1	3e-102	AN4754-T-p1	1e-138	YBR273C-t26_1-p1	2e-10	SPAC23C4.02.1-p1	0.0003	C1_01890C_A-T-p1	0.0001
AO090020000118	Afu3g06320-T-p1	1e-130	AN4751-T-p1	2e-129	YLR003C-t26_1-p1	8e-09	SPBC23G7.07c.1-p1	1e-23	C1_07790C_A-T-p1	5e-11
AO090020000139	Afu3g07570-T-p1	2e-162	AN4854-T-p1	6e-157	YBR097W-t26_1-p1	0.51	SPAC16E8.01.1-p1	4.3	CR_00850C_A-T-p1	0.25
AO090020000144	Afu3g07520-T-p1	0	AN4852-T-p1	0	YOL095C-t26_1-p1	0.098	SPAC1002.04c.1-p1	0.82	C5_05200C_A-T-p1	0.29
AO090020000145	Afu3g07510-T-p1	0	AN10603-T-p1	0	YLR160C-t26_1-p1	1.8	SPBC1271.10c.1-p1	5.6	C2_03450W_A-T-p1	0.64
AO090020000161	Afu3g07420-T-p1	3e-153	AN8151-T-p1	4e-121	YBR200W-t26_1-p1	0.99	SPBC31E1.06.1-p1	0.82	CR_03480W_A-T-p1	1.7
AO090020000170	Afu2g15490-T-p1	0	AN3987-T-p1	0	YBL084C-t26_1-p1	0.12	SPAC17C9.01c.1-p1	0.28	C4_05340W_A-T-p1	0.9
AO090020000188	Afu3g07350-T-p1	0	AN4840-T-p1	0	YKR054C-t26_1-p1	0.02	SPAC11D3.14c.1-p1	0.21	C2_02350C_A-T-p1	0.55
AO090020000189	Afu3g07340-T-p1	7e-150	AN4839-T-p1	7e-152	YAL035W-t26_1-p1	1.8	SPAC17C9.08.1-p1	7.7	CR_00390W_A-T-p1	0.014
AO090020000197	Afu3g07270-T-p1	0	AN4834-T-p1	0	YOR326W-t26_1-p1	0.038	SPBP19A11.06.1-p1	0.69	C1_00080C_A-T-p1	3.5
AO090020000200	Afu3g07240-T-p1	9e-157	AN4832-T-p1	4e-149	YPL166W-t26_1-p1	4e-07	SPCC1020.10.1-p1	0.5	C1_10210C_A-T-p1	0.31
AO090020000302	Afu3g06910-T-p1	0	AN4800-T-p1	0	YCR084C-t26_1-p1	7e-14	SPAC18B11.10.1-p1	2e-12	C1_00060W_A-T-p1	3e-11
AO090020000312	Afu3g06850-T-p1	0	AN4795-T-p1	1e-161	YDR148C-t26_1-p1	1.1	SPBC1826.01c.1-p1	0.37	C1_00380C_A-T-p1	2.1
AO090020000317	Afu3g06800-T-p1	0	AN4791-T-p1	0	YEL043W-t26_1-p1	0.019	SPBC947.12.1-p1	0.38	C4_05280W_A-T-p1	0.011
AO090020000322	Afu3g06750-T-p1	5e-170	AN4786-T-p1	8e-165	YMR312W-t26_1-p1	1e-05	SPBC3H7.10.1-p1	0.007	C4_00940W_A-T-p1	1e-06
AO090020000326	Afu3g06710-T-p1	0	AN4784-T-p1	2e-174	YDR279W-t26_1-p1	0.97	SPAC607.04.1-p1	3.1	C1_03470C_A-T-p1	0.11
AO090020000332	Afu3g06660-T-p1	1e-176	AN4779-T-p1	2e-174	YFR014C-t26_1-p1	2.4	SPCC1235.02.1-p1	0.37	C1_03070C_A-T-p1	0.27
AO090020000350	Afu3g06520-T-p1	0	AN4768-T-p1	0	YOR346W-t26_1-p1	1.4	SPBC713.04c.1-p1	5.6	CR_06470W_A-T-p1	3.4
AO090020000431	Afu5g08712-T-p1	0	AN4705-T-p1	0	YOR356W-t26_1-p1	0.2	SPAC1006.03c.1-p1	1e-17	C7_01580W_A-T-p1	0.68
AO090020000435	Afu5g08770-T-p1	0	AN4699-T-p1	0	YHR216W-t26_1-p1	0.29	SPBC651.09c.1-p1	7.9	CR_00100C_A-T-p1	1.3
AO090020000471	Afu5g08990-T-p1	2e-130	AN4680-T-p1	2e-120	YLR256W-t26_1-p1	0.18	SPBC3H7.03c.1-p1	0.23	C1_06930W_A-T-p1	0.018
AO090020000551	Afu5g09350-T-p1	0	AN8821-T-p1	0	YBR208C-t26_1-p1	0.19	SPAC1610.04.1-p1	0.0005	CR_01130W_A-T-p1	0.39
AO090020000556	Afu5g09390-T-p1	3e-171	AN12435-T-p1	0	YBR179C-t26_1-p1	2.8	SPBC19C7.02.1-p1	1.9	C1_11470C_A-T-p1	1.1
AO090020000561	Afu5g09420-T-p1	0	AN8817-T-p1	0	YHL020C-t26_1-p1	4e-10	SPBP35G2.10.1-p1	1.9	C2_02250C_A-T-p1	0.001
AO090020000611	Afu4g00770-T-p1	2e-107	AN6410-T-p1	0	YLR398C-t26_1-p1	0.011	SPAC15A10.04c.1-p1	0.93	C1_07820W_A-T-p1	0.19
AO090020000623	Afu3g14280-T-p1	0	AN2514-T-p1	5e-162	YDL124W-t26_1-p1	8e-06	SPCC737.06c.1-p1	1e-26	C3_06860C_A-T-p1	1e-06
AO090020000644	Afu2g14510-T-p1	6e-166	AN2391-T-p1	1e-155	YDR449C-t26_1-p1	1.3	SPCC1393.13.1-p1	2.2	C1_02490C_A-T-p1	3.2
AO090020000665	Afu8g01510-T-p1	2e-135	AN3877-T-p1	4e-120	YFR027W-t26_1-p1	1.3	SPBC29A10.10c.1-p1	2.1	C7_03400C_A-T-p1	1.3
AO090020000692	Afu1g17350-T-p1	7e-160	AN4878-T-p1	7e-111	YGR023W-t26_1-p1	1.8	SPBC216.05.1-p1	3.6	C1_01200W_A-T-p1	0.089
AO090023000046	Afu7g06620-T-p1	2e-106	AN7774-T-p1	7e-148	YJL198W-t26_1-p1	6.2	SPBC947.05c.1-p1	0.5	C2_02320C_A-T-p1	0.63
AO090023000047	Afu7g06720-T-p1	0	AN9203-T-p1	0	YNR013C-t26_1-p1	0.95	SPAC1F5.08c.1-p1	8.5	CR_07000C_A-T-p1	0.56
AO090023000055	Afu2g14510-T-p1	0	AN2391-T-p1	0	YDR347W-t26_1-p1	1.7	SPAC56F8.03.1-p1	2.2	CR_08650C_A-T-p1	2
AO090023000066	Afu2g14390-T-p1	7e-106	AN2405-T-p1	8e-117	YHR209W-t26_1-p1	0.0002	SPBC1347.09.1-p1	6e-12	C1_05830W_A-T-p1	0.003
AO090023000071	Afu5g14850-T-p1	2e-136	AN9311-T-p1	1e-137	YJR098C-t26_1-p1	0.65	SPAC806.08c.1-p1	0.19	C6_01190C_A-T-p1	1.1
AO090023000073	Afu5g15060-T-p1	0	AN9314-T-p1	0	YGL133W-t26_1-p1	0.21	SPAC7D4.04.1-p1	0.17	C2_08980C_A-T-p1	2.3
AO090023000100	Afu2g14340-T-p1	2e-154	AN10301-T-p1	5e-125	YLR426W-t26_1-p1	0.042	SPBC3B8.03.1-p1	0.03	C5_02860C_A-T-p1	0.43
AO090023000105	Afu2g14240-T-p1	0	AN10801-T-p1	0	YER157W-t26_1-p1	2.3	SPAC5H10.10.1-p1	1.5	C2_07460W_A-T-p1	6.6
AO090023000107	Afu2g14260-T-p1	0	AN6342-T-p1	7e-170	YGL141W-t26_1-p1	0.48	SPBP8B7.15c.1-p1	6e-06	C5_03030W_A-T-p1	0.65
AO090023000156	Afu3g01760-T-p1	2e-151	AN11180-T-p1	2e-135	YNL320W-t26_1-p1	0.004	SPBC32H8.03.1-p1	1e-11	CR_10500C_A-T-p1	1e-05
AO090023000195	Afu6g10770-T-p1	8e-146	AN9498-T-p1	6e-132	YOR027W-t26_1-p1	5e-05	SPBC3F6.01c.1-p1	0.0003	C5_01820W_A-T-p1	0.0007
AO090023000215	Afu6g10590-T-p1	0	AN2442-T-p1	0	YNL008C-t26_1-p1	2e-14	SPBPJ4664.04.1-p1	0.15	CR_08650C_A-T-p1	7e-23
AO090023000218	Afu6g10550-T-p1	0	AN2447-T-p1	0	YPL066W-t26_1-p1	0.028	SPBC19G7.08c.1-p1	5e-27	C2_08960C_A-T-p1	2e-17
AO090023000231	Afu6g10360-T-p1	0	AN2456-T-p1	0	YMR185W-t26_1-p1	1e-12	SPBC20F10.08c.1-p1	1e-05	C7_04150W_A-T-p1	6e-26
AO090023000250 (SppB)	Afu6g10340-T-p1	0	AN2467-T-p1	0	YDR122W-t26_1-p1	1.8	SPBC9B6.09c.1-p1	0.89	C4_00300C_A-T-p1	0.16
AO090023000278	Afu6g10280-T-p1	1e-168	AN7192-T-p1	5e-162	YJL216C-t26_1-p1	0.24	SPAPB1A10.12c.1-p1	5	C1_04970W_A-T-p1	0.57
AO090023000316	Afu8g04620-T-p1	7e-148	AN1470-T-p1	5e-126	YIL026C-t26_1-p1	2.3	SPAC1A6.07.1-p1	1.5	C4_05920C_A-T-p1	4.1
AO090023000334	Afu8g04530-T-p1	0	AN1461-T-p1	0	YDR057W-t26_1-p1	3e-11	SPAC227.11c.1-p1	7e-12	CR_10020C_A-T-p1	3e-08
AO090023000337	Afu8g04490-T-p1	8e-161	AN1458-T-p1	2e-139	YDR222W-t26_1-p1	1	SPBC16D10.10.1-p1	3.3	C4_06550C_A-T-p1	0.61
AO090023000356	Afu3g01480-T-p1	0	AN8558-T-p1	0	YJL129C-t26_1-p1	2.7	SPBC2D10.14c.1-p1	2.7	C3_05210C_A-T-p1	3.9
AO090023000365	Afu4g03350-T-p1	0	AN4852-T-p1	1e-173	YFR016C-t26_1-p1	0.032	SPACUNK4.09.1-p1	1.7	C2_09850C_A-T-p1	5.8
AO090023000371	Afu6g09865-T-p1	0	AN8602-T-p1	1e-175	YDL223C-t26_1-p1	5.4	SPBC725.17c.1-p1	0.24	C3_02640C_A-T-p1	5.2
AO090023000421	Afu6g11570-T-p1	0	AN10520-T-p1	0	YDR283C-t26_1-p1	2.6	SPAC22H12.03.1-p1	0.003	C3_07760C_A-T-p1	0.0001
AO090023000422	Afu6g11560-T-p1	0	AN8943-T-p1	0	YJL094C-t26_1-p1	0.53	SPAPYUK71.03c.1-p1	1	CR_10230W_A-T-p1	0.37
AO090023000470	Afu6g11420-T-p1	0	AN10086-T-p1	0	YGL207W-t26_1-p1	3.2	SPCC1322.02.1-p1	0.52	C1_14270W_A-T-p1	0.53
AO090023000494	Afu6g11200-T-p1	0	AN0575-T-p1	0	YBL042C-t26_1-p1	3.1	SPCC297.05.1-p1	4e-13	C3_06150W_A-T-p1	0.17
AO090023000524	Afu6g10940-T-p1	2e-134	AN0600-T-p1	6e-129	YCR030C-t26_1-p1	0.056	SPBC12C2.08.1-p1	1.6	CR_06240C_A-T-p1	0.9
AO090023000525	Afu6g10930-T-p1	2e-120	AN0602-T-p1	6e-143	YDR285W-t26_1-p1	1.7	SPAC1006.06.1-p1	0.073	C3_04760C_A-T-p1	0.14
AO090023000559	Afu3g09230-T-p1	0	AN7521-T-p1	0	YDL226C-t26_1-p1	3.9	SPCC417.12.1-p1	2e-09	C1_02910C_A-T-p1	5.4
AO090023000614	Afu4g09220-T-p1	0	AN1611-T-p1	0	YHR176W-t26_1-p1	0.012	SPAC23E2.02.1-p1	0.88	C2_03620W_A-T-p1	1e-06
AO090023000615	Afu5g00960-T-p1	3e-131	AN4040-T-p1	2e-126	YJR153W-t26_1-p1	7.4	SPCC70.07c.1-p1	0.013	C2_08090W_A-T-p1	8.1
AO090023000623	Afu4g09180-T-p1	0	AN0219-T-p1	0	YJL168C-t26_1-p1	0.004	SPCC306.04c.1-p1	0.019	C2_10250C_A-T-p1	0.68
AO090023000625	Afu4g09200-T-p1	2e-132	AN1613-T-p1	2e-118	YNL041C-t26_1-p1	0.45	SPBC28F2.02.1-p1	1.1	C7_01660C_A-T-p1	2.9
AO090023000638	Afu4g08910-T-p1	0	AN1669-T-p1	0	YFL023W-t26_1-p1	2e-05	SPCC736.07c.1-p1	0.31	C5_02010C_A-T-p1	2e-07
AO090023000643	Afu3g01080-T-p1	0	AN1625-T-p1	1e-167	YKR093W-t26_1-p1	0.58	SPCC417.07c.1-p1	4.8	CR_10360C_A-T-p1	1.8
AO090023000667	Afu3g02830-T-p1	0	AN8767-T-p1	2e-153	YDR264C-t26_1-p1	4e-18	SPAC6C3.08.1-p1	1e-21	C1_13220C_A-T-p1	4e-16
AO090023000677	Afu4g08780-T-p1	6e-112	AN11887-T-p1	8e-136	YDL185W-t26_1-p1	4.7	SPBC2G2.10c.1-p1	0.0004	C3_01630W_A-T-p1	1.8
AO090023000691	Afu4g08650-T-p1	6e-149	AN1684-T-p1	1e-134	YBR117C-t26_1-p1	2.9	SPBC32H8.02c.1-p1	3.3	CR_00800C_A-T-p1	8.8
AO090023000693	Afu4g08620-T-p1	4e-138	AN1686-T-p1	3e-105	YOL081W-t26_1-p1	0.13	SPCC162.08c.1-p1	0.69	C4_04000W_A-T-p1	0.003
AO090023000696	Afu4g08610-T-p1	0	AN1688-T-p1	1e-175	YBR053C-t26_1-p1	4e-17	SPAC57A7.05.1-p1	0.13	C4_02760C_A-T-p1	2e-30
AO090023000705	Afu4g08560-T-p1	2e-110	AN1693-T-p1	1e-111	YBR154C-t26_1-p1	0.22	SPAC17G6.12.1-p1	0.83	C7_01040C_A-T-p1	3.6
AO090023000715	Afu4g08470-T-p1	0	AN1701-T-p1	3e-152	YKL175W-t26_1-p1	0.46	SPBC3B9.19.1-p1	0.21	C1_11270W_A-T-p1	0.14
AO090023000716	Afu4g08460-T-p1	3e-124	AN1712-T-p1	4e-138	YOR260W-t26_1-p1	2.5	SPAC959.06c.1-p1	0.01	C5_00330C_A-T-p1	2.2
AO090023000724	Afu4g08350-T-p1	7e-165	AN1721-T-p1	5e-148	YPL264C-t26_1-p1	0.36	SPBC13E7.03c.1-p1	4.1	C2_03290W_A-T-p1	5e-16
AO090023000731	Afu4g08290-T-p1	3e-146	AN11889-T-p1	3e-136	YDL224C-t26_1-p1	0.32	SPBC4C3.04c.1-p1	0.12	C7_03960C_A-T-p1	0.2
AO090023000733	Afu4g08270-T-p1	0	AN11888-T-p1	2e-167	YDR443C-t26_1-p1	0.37	SPBC106.09.1-p1	1.7	C3_04470W_A-T-p1	1.3
AO090023000759	Afu4g08100-T-p1	0	AN3833-T-p1	0	YNL320W-t26_1-p1	6e-07	SPBC32H8.03.1-p1	3e-11	CR_10500C_A-T-p1	6e-08
AO090023000760	Afu4g08090-T-p1	0	AN3834-T-p1	2e-127	YAL011W-t26_1-p1	1e-07	SPCC737.08.1-p1	0.94	C3_07710W_A-T-p1	4.5
AO090023000761	Afu4g08080-T-p1	0	AN3838-T-p1	0	YOR118W-t26_1-p1	3e-13	SPBC21.02.1-p1	7e-08	C7_02960C_A-T-p1	0.86
AO090023000772	Afu4g07990-T-p1	0	AN10480-T-p1	0	YNR029C-t26_1-p1	5e-16	SPBC15D4.05.1-p1	4e-20	C7_02960C_A-T-p1	1e-21
AO090023000787	Afu4g07850-T-p1	1e-134	AN1041-T-p1	2e-111	YGR234W-t26_1-p1	1.1	SPAC26F1.10c.1-p1	0.38	C3_00440W_A-T-p1	0.45
AO090023000822	Afu4g07530-T-p1	5e-109	AN4459-T-p1	0	YFR021W-t26_1-p1	2.4	SPCC1281.01.1-p1	1.8	CR_02510W_A-T-p1	1.2
AO090023000851	Afu4g07240-T-p1	0	AN4433-T-p1	0	YDR394W-t26_1-p1	2.3	SPCC663.10.1-p1	0.094	C6_03440W_A-T-p1	0.0006
AO090023000866	Afu4g07090-T-p1	0	AN4418-T-p1	0	YNL027W-t26_1-p1	0.002	SPBC1198.04c.1-p1	0.0006	C4_02500C_A-T-p1	0.005
AO090023000891	Afu4g06960-T-p1	4e-156	AN12229-T-p1	2e-177	YMR001C-t26_1-p1	1.2	SPAC17C9.11c.1-p1	4e-22	C7_01550W_A-T-p1	0.48
AO090023000913	Afu4g06730-T-p1	1e-162	AN4383-T-p1	1e-141	YPL172C-t26_1-p1	0.14	SPAP8A3.03.1-p1	5.2	C4_05160C_A-T-p1	0.015
AO090023000934	Afu4g06520-T-p1	0	AN4364-T-p1	9e-169	YGL263W-t26_1-p1	0.55	SPAC4F10.16c.1-p1	0.013	CR_05920C_A-T-p1	0.77
AO090023000940	Afu4g06560-T-p1	0	AN4358-T-p1	0	YDR312W-t26_1-p1	0.18	SPAC29B12.03.1-p1	1.1	C2_06750C_A-T-p1	5.8
AO090023000945	Afu4g06480-T-p1	0	AN4349-T-p1	0	YPR117W-t26_1-p1	0.028	SPCC297.05.1-p1	1e-17	C3_04470W_A-T-p1	0.13
AO090023000957	Afu4g06330-T-p1	3e-110	AN4341-T-p1	1e-107	YKR004C-t26_1-p1	0.048	SPAC4G8.13c.1-p1	0.58	C1_04070C_A-T-p1	0.001
AO090023000961	Afu4g06300-T-p1	0	AN4333-T-p1	5e-166	YPL128C-t26_1-p1	1.6	SPBP8B7.21.1-p1	1.9	C4_00970C_A-T-p1	3.1
AO090023000969	Afu4g06210-T-p1	5e-144	AN10542-T-p1	9e-127	YBR213W-t26_1-p1	0.42	SPAC25H1.02.1-p1	0.042	C5_01090C_A-T-p1	0.11
AO090023000990	Afu4g06060-T-p1	0	AN4314-T-p1	0	YPR013C-t26_1-p1	0.43	SPAC1006.08.1-p1	1.5	C4_04580W_A-T-p1	6.8
AO090023000991	Afu4g06040-T-p1	0	AN4312-T-p1	0	YFR031C-t26_1-p1	3.7	SPAC23E2.01.1-p1	2.7	C4_04240C_A-T-p1	2e-05
AO090023000993	Afu4g06030-T-p1	2e-125	AN4311-T-p1	1e-104	YIL082W-A-t26_1-p1	0.037	SPAC11G7.01.1-p1	8e-11	CR_07460C_A-T-p1	0.008
AO090023000995	Afu4g06020-T-p1	4e-119	AN4310-T-p1	5e-119	YGR233C-t26_1-p1	2e-25	SPAC2F7.10.1-p1	7e-12	CR_00590W_A-T-p1	3e-28
AO090023001000	Afu4g05980-T-p1	0	AN4306-T-p1	0	YDR507C-t26_1-p1	0.045	SPAC1142.04.1-p1	1.6	C6_01320W_A-T-p1	0.63
AO090023001010	Afu6g10780-T-p1	0	AN6383-T-p1	0	YLL058W-t26_1-p1	0.22	SPCC417.12.1-p1	7e-24	C5_02970W_A-T-p1	0.72
AO090023001012	Afu4g08020-T-p1	0	AN3844-T-p1	0	YBR255W-t26_1-p1	2e-05	SPCC576.13.1-p1	0.86	C1_01290C_A-T-p1	0.053
AO090023001014	Afu4g07880-T-p1	1e-174	AN3851-T-p1	8e-160	YNL024C-t26_1-p1	4e-10	SPAC23C4.06c.1-p1	1e-24	C2_02960C_A-T-p1	6e-05
AO090026000051	Afu8g00440-T-p1	1e-111	AN0027-T-p1	0	YPL017C-t26_1-p1	0.011	SPAPB1E7.07.1-p1	0.044	C2_03620W_A-T-p1	3e-26
AO090026000077	Afu2g14510-T-p1	0	AN2391-T-p1	0	YPL152W-t26_1-p1	0.45	SPAC1786.01c.1-p1	0.33	C1_04480C_A-T-p1	1.7
AO090026000081	Afu3g01210-T-p1	3e-151	AN11985-T-p1	1e-131	YDR533C-t26_1-p1	7e-12	SPCC757.03c.1-p1	8e-12	C3_02610C_A-T-p1	6e-15
AO090026000100	Afu5g14850-T-p1	1e-100	AN9311-T-p1	5e-103	YJR130C-t26_1-p1	0.12	SPAC222.14c.1-p1	0.1	C5_05250C_A-T-p1	0.28
AO090026000159	Afu2g14010-T-p1	0	AN6370-T-p1	2e-167	YLR106C-t26_1-p1	0.9	SPAC1D4.02c.1-p1	1.2	C3_06310C_A-T-p1	7.2
AO090026000160	Afu2g14000-T-p1	1e-156	AN6371-T-p1	2e-152	YLR019W-t26_1-p1	1.4	SPAC26A3.10.1-p1	0.026	C3_07750W_A-T-p1	0.57
AO090026000164	Afu2g13970-T-p1	0	AN11858-T-p1	0	YOR018W-t26_1-p1	7.4	SPAC4G9.12.1-p1	0.48	C1_02170C_A-T-p1	0.34
AO090026000187	Afu8g02040-T-p1	1e-123	AN2626-T-p1	8e-106	YJR075W-t26_1-p1	1e-11	SPAC1006.05c.1-p1	2e-25	C3_06090C_A-T-p1	3e-23
AO090026000188	Afu2g13850-T-p1	0	AN2425-T-p1	0	YOR178C-t26_1-p1	3e-13	SPBC646.15c.1-p1	0.89	C1_01140C_A-T-p1	9e-23
AO090026000258	Afu2g13550-T-p1	1e-111	AN6332-T-p1	2e-114	YML004C-t26_1-p1	3e-21	SPBC12C2.12c.1-p1	4e-16	C1_00500C_A-T-p1	1e-17
AO090026000266	Afu2g13100-T-p1	0	AN6247-T-p1	0	YGL145W-t26_1-p1	1.1	SPBC21D10.08c.1-p1	0.17	C7_03360W_A-T-p1	0.034
AO090026000269	Afu2g13120-T-p1	6e-131	AN6245-T-p1	4e-125	YHL035C-t26_1-p1	0.7	SPCC1494.08c.1-p1	0.78	C4_05280W_A-T-p1	6.9
AO090026000276	Afu2g13160-T-p1	0	AN6241-T-p1	1e-147	YJR059W-t26_1-p1	0.38	SPCC5E4.06.1-p1	1.4	C4_06710W_A-T-p1	0.74
AO090026000289	Afu2g13290-T-p1	0	AN6228-T-p1	0	YPL105C-t26_1-p1	3e-13	SPAC4F10.13c.1-p1	3e-23	C4_06680C_A-T-p1	1e-17
AO090026000292	Afu2g13300-T-p1	0	AN10795-T-p1	0	YLL043W-t26_1-p1	0.97	SPCC1672.03c.1-p1	0.079	C4_00210W_A-T-p1	0.013
AO090026000326	Afu2g13480-T-p1	0	AN10799-T-p1	0	YPL090C-t26_1-p1	1.3	SPBC4F6.04.1-p1	0.029	C4_01270W_A-T-p1	0.11
AO090026000343	Afu2g12910-T-p1	0	AN6264-T-p1	0	YDL233W-t26_1-p1	5e-08	SPBC30B4.03c.1-p1	4e-20	C7_03420C_A-T-p1	0.21
AO090026000355	Afu2g12600-T-p1	0	AN6271-T-p1	0	YHR207C-t26_1-p1	0.003	SPCC70.06.1-p1	1.4	C1_03140W_A-T-p1	5.2
AO090026000362	Afu2g12570-T-p1	0	AN6275-T-p1	2e-179	YDL127W-t26_1-p1	8.2	SPAC11D3.14c.1-p1	0.58	CR_02700W_A-T-p1	0.98
AO090026000375	Afu5g00960-T-p1	0	AN4040-T-p1	2e-129	YPL058C-t26_1-p1	0.43	SPAC4H3.04c.1-p1	0.23	C6_01650C_A-T-p1	0.73
AO090026000385	Afu4g02840-T-p1	3e-130	AN1841-T-p1	1e-134	YGL001C-t26_1-p1	0.008	SPCC162.02c.1-p1	2.2	C1_07500C_A-T-p1	0.18
AO090026000390	Afu2g12430-T-p1	0	AN6284-T-p1	0	YGR252W-t26_1-p1	5.8	SPBC21D10.10.1-p1	1e-07	C7_03620C_A-T-p1	0.0001
AO090026000430	Afu2g12160-T-p1	6e-149	AN6309-T-p1	6e-133	YKR077W-t26_1-p1	0.27	SPCC4B3.14.1-p1	1e-06	C4_04090C_A-T-p1	2.9
AO090026000451	Afu2g11920-T-p1	2e-174	AN6208-T-p1	3e-161	YDR485C-t26_1-p1	0.66	SPAC23A1.06c.1-p1	0.66	C3_04350C_A-T-p1	0.23
AO090026000461	Afu2g11830-T-p1	3e-117	AN6201-T-p1	3e-111	YPR115W-t26_1-p1	0.56	SPAC1002.19.1-p1	0.13	C3_04570C_A-T-p1	0.086
AO090026000518	Afu2g11320-T-p1	0	AN5881-T-p1	0	YDL089W-t26_1-p1	0.001	SPCC4G3.11.1-p1	3e-28	C4_03870C_A-T-p1	0.0005
AO090026000519	Afu2g11310-T-p1	0	AN5882-T-p1	5e-157	YOR098C-t26_1-p1	4.3	SPAC3G9.06.1-p1	2.6	C2_05140W_A-T-p1	1.1
AO090026000529	Afu2g11210-T-p1	0	AN5891-T-p1	0	YKR029C-t26_1-p1	2e-20	SPAC22E12.11c.1-p1	1e-25	C1_14140C_A-T-p1	6e-08
AO090026000549	Afu2g11090-T-p1	3e-145	AN5901-T-p1	3e-141	YJL072C-t26_1-p1	8e-15	SPBC725.13c.1-p1	6e-16	C1_05030C_A-T-p1	5e-26
AO090026000558	Afu2g02450-T-p1	0	AN10572-T-p1	0	YAL021C-t26_1-p1	2e-07	SPCC31H12.08c.1-p1	4e-06	C1_11940C_A-T-p1	9e-15
AO090026000604	Afu2g02600-T-p1	0	AN11912-T-p1	8e-143	YOR206W-t26_1-p1	6.2	SPAPB17E12.02.1-p1	0.031	C6_01200W_A-T-p1	0.003
AO090026000620	Afu1g17750-T-p1	7e-155	AN4541-T-p1	3e-155	YLR285W-t26_1-p1	1e-18	SPAC8F11.09c.1-p1	4e-13	CR_03760W_A-T-p1	4e-15
AO090026000628	Afu2g02830-T-p1	4e-150	AN4538-T-p1	7e-135	YLR401C-t26_1-p1	0.37	SPBC244.01c.1-p1	1	C4_01140C_A-T-p1	3
AO090026000635	Afu2g02860-T-p1	0	AN4535-T-p1	0	YJR090C-t26_1-p1	1e-09	SPBC25B2.11.1-p1	2e-16	CR_02460W_A-T-p1	5e-13
AO090026000660	Afu2g03080-T-p1	0	AN4518-T-p1	0	YOL138C-t26_1-p1	9e-12	SPAC4F8.11.1-p1	4e-30	CR_10510W_A-T-p1	1e-11
AO090026000663	Afu5g11630-T-p1	0	AN0132-T-p1	1e-169	YIL030C-t26_1-p1	1.8	SPBC1709.03.1-p1	1.8	C1_06930W_A-T-p1	1.4
AO090026000696	Afu5g11420-T-p1	0	AN0159-T-p1	3e-128	YOL081W-t26_1-p1	0.24	SPAC1486.05.1-p1	3.6	C1_00840C_A-T-p1	0.87
AO090026000707	Afu5g11330-T-p1	0	AN0168-T-p1	0	YPL124W-t26_1-p1	1.3	SPAC4F8.07c.1-p1	1.3	C7_02860C_A-T-p1	0.13
AO090026000711	Afu5g11310-T-p1	0	AN0172-T-p1	0	YER178W-t26_1-p1	1.2	SPAC6F6.03c.1-p1	2.1	CR_03950W_A-T-p1	0.91
AO090026000715	Afu5g11280-T-p1	1e-108	AN10025-T-p1	4e-103	YLR454W-t26_1-p1	0.35	SPCC553.03.1-p1	0.016	C7_02800W_A-T-p1	0.048
AO090026000798	Afu2g14790-T-p1	0	AN7552-T-p1	1e-178	YIL038C-t26_1-p1	6.2	SPAC23C11.05.1-p1	1.4	C7_04230W_A-T-p1	0.48
AO090026000805	Afu2g14740-T-p1	0	AN7548-T-p1	1e-157	YGR238C-t26_1-p1	1	SPBC11C11.01.1-p1	0.056	CR_04240C_A-T-p1	1.8
AO090026000813	Afu7g04010-T-p1	0	AN4257-T-p1	0	YER088C-t26_1-p1	0.37	SPAC23G3.02c.1-p1	0.5	C3_02490C_A-T-p1	1.5
AO090026000821	Afu7g03930-T-p1	4e-171	AN2188-T-p1	3e-159	YDL128W-t26_1-p1	0.76	SPCC550.12.1-p1	0.88	C2_07020C_A-T-p1	8e-08
AO090026000831	Afu7g03840-T-p1	0	AN4267-T-p1	0	YOR378W-t26_1-p1	1.9	SPAC13G6.07c.1-p1	5.7	C1_08710W_A-T-p1	0.4
AO090026000834	Afu7g03800-T-p1	0	AN4273-T-p1	0	YOR086C-t26_1-p1	0.013	SPCC962.01.1-p1	3e-08	C1_10680C_A-T-p1	0.35
AO090026000848	Afu2g02730-T-p1	0	AN4542-T-p1	0	YKR099W-t26_1-p1	1.8	SPAC24C9.11.1-p1	0.5	C1_06820W_A-T-p1	2e-26
AO090026000849	Afu2g02770-T-p1	0	AN4545-T-p1	0	YMR203W-t26_1-p1	0.57	SPBC902.06.1-p1	0.045	C1_04630C_A-T-p1	0.53
AO090038000051	Afu6g13900-T-p1	1e-159	AN5376-T-p1	1e-154	YKL019W-t26_1-p1	3.8	SPAC1851.04c.1-p1	5.3	C5_05380W_A-T-p1	0.18
AO090038000089	Afu4g14680-T-p1	0	AN2957-T-p1	3e-131	YDR213W-t26_1-p1	0.002	SPBC83.18c.1-p1	2.1	C1_08460C_A-T-p1	0.0005
AO090038000138	Afu3g03910-T-p1	2e-173	AN9192-T-p1	9e-129	YGR161C-t26_1-p1	0.057	SPBC16G5.16.1-p1	0.68	C1_13140C_A-T-p1	2.4
AO090038000241	Afu1g11790-T-p1	0	AN1115-T-p1	0	YDR400W-t26_1-p1	2e-08	SPBC1683.06c.1-p1	5e-30	C2_07430C_A-T-p1	2e-09
AO090038000243	Afu1g11780-T-p1	4e-140	AN1116-T-p1	2e-134	YKR054C-t26_1-p1	0.33	SPBC336.12c.1-p1	0.51	C1_05750C_A-T-p1	0.43
AO090038000245	Afu1g11760-T-p1	4e-155	AN1118-T-p1	5e-124	YOR127W-t26_1-p1	2.2	SPCC4B3.01.1-p1	5.4	C2_07480W_A-T-p1	7.3
AO090038000248	Afu1g11700-T-p1	0	AN1121-T-p1	1e-153	YHR017W-t26_1-p1	2.3	SPBC2D10.08c.1-p1	0.17	C1_06420C_A-T-p1	0.65
AO090038000255	Afu1g11660-T-p1	0	AN1128-T-p1	0	YJL109C-t26_1-p1	4.8	SPAC1751.01c.1-p1	1	C3_03450C_A-T-p1	0.23
AO090038000256	Afu1g11650-T-p1	0	AN1129-T-p1	0	YHR176W-t26_1-p1	0.0006	SPAC17A2.05.1-p1	0.93	C2_02060C_A-T-p1	2e-08
AO090038000280	Afu1g11450-T-p1	0	AN1156-T-p1	0	YFL031W-t26_1-p1	0.04	SPAC9E9.08.1-p1	0.5	C5_01280C_A-T-p1	0.004
AO090038000320	Afu1g10900-T-p1	0	AN1187-T-p1	0	YLR039C-t26_1-p1	1.9	SPAC23C4.18c.1-p1	7.6	C1_10910C_A-T-p1	6.2
AO090038000351	Afu1g10690-T-p1	0	AN1210-T-p1	0	YJR134C-t26_1-p1	1e-14	SPBC365.07c.1-p1	4e-16	C3_07740W_A-T-p1	1e-19
AO090038000354	Afu1g10650-T-p1	0	AN1213-T-p1	0	YMR066W-t26_1-p1	0.24	SPCC1235.10c.1-p1	0.005	C1_01680C_A-T-p1	0.37
AO090038000358	Afu1g10620-T-p1	0	AN1221-T-p1	0	YJR134C-t26_1-p1	0.078	SPAC24H6.06.1-p1	0.0005	C3_06630W_A-T-p1	0.0002
AO090038000382	Afu1g10450-T-p1	0	AN1233-T-p1	0	YOL070C-t26_1-p1	1.4	SPCC1442.04c.1-p1	1.9	C4_05680W_A-T-p1	3
AO090038000405	Afu1g10210-T-p1	0	AN1258-T-p1	0	YGR238C-t26_1-p1	8.9	SPAC926.09c.1-p1	1	C2_08350C_A-T-p1	0.76
AO090038000416	Afu1g10170-T-p1	0	AN1262-T-p1	0	YOR005C-t26_1-p1	5.2	SPCC645.06c.1-p1	0.49	C1_01740W_A-T-p1	0.23
AO090038000421	Afu1g10120-T-p1	6e-163	AN8931-T-p1	2e-109	YGL043W-t26_1-p1	0.98	SPBP8B7.05c.1-p1	0.66	CR_00100C_A-T-p1	0.9
AO090038000428	Afu1g10080-T-p1	3e-140	AN1265-T-p1	1e-127	YJL056C-t26_1-p1	0.0002	SPAC144.09c.1-p1	1.9	C4_04850C_A-T-p1	3e-07
AO090038000441	Afu1g09940-T-p1	0	AN11936-T-p1	0	YMR191W-t26_1-p1	2e-05	SPBC17D11.04c.1-p1	2.5	C4_05700W_A-T-p1	3.5
AO090038000448	Afu7g08500-T-p1	0	AN8468-T-p1	0	YDL145C-t26_1-p1	1e-19	SPCC18.05c.1-p1	3e-28	CR_04450C_A-T-p1	4e-25
AO090038000529	Afu7g01600-T-p1	0	AN11181-T-p1	0	YFL049W-t26_1-p1	2.8	SPCC126.03.1-p1	1.1	C3_04830C_A-T-p1	0.61
AO090038000539 (SppW)	Afu7g01700-T-p1	0	AN11178-T-p1	2e-149	YGL050W-t26_1-p1	5.7	SPCC23B6.04c.1-p1	0.35	C2_03180C_A-T-p1	1.3
AO090038000542	Afu4g01580-T-p1	0	AN8562-T-p1	0	YMR068W-t26_1-p1	8e-06	SPAC2F7.10.1-p1	0.0003	C2_08920W_A-T-p1	0.0006
AO090038000577	Afu7g02000-T-p1	0	AN9113-T-p1	0	YOR027W-t26_1-p1	7e-07	SPCC338.16.1-p1	1e-20	C3_00380C_A-T-p1	2e-09
AO090038000582	Afu7g02050-T-p1	0	AN9105-T-p1	0	YDL114W-t26_1-p1	0.23	SPAC31A2.12.1-p1	0.006	C7_02630W_A-T-p1	2e-27
AO090038000583	Afu7g02060-T-p1	1e-160	AN9104-T-p1	1e-117	YDL106C-t26_1-p1	0.41	SPBC428.17c.1-p1	0.009	C2_06100W_A-T-p1	0.3
AO090038000586	Afu7g02090-T-p1	0	AN9101-T-p1	5e-141	YMR214W-t26_1-p1	4e-07	SPBC1347.05c.1-p1	3e-08	C6_01460C_A-T-p1	6e-09
AO090038000590	Afu7g02120-T-p1	0	AN11174-T-p1	0	YIL138C-t26_1-p1	0.013	SPCC1223.06.1-p1	0.043	C1_11540C_A-T-p1	0.0001
AO090038000604	Afu7g02260-T-p1	0	AN9087-T-p1	0	YER109C-t26_1-p1	2e-09	SPCC1494.10.1-p1	1e-10	C6_04350C_A-T-p1	0.0007
AO090038000611	Afu7g02320-T-p1	2e-178	AN9082-T-p1	9e-167	YPR026W-t26_1-p1	0.64	SPBC30D10.17c.1-p1	1.5	CR_08120C_A-T-p1	3
AO090038000626	Afu7g02500-T-p1	0	AN9069-T-p1	0	YHL031C-t26_1-p1	0.1	SPAC29A4.20.1-p1	0.099	C5_00040C_A-T-p1	1.1
AO090038000629	Afu7g02510-T-p1	1e-129	AN9070-T-p1	7e-122	YKL124W-t26_1-p1	6e-08	SPCC285.10c.1-p1	3e-09	C4_02920W_A-T-p1	0.0007
AO090038000633	Afu7g02570-T-p1	0	AN9067-T-p1	0	YNL250W-t26_1-p1	0.41	SPBC20F10.07.1-p1	1.4	C1_13390W_A-T-p1	0.38
AO090102000018	Afu5g00840-T-p1	4e-133	AN7395-T-p1	1e-102	YCR037C-t26_1-p1	3.2	SPCC320.08.1-p1	1.3	C3_06630W_A-T-p1	0.79
AO090102000071	Afu3g10850-T-p1	0	AN8003-T-p1	2e-172	YDR038C-t26_1-p1	0.11	SPBC19G7.05c.1-p1	7.9	C5_00220W_A-T-p1	2.3
AO090102000099	Afu2g17200-T-p1	0	AN7248-T-p1	0	YDL102W-t26_1-p1	0.16	SPAC1565.05.1-p1	0.019	C7_02790C_A-T-p1	0.22
AO090102000119	Afu2g16990-T-p1	2e-138	AN7273-T-p1	2e-126	YJL217W-t26_1-p1	0.015	SPAC1B3.16c.1-p1	0.11	C5_04480C_A-T-p1	2.3
AO090102000163	Afu2g16650-T-p1	0	AN10927-T-p1	0	YJR136C-t26_1-p1	0.002	SPCC16C4.03.1-p1	0.021	C1_00380C_A-T-p1	0.83
AO090102000205	Afu2g16510-T-p1	0	AN7335-T-p1	0	YGL060W-t26_1-p1	8e-06	SPAC105.01c.1-p1	5.2	CR_06070W_A-T-p1	1.9
AO090102000219	Afu2g16430-T-p1	5e-113	AN7341-T-p1	1e-174	YPR049C-t26_1-p1	2.1	SPMIT.08.1-p1	2.7	C6_00940C_A-T-p1	1.2
AO090102000251	Afu4g03130-T-p1	0	AN2476-T-p1	0	YGR216C-t26_1-p1	0.84	SPCC1739.15.1-p1	0.83	C5_01090C_A-T-p1	3.2
AO090102000258	Afu4g03090-T-p1	4e-154	AN2473-T-p1	3e-152	YDR448W-t26_1-p1	2.7	SPAPB1A11.02.1-p1	7.2	CR_08660W_A-T-p1	1.5
AO090102000288	Afu5g02250-T-p1	0	AN8031-T-p1	0	YDL202W-t26_1-p1	4.3	SPCC320.03.1-p1	1.7	CR_02390W_A-T-p1	0.84
AO090102000294	Afu5g02210-T-p1	0	AN8034-T-p1	2e-179	YER014C-A-t26_1-p1	1.3	SPCP31B10.07.1-p1	4.3	C4_01460C_A-T-p1	3.8
AO090102000345	Afu5g02310-T-p1	0	AN8028-T-p1	0	YLR099C-t26_1-p1	0.48	SPAC57A10.08c.1-p1	0.71	C1_11610C_A-T-p1	0.57
AO090102000350	Afu5g02380-T-p1	0	AN8020-T-p1	0	YPR061C-t26_1-p1	1.1	SPAC14C4.02c.1-p1	0.49	C3_04760C_A-T-p1	0.065
AO090102000359	Afu5g02460-T-p1	0	AN8558-T-p1	7e-125	YIL117C-t26_1-p1	0.68	SPAC3H5.04.1-p1	3	C2_03980C_A-T-p1	0.41
AO090102000369	Afu5g02540-T-p1	1e-141	AN7996-T-p1	6e-117	YNL104C-t26_1-p1	2.1	SPBC651.09c.1-p1	6.2	C5_02630C_A-T-p1	1.5
AO090102000378	Afu5g02600-T-p1	0	AN8003-T-p1	0	YGR003W-t26_1-p1	1.6	SPBC1718.06.1-p1	0.063	C5_02260C_A-T-p1	1.2
AO090102000418	Afu3g02550-T-p1	0	AN9015-T-p1	0	YJL153C-t26_1-p1	0.42	SPAC19G12.15c.1-p1	0.16	C2_07660W_A-T-p1	7.1
AO090102000482	Afu5g02860-T-p1	3e-172	AN5069-T-p1	2e-154	YLR002C-t26_1-p1	3.4	SPBC23E6.09.1-p1	0.039	C3_07020W_A-T-p1	0.16
AO090102000485	Afu5g02890-T-p1	0	AN8165-T-p1	0	YBR271W-t26_1-p1	2.8	SPBC21C3.20c.1-p1	1	C2_03390C_A-T-p1	0.3
AO090102000494	Afu5g02950-T-p1	0	AN8167-T-p1	0	YMR053C-t26_1-p1	0.34	SPAC11E3.11c.1-p1	0.55	C1_04530C_A-T-p1	1.3
AO090102000501	Afu5g03010-T-p1	3e-161	AN8175-T-p1	3e-117	YNL136W-t26_1-p1	1.9	SPCC330.11.1-p1	0.021	C1_03360W_A-T-p1	4.3
AO090102000505	Afu5g03040-T-p1	0	AN8179-T-p1	0	YMR214W-t26_1-p1	4e-10	SPCC63.03.1-p1	1e-27	CR_04200W_A-T-p1	7e-11
AO090102000532	Afu5g03290-T-p1	0	AN8197-T-p1	9e-174	YNL251C-t26_1-p1	0.021	SPAC4A8.09c.1-p1	5.9	C1_10630C_A-T-p1	1.4
AO090102000581	Afu5g03710-T-p1	0	AN8235-T-p1	0	YOR090C-t26_1-p1	2	SPAC1296.03c.1-p1	0.8	C5_01300C_A-T-p1	2.5
AO090102000582	Afu5g03720-T-p1	4e-154	AN8236-T-p1	6e-163	YPR018W-t26_1-p1	4e-13	SPBC29A10.03c.1-p1	3e-30	C4_02600C_A-T-p1	1e-12
AO090102000583	Afu5g03730-T-p1	1e-153	AN8237-T-p1	4e-121	YNL291C-t26_1-p1	2.5	SPCC16C4.17.1-p1	0.3	C6_00010W_A-T-p1	1.6
AO090102000592	Afu5g03860-T-p1	0	AN11069-T-p1	1e-136	YLR146W-A-t26_1-p1	1.7	SPAC1805.12c.1-p1	5.8	CR_08660W_A-T-p1	3.3
AO090102000605	Afu5g04020-T-p1	0	AN12204-T-p1	0	YDR217C-t26_1-p1	2e-11	SPBC342.05.1-p1	9e-22	C5_02610C_A-T-p1	2e-11
AO090102000617	Afu5g04150-T-p1	0	AN8264-T-p1	0	YNL193W-t26_1-p1	3e-08	SPAC926.02.1-p1	3e-18	C6_01950C_A-T-p1	1e-10
AO090102000636	Afu5g04300-T-p1	0	AN8282-T-p1	0	YPR178W-t26_1-p1	0.002	SPCC613.12c.1-p1	9e-22	C2_08670C_A-T-p1	0.0002
AO090102000654	Afu2g16910-T-p1	5e-121	AN7291-T-p1	3e-104	YLR024C-t26_1-p1	3.1	SPAC26F1.02.1-p1	3e-08	C4_04860W_A-T-p1	7.1
AO090103000016	Afu8g04030-T-p1	0	AN1412-T-p1	0	YOR330C-t26_1-p1	0.47	SPBC800.14c.1-p1	1.1	C2_09270C_A-T-p1	1.7
AO090103000029	Afu8g04140-T-p1	0	AN1424-T-p1	0	YOR195W-t26_1-p1	0.002	SPAC890.02c.1-p1	2e-06	CR_08490W_A-T-p1	0.37
AO090103000032	Afu8g04170-T-p1	1e-178	AN1421-T-p1	6e-163	YER008C-t26_1-p1	2.1	SPAC140.02.1-p1	0.35	C6_04330W_A-T-p1	0.008
AO090103000036	Afu8g04210-T-p1	0	AN1433-T-p1	0	YER166W-t26_1-p1	3.8	SPCC417.12.1-p1	2e-25	C6_01350W_A-T-p1	4.7
AO090103000038	Afu8g04230-T-p1	0	AN12056-T-p1	7e-179	YOR192C-t26_1-p1	0.065	SPAC3A12.11c.1-p1	0.57	C2_00280C_A-T-p1	9.6
AO090103000040	Afu8g04250-T-p1	0	AN1436-T-p1	0	YER166W-t26_1-p1	0.76	SPBC16H5.05c.1-p1	1.5	C1_12200W_A-T-p1	6.3
AO090103000046	Afu8g04290-T-p1	0	AN1438-T-p1	5e-135	YOR113W-t26_1-p1	0.0005	SPAC25B8.19c.1-p1	0.021	C1_13440C_A-T-p1	0.0002
AO090103000047	Afu8g04300-T-p1	0	AN1437-T-p1	0	YOR113W-t26_1-p1	0.002	SPAC144.09c.1-p1	0.0001	CR_02510W_A-T-p1	0.046
AO090103000048	Afu8g04310-T-p1	0	AN1443-T-p1	0	YBL047C-t26_1-p1	0.015	SPBC1A4.04.1-p1	0.025	C7_01550W_A-T-p1	0.008
AO090103000074	Afu4g03470-T-p1	0	AN9203-T-p1	0	YML104C-t26_1-p1	1.1	SPBC428.01c.1-p1	0.16	C2_01240C_A-T-p1	0.16
AO090103000147	Afu6g13460-T-p1	0	AN5448-T-p1	0	YBL047C-t26_1-p1	6.5	SPCP25A2.02c.1-p1	0.66	C3_00270C_A-T-p1	4.1
AO090103000211	Afu7g00920-T-p1	7e-172	AN8512-T-p1	3e-166	YBR260C-t26_1-p1	7.1	SPBC530.06c.1-p1	1.9	C4_02490W_A-T-p1	0.086
AO090103000241	Afu6g11420-T-p1	4e-141	AN6205-T-p1	3e-121	YDR481C-t26_1-p1	0.56	SPAC9G1.05.1-p1	0.26	C6_00720C_A-T-p1	1.6
AO090103000319	Afu6g13660-T-p1	0	AN5403-T-p1	0	YBR156C-t26_1-p1	3e-05	SPBC336.15.1-p1	7e-11	C1_02410C_A-T-p1	1
AO090103000325	Afu6g13630-T-p1	2e-144	AN5437-T-p1	1e-125	YDR124W-t26_1-p1	1e-18	SPAC19B12.13.1-p1	2.7	CR_09930W_A-T-p1	7e-13
AO090103000390	Afu6g13900-T-p1	0	AN5376-T-p1	0	YMR061W-t26_1-p1	1.1	SPBC9B6.08.1-p1	4.2	C2_08370C_A-T-p1	6.2
AO090103000417	Afu5g14780-T-p1	0	AN10506-T-p1	3e-180	YDR150W-t26_1-p1	2.1	SPBC1198.08.1-p1	0.75	C7_03680W_A-T-p1	0.26
AO090103000427	Afu3g14810-T-p1	4e-116	AN9274-T-p1	1e-113	YPR013C-t26_1-p1	6	SPAC30C2.07.1-p1	1.4	C1_06090C_A-T-p1	1.4
AO090103000451	Afu6g14320-T-p1	0	AN10663-T-p1	0	YNL108C-t26_1-p1	2.6	SPBC17G9.03c.1-p1	4.2	C1_06670W_A-T-p1	9e-05
AO090103000513	Afu8g04380-T-p1	0	AN1450-T-p1	0	YBR103W-t26_1-p1	0.61	SPAC26F1.04c.1-p1	2.8	CR_08350W_A-T-p1	0.32
AO090103000516	Afu6g14290-T-p1	0	AN5337-T-p1	0	YOL072W-t26_1-p1	0.001	SPBC1105.07c.1-p1	4e-26	C1_11910W_A-T-p1	0.005
AO090113000012	Afu5g13570-T-p1	8e-154	AN6909-T-p1	0	YML014W-t26_1-p1	1.2	SPBC29A3.03c.1-p1	0.4	C4_00970C_A-T-p1	1.6
AO090113000037	Afu3g07930-T-p1	1e-110	AN2948-T-p1	3e-102	YBL004W-t26_1-p1	0.31	SPAPB24D3.08c.1-p1	3.6	CR_07010W_A-T-p1	0.41
AO090113000058	Afu7g04680-T-p1	0	AN9329-T-p1	0	YPL103C-t26_1-p1	0.039	SPAC1F7.08.1-p1	0.76	C4_06140C_A-T-p1	0.47
AO090113000074	Afu3g13880-T-p1	6e-144	AN5321-T-p1	1e-138	YBR208C-t26_1-p1	1.4	SPCC417.12.1-p1	1e-25	C1_04390C_A-T-p1	4.8
AO090113000114	Afu5g14010-T-p1	1e-152	AN2693-T-p1	2e-134	YHR040W-t26_1-p1	4e-20	SPCC613.07.1-p1	1e-23	C2_07040W_A-T-p1	7e-20
AO090113000149	Afu6g14610-T-p1	0	AN11954-T-p1	1e-151	YLR419W-t26_1-p1	0.81	SPAC1F5.11c.1-p1	3.4	C5_04350C_A-T-p1	1.6
AO090113000175	Afu6g11560-T-p1	4e-119	AN8943-T-p1	2e-110	YER176W-t26_1-p1	0.039	SPBC9B6.03.1-p1	4.4	C2_09360W_A-T-p1	0.07
AO090113000188	Afu6g02580-T-p1	2e-106	AN3528-T-p1	0	YGR197C-t26_1-p1	7e-11	SPBP4H10.20.1-p1	1.8	C3_03110W_A-T-p1	1e-16
AO090120000015	Afu2g14510-T-p1	0	AN2391-T-p1	0	YGR261C-t26_1-p1	0.58	SPAPB2B4.04c.1-p1	2.2	C1_08160W_A-T-p1	0.041
AO090120000090	Afu6g02080-T-p1	0	AN8673-T-p1	1e-156	YLR441C-t26_1-p1	3.9	SPAC15A10.08.1-p1	1.3	C3_01200W_A-T-p1	0.21
AO090120000103	Afu6g02180-T-p1	2e-161	AN8684-T-p1	1e-136	YHR013C-t26_1-p1	0.1	SPBC13E7.02.1-p1	8e-08	CR_04070W_A-T-p1	3e-08
AO090120000168 (SppO)	Afu6g02740-T-p1	0	AN11115-T-p1	0	YPR145W-t26_1-p1	0.27	SPAC8F11.07c.1-p1	0.42	C4_03850W_A-T-p1	2.2
AO090120000195	Afu6g12230-T-p1	0	AN4257-T-p1	0	YMR084W-t26_1-p1	1.1	SPCC4E9.01c.1-p1	0.1	CR_05860W_A-T-p1	1.9
AO090120000218	Afu2g03690-T-p1	1e-127	AN3818-T-p1	6e-149	YDR494W-t26_1-p1	3.1	SPAC4D7.11.1-p1	0.081	C2_09140C_A-T-p1	8.5
AO090120000219	Afu2g03680-T-p1	0	AN3819-T-p1	0	YDR162C-t26_1-p1	6e-19	SPCC24B10.13.1-p1	3e-10	C7_01410C_A-T-p1	2e-21
AO090120000243	Afu2g03440-T-p1	0	AN4488-T-p1	0	YML054C-t26_1-p1	4.5	SPAPJ696.02.1-p1	0.15	C4_02850W_A-T-p1	0.5
AO090120000246	Afu2g03410-T-p1	7e-106	AN4491-T-p1	3e-118	YMR073C-t26_1-p1	1.2	SPAC110.01.1-p1	1.3	CR_04560C_A-T-p1	0.049
AO090120000253	Afu2g03320-T-p1	0	AN4498-T-p1	0	YBL010C-t26_1-p1	0.69	SPAC8E11.05c.1-p1	5e-24	C2_01900C_A-T-p1	9e-10
AO090120000264	Afu2g03220-T-p1	0	AN4508-T-p1	0	YOR217W-t26_1-p1	0.41	SPCC576.04.1-p1	4e-09	CR_06560C_A-T-p1	2e-07
AO090120000266	Afu2g03200-T-p1	2e-135	AN4509-T-p1	2e-120	YER093C-t26_1-p1	4.8	SPAC688.06c.1-p1	0.02	C4_02590C_A-T-p1	0.01
AO090120000270	Afu2g03160-T-p1	4e-128	AN4511-T-p1	2e-123	YFL053W-t26_1-p1	1.8	SPCPB1C11.01.1-p1	9.9	CR_03080C_A-T-p1	8e-22
AO090120000281	Afu2g03100-T-p1	2e-113	AN10569-T-p1	3e-119	YJR126C-t26_1-p1	0.27	SPAC1D4.10.1-p1	0.008	C2_06750C_A-T-p1	7e-11
AO090120000289	Afu5g11710-T-p1	0	AN10016-T-p1	0	YDR021W-t26_1-p1	0.37	SPBC1E8.03c.1-p1	8e-07	C3_06270C_A-T-p1	5.8
AO090120000301	Afu5g11880-T-p1	0	AN0114-T-p1	8e-153	YOR171C-t26_1-p1	8.4	SPAC12B10.08c.1-p1	1e-29	C6_04510C_A-T-p1	2e-28
AO090120000321	Afu5g12040-T-p1	0	AN9523-T-p1	2e-179	YDR103W-t26_1-p1	5.4	SPAPB1A10.08.1-p1	0.001	C1_12210W_A-T-p1	1.7
AO090120000338	Afu5g12200-T-p1	4e-130	AN0082-T-p1	8e-113	YDR183W-t26_1-p1	0.0001	SPBC2A9.09.1-p1	3e-06	C5_04860C_A-T-p1	0.68
AO090120000347	Afu5g12302-T-p1	0	AN0073-T-p1	0	YOL157C-t26_1-p1	1.9	SPCC970.07c.1-p1	0.019	C1_10880W_A-T-p1	2.4
AO090120000349 (SppL)	Afu5g12320-T-p1	0	AN0071-T-p1	0	YDR213W-t26_1-p1	0.17	SPAC29E6.03c.1-p1	4.8	C2_03690C_A-T-p1	0.065
AO090120000356	Afu5g12380-T-p1	0	AN0064-T-p1	3e-160	YHR065C-t26_1-p1	1.4	SPAC11H11.01.1-p1	1.8	CR_06180W_A-T-p1	2.6
AO090120000382	Afu5g12560-T-p1	0	AN0048-T-p1	0	YAR042W-t26_1-p1	0.39	SPCC11E10.04.1-p1	9e-05	C6_02460C_A-T-p1	0.57
AO090120000402	Afu5g12890-T-p1	2e-158	AN6826-T-p1	1e-174	YLR106C-t26_1-p1	0.002	SPAC1782.03.1-p1	7e-23	C1_12800W_A-T-p1	7e-05
AO090120000405	Afu5g12850-T-p1	6e-134	AN6822-T-p1	5e-106	YKR063C-t26_1-p1	1e-24	SPBC16C6.12c.1-p1	3e-24	C2_06000W_A-T-p1	5e-25
AO090120000409	Afu5g12830-T-p1	3e-107	AN7959-T-p1	4e-109	YAL051W-t26_1-p1	1.1	SPAC644.14c.1-p1	2.6	C4_00300C_A-T-p1	0.24
AO090120000428	Afu5g13060-T-p1	2e-132	AN6861-T-p1	7e-121	YNL249C-t26_1-p1	1.6	SPAC328.03.1-p1	0.52	C3_01270W_A-T-p1	1.7
AO090120000432	Afu5g13070-T-p1	2e-141	AN6859-T-p1	6e-177	YIL115C-t26_1-p1	1.2	SPBC336.03.1-p1	0.22	CR_06680C_A-T-p1	0.041
AO090120000436	Afu5g13110-T-p1	1e-133	AN10857-T-p1	2e-122	YJR111C-t26_1-p1	0.71	SPBC17D11.03c.1-p1	1e-06	C1_11950W_A-T-p1	0.12
AO090120000468	Afu5g13250-T-p1	2e-127	AN6885-T-p1	4e-109	YER160C-t26_1-p1	0.23	SPAC1486.03c.1-p1	0.088	C1_06930W_A-T-p1	0.13
AO090120000470	Afu5g13280-T-p1	0	AN6887-T-p1	0	YDR219C-t26_1-p1	0.14	SPCC16A11.15c.1-p1	0.77	C6_00780W_A-T-p1	0.2
AO090120000478	Afu5g13330-T-p1	0	AN6891-T-p1	0	YOR303W-t26_1-p1	1.1	SPBC18H10.17c.1-p1	2e-05	C1_05270C_A-T-p1	0.001
AO090124000070	Afu3g04020-T-p1	4e-174	AN12386-T-p1	4e-153	YJR111C-t26_1-p1	6e-09	SPBC17D11.03c.1-p1	8e-06	C1_11890W_A-T-p1	2e-05
AO090124000072	Afu3g04040-T-p1	0	AN9395-T-p1	0	YOR005C-t26_1-p1	4	SPCC1235.07.1-p1	0.11	C2_04360W_A-T-p1	2.4
AO090138000033	Afu8g00680-T-p1	0	AN8444-T-p1	0	YML103C-t26_1-p1	3.3	SPCC330.08.1-p1	4.3	C1_07480C_A-T-p1	0.065
AO090138000204	Afu2g00800-T-p1	2e-114	AN10147-T-p1	1e-129	YJR153W-t26_1-p1	0.51	SPCC188.08c.1-p1	3.1	C3_02430W_A-T-p1	3.3
AO090166000044	Afu7g08500-T-p1	1e-105	AN8505-T-p1	0	YCL014W-t26_1-p1	1.7	SPAC26H5.02c.1-p1	0.43	C1_03490W_A-T-p1	0.55
AO090166000060	Afu1g13230-T-p1	0	AN0661-T-p1	0	YNL233W-t26_1-p1	2.7	SPAP27G11.04c.1-p1	1.5	C3_06080W_A-T-p1	3.8
AO090166000079	Afu5g00960-T-p1	2e-103	AN4040-T-p1	4e-107	YNL320W-t26_1-p1	0.048	SPBC19F8.01c.1-p1	1.2	C1_06680W_A-T-p1	0.06
AO090206000048	Afu4g04450-T-p1	0	AN7004-T-p1	1e-174	YLR383W-t26_1-p1	3.9	SPCC594.05c.1-p1	2.4	C1_09780C_A-T-p1	3.4
AO090206000049	Afu4g04440-T-p1	0	AN7005-T-p1	0	YJL005W-t26_1-p1	2e-15	SPBC19C7.03.1-p1	2e-12	C7_03070C_A-T-p1	2e-12
AO090206000050	Afu4g04430-T-p1	7e-137	AN7006-T-p1	6e-133	YLR287C-t26_1-p1	8e-07	SPAC22E12.18.1-p1	0.0005	CR_09660W_A-T-p1	0.0002
AO090206000070 (SppG)	Afu4g04230-T-p1	1e-171	AN7026-T-p1	6e-130	YKL088W-t26_1-p1	0.95	SPAC977.18.1-p1	0.13	CR_08550W_A-T-p1	1.2
AO090206000132	Afu4g04560-T-p1	0	AN10882-T-p1	0	YEL013W-t26_1-p1	0.034	SPCC1494.03.1-p1	0.016	C4_05150W_A-T-p1	2.3
AO090311000001	Afu7g02600-T-p1	0	AN9057-T-p1	0	YGR109W-B-t26_1-p1	1.1	SPAC29B12.08.1-p1	0.47	C1_07800W_A-T-p1	0.067
AO090701000049	Afu6g04900-T-p1	1e-166	AN6527-T-p1	7e-174	YBR151W-t26_1-p1	4e-13	SPAC589.12.1-p1	1.3	CR_07870W_A-T-p1	9e-25
AO090701000051	Afu6g04880-T-p1	0	AN6529-T-p1	0	YPL184C-t26_1-p1	0.17	SPBC405.02c.1-p1	0.0002	C6_02350C_A-T-p1	0.21
AO090701000086	Afu6g04600-T-p1	0	AN6560-T-p1	0	YGR032W-t26_1-p1	0.46	SPBC29A10.10c.1-p1	0.34	C4_05590W_A-T-p1	0.42
AO090701000088	Afu6g04580-T-p1	6e-136	AN6562-T-p1	4e-118	YLR019W-t26_1-p1	0.003	SPBC1271.03c.1-p1	2e-24	CR_10160W_A-T-p1	1.2
AO090701000109 (SppS)	Afu6g04470-T-p1	2e-172	AN6579-T-p1	1e-115	YLR024C-t26_1-p1	0.16	SPAC1D4.10.1-p1	5.9	CR_02090C_A-T-p1	0.044
AO090701000130	Afu6g04060-T-p1	0	AN6596-T-p1	0	YJL132W-t26_1-p1	6	SPAC1F3.06c.1-p1	3.1	CR_08500W_A-T-p1	1.4
AO090701000131	Afu6g04070-T-p1	3e-175	AN6597-T-p1	1e-171	YPL254W-t26_1-p1	4.6	SPBC27B12.07.1-p1	6e-14	C2_04100W_A-T-p1	6e-22
AO090701000157	Afu6g03900-T-p1	0	AN6625-T-p1	0	YGL175C-t26_1-p1	0.46	SPBC1709.08.1-p1	0.066	C3_05700W_A-T-p1	0.22
AO090701000161	Afu6g03870-T-p1	0	AN6624-T-p1	0	YMR012W-t26_1-p1	1.3	SPBC530.06c.1-p1	0.065	C1_04970W_A-T-p1	0.18
AO090701000171	Afu6g03780-T-p1	0	AN6634-T-p1	2e-118	YNL023C-t26_1-p1	2.1	SPBP22H7.05c.1-p1	0.17	C1_07110W_A-T-p1	0.29
AO090701000188	Afu5g06550-T-p1	0	AN2259-T-p1	0	YGR198W-t26_1-p1	0.24	SPAC637.04.1-p1	1e-05	C4_00780C_A-T-p1	5e-06
AO090701000210	Afu5g06740-T-p1	0	AN2247-T-p1	0	YKR016W-t26_1-p1	0.27	SPBC649.05.1-p1	0.003	C1_09280W_A-T-p1	1.4
AO090701000215	Afu5g06790-T-p1	6e-135	AN2242-T-p1	3e-114	YDR166C-t26_1-p1	3.2	SPAC14C4.16.1-p1	1.4	C2_00590W_A-T-p1	2.2
AO090701000229	Afu5g07265-T-p1	0	AN2234-T-p1	0	YOR116C-t26_1-p1	7.2	SPBC1709.19c.1-p1	2.4	C3_03810W_A-T-p1	0.44
AO090701000239	Afu7g00720-T-p1	9e-159	AN8443-T-p1	2e-136	YER007C-A-t26_1-p1	0.028	SPAC4A8.03c.1-p1	0.68	CR_09920W_A-T-p1	5.3
AO090701000252	Afu8g02570-T-p1	0	AN8898-T-p1	2e-174	YGR144W-t26_1-p1	3e-05	SPBC26H8.01.1-p1	0.0004	C2_03620W_A-T-p1	2e-22
AO090701000269	Afu5g07110-T-p1	0	AN2219-T-p1	0	YBL022C-t26_1-p1	2.9	SPAC1751.04.1-p1	5.6	C1_11860W_A-T-p1	0.13
AO090701000273	Afu5g07090-T-p1	0	AN2216-T-p1	0	YLR211C-t26_1-p1	0.0001	SPAC32A11.02c.1-p1	1.3	CR_04340W_A-T-p1	0.17
AO090701000290	Afu5g06970-T-p1	2e-173	AN10975-T-p1	5e-171	YNR061C-t26_1-p1	0.14	SPCC1902.01.1-p1	0.74	CR_07910C_A-T-p1	8.5
AO090701000324	Afu5g13710-T-p1	0	AN7407-T-p1	0	YFL044C-t26_1-p1	0.72	SPCC417.12.1-p1	9e-23	C2_10050W_A-T-p1	0.2
AO090701000377	Afu2g01080-T-p1	1e-124	AN7651-T-p1	1e-108	YDR251W-t26_1-p1	0.22	SPBC1734.13.1-p1	0.56	C7_01200C_A-T-p1	4
AO090701000379	Afu2g01110-T-p1	6e-171	AN10989-T-p1	0	YMR011W-t26_1-p1	0.39	SPAC12B10.11.1-p1	1.6	C1_09450C_A-T-p1	7.3
AO090701000445	Afu8g04920-T-p1	0	AN5488-T-p1	0	YEL066W-t26_1-p1	0.6	SPAC18G6.05c.1-p1	1.1	CR_10610C_A-T-p1	2.2
AO090701000541	Afu7g00550-T-p1	0	AN2021-T-p1	3e-108	YBR198C-t26_1-p1	7e-19	SPAC630.14c.1-p1	1e-27	C1_00060W_A-T-p1	9e-25
AO090701000548	Afu5g09120-T-p1	0	AN0010-T-p1	0	YNL101W-t26_1-p1	0.004	SPAC3H1.09c.1-p1	0.0001	C3_02870C_A-T-p1	8e-30
AO090701000551	Afu6g11880-T-p1	3e-103	AN1835-T-p1	4e-111	YOR270C-t26_1-p1	4.8	SPCC4B3.07.1-p1	0.47	C2_02520W_A-T-p1	1
AO090701000583	Afu3g14460-T-p1	4e-159	AN10322-T-p1	3e-141	YER179W-t26_1-p1	0.11	SPAC8E11.03c.1-p1	0.083	C1_12560C_A-T-p1	0.069
AO090701000586	Afu3g14445-T-p1	5e-175	AN10317-T-p1	4e-143	YML114C-t26_1-p1	0.003	SPCC1259.06.1-p1	1e-12	C2_10680W_A-T-p1	1e-07
AO090701000592	Afu3g14410-T-p1	5e-151	AN2522-T-p1	3e-107	YPR075C-t26_1-p1	2e-13	SPBC30B4.01c.1-p1	0.087	C1_08310W_A-T-p1	3e-08
AO090701000625	Afu2g00370-T-p1	0	AN8361-T-p1	0	YML104C-t26_1-p1	1.1	SPCC1322.09.1-p1	1.7	CR_06620W_A-T-p1	6
AO090701000652	Afu5g07450-T-p1	3e-155	AN7785-T-p1	2e-112	YDR170C-t26_1-p1	1.8	SPAC6F12.15c.1-p1	0.013	C1_11020W_A-T-p1	0.43
AO090701000676	Afu5g07690-T-p1	1e-112	AN7758-T-p1	5e-108	YDR316W-t26_1-p1	2e-07	SPBC3B9.04.1-p1	5e-08	C4_03780C_A-T-p1	2e-05
AO090701000681	Afu5g07730-T-p1	4e-150	AN7754-T-p1	2e-130	YMR277W-t26_1-p1	0.29	SPAC16C9.07.1-p1	1.1	C5_00260W_A-T-p1	0.98
AO090701000684	Afu5g07770-T-p1	0	AN11022-T-p1	0	YFR006W-t26_1-p1	0.1	SPCC188.09c.1-p1	0.33	C1_04870W_A-T-p1	1.4
AO090701000702	Afu5g07902-T-p1	0	AN11018-T-p1	0	YLR106C-t26_1-p1	0.36	SPAC22E12.09c.1-p1	0.53	C2_09030W_A-T-p1	2.3
AO090701000703	Afu5g07920-T-p1	1e-133	AN11019-T-p1	3e-120	YOL110W-t26_1-p1	0.16	SPAC3F10.07c.1-p1	3e-13	C5_01170W_A-T-p1	6e-08
AO090701000712	Afu5g07980-T-p1	0	AN7727-T-p1	7e-134	YDR124W-t26_1-p1	9e-16	SPBC947.11c.1-p1	4	CR_09930W_A-T-p1	1e-12
AO090701000723	Afu5g08070-T-p1	1e-127	AN7732-T-p1	4e-116	YAL056W-t26_1-p1	2.7	SPAC3F10.05c.1-p1	2e-09	C4_05240C_A-T-p1	0.15
AO090701000731	Afu5g08140-T-p1	0	AN7720-T-p1	0	YBL047C-t26_1-p1	1.2	SPCC338.16.1-p1	0.006	C1_00660C_A-T-p1	1.9
AO090701000736	Afu5g08190-T-p1	3e-150	AN7717-T-p1	4e-120	YNL041C-t26_1-p1	0.85	SPBC6B1.03c.1-p1	0.084	C5_01650C_A-T-p1	0.92
AO090701000741	Afu5g08220-T-p1	0	AN7714-T-p1	2e-177	YIL151C-t26_1-p1	1e-10	SPBC1A4.03c.1-p1	0.24	C4_01020C_A-T-p1	7e-16
AO090701000755	Afu5g08320-T-p1	0	AN7705-T-p1	0	YMR146C-t26_1-p1	2e-19	SPAC4D7.05.1-p1	1e-17	C1_02790W_A-T-p1	2e-17
AO090701000765	Afu5g08450-T-p1	0	AN12000-T-p1	0	YLR128W-t26_1-p1	0.14	SPAC3F10.13.1-p1	0.27	C2_03890W_A-T-p1	0.81
AO090701000773	Afu2g01690-T-p1	0	AN10530-T-p1	0	YKR070W-t26_1-p1	0.45	SPBC365.10.1-p1	4.9	C1_03350C_A-T-p1	5.5
AO090701000777	Afu8g07350-T-p1	0	AN11002-T-p1	0	YHL014C-t26_1-p1	0.014	SPBC31F10.13c.1-p1	0.27	CR_07780W_A-T-p1	0.88
AO090701000784	Afu2g01630-T-p1	5e-168	AN10983-T-p1	7e-158	YLR193C-t26_1-p1	6e-18	SPAP8A3.10.1-p1	2e-18	CR_09620C_A-T-p1	9e-17
AO090701000796	Afu2g01540-T-p1	0	AN7680-T-p1	0	YBR057C-t26_1-p1	0.45	SPCC5E4.06.1-p1	0.004	C4_07080C_A-T-p1	0.006
AO090701000914	Afu5g07800-T-p1	4e-164	AN7749-T-p1	0	YGR281W-t26_1-p1	1.2	SPBC17D1.05.1-p1	0.0002	CR_00180C_A-T-p1	0.33
AO090701000920	Afu5g07870-T-p1	0	AN7744-T-p1	3e-162	YLR256W-t26_1-p1	0.21	SPMIT.06.1-p1	0.41	C3_04940W_A-T-p1	5.6
AO090701000923	Afu4g11770-T-p1	4e-173	AN10693-T-p1	1e-132	YDL173W-t26_1-p1	5	SPAC15E1.09.1-p1	0.99	C4_06900W_A-T-p1	0.052
AO090701000924	Afu4g10820-T-p1	0	AN1962-T-p1	0	YPR065W-t26_1-p1	4e-19	SPMTR.04.1-p1	6e-17	CR_02640W_A-T-p1	5e-22
AO090701000940	Afu1g05540-T-p1	0	AN4076-T-p1	0	YML104C-t26_1-p1	0.002	SPAC5D6.07c.1-p1	1e-11	CR_01720W_A-T-p1	5e-05
AO090701000959	Afu1g17230-T-p1	0	AN6395-T-p1	0	YKL114C-t26_1-p1	1.4	SPAPB1A10.10c.1-p1	0.33	C1_11990W_A-T-p1	2.7
AO090701000961	Afu2g15170-T-p1	0	AN7583-T-p1	0	YER169W-t26_1-p1	3.8	SPAC22F8.11.1-p1	0.53	C2_00730C_A-T-p1	0.006
AO090701000966	Afu3g12990-T-p1	0	AN3130-T-p1	1e-153	YNL271C-t26_1-p1	9	SPBC21C3.05.1-p1	1.7	C2_09880C_A-T-p1	0.88
AO090701000967	Afu3g07600-T-p1	0	AN12479-T-p1	0	YGR196C-t26_1-p1	0.039	SPAC688.07c.1-p1	0.008	C3_04290C_A-T-p1	8.1
AO090701000981	Afu2g11370-T-p1	0	AN5876-T-p1	0	YCL038C-t26_1-p1	2e-14	SPAC2G11.13.1-p1	8e-06	CR_04610C_A-T-p1	3e-10
AO090701000985	Afu7g08500-T-p1	3e-124	AN8468-T-p1	4e-162	YCR057C-t26_1-p1	3e-13	SPAC630.14c.1-p1	2e-15	CR_00800C_A-T-p1	6e-12
AO090701000990	Afu1g01490-T-p1	0	AN0391-T-p1	0	YOR191W-t26_1-p1	0.023	SPAC9E9.12c.1-p1	0.79	C3_03250W_A-T-p1	2.9
AO090701001024	Afu2g04095-T-p1	0	AN5225-T-p1	0	YDR127W-t26_1-p1	2.5	SPAC31A2.16.1-p1	0.25	C1_01750W_A-T-p1	0.002
AO090701001039	Afu8g05400-T-p1	1e-179	AN12471-T-p1	6e-156	YNL056W-t26_1-p1	0.43	SPCC63.04.1-p1	0.38	C2_08240W_A-T-p1	0.14
AO090701001091	Afu3g10440-T-p1	4e-169	AN4944-T-p1	1e-122	YFL007W-t26_1-p1	2.3	SPAC644.06c.1-p1	1.4	CR_03820C_A-T-p1	0.17
AO090701001092	Afu3g10810-T-p1	0	AN4907-T-p1	0	YDR097C-t26_1-p1	0.6	SPBC8D2.19.1-p1	9.9	C2_03870W_A-T-p1	1.2
AO090701001096	Afu3g12050-T-p1	4e-163	AN10347-T-p1	7e-137	YMR004W-t26_1-p1	3.3	SPAPB17E12.04c.1-p1	0.77	C1_05260C_A-T-p1	0.78
AO090701001105	Afu4g11520-T-p1	1e-124	AN5587-T-p1	1e-115	YGL086W-t26_1-p1	0.46	SPCC790.03.1-p1	4.3	C4_05000W_A-T-p1	4
AO090701001107	Afu4g11380-T-p1	3e-105	AN5598-T-p1	2e-103	YLR417W-t26_1-p1	0.18	SPAC29B12.11c.1-p1	6e-22	C2_02110C_A-T-p1	9e-09
AO090701001108	Afu4g11320-T-p1	0	AN5603-T-p1	0	YOL108C-t26_1-p1	0.48	SPAC29A4.11.1-p1	3.3	C3_05660C_A-T-p1	2.7
AO090701001129	Afu5g11190-T-p1	9e-135	AN0186-T-p1	2e-144	YOR227W-t26_1-p1	0.16	SPAC23C4.05c.1-p1	0.55	C1_05140W_A-T-p1	0.97
AO090701001161	Afu3g13110-T-p1	1e-149	AN3141-T-p1	1e-114	YOR371C-t26_1-p1	1.7	SPBC4B4.08.1-p1	1.8	C6_01320W_A-T-p1	0.98
AO090701001169	Afu5g04135-T-p1	2e-167	AN8262-T-p1	5e-154	YDL035C-t26_1-p1	0.72	SPAC227.15.1-p1	4.1	C5_01250W_A-T-p1	0.033
AO090701001170	Afu5g03810-T-p1	3e-117	AN11068-T-p1	9e-135	YKL014C-t26_1-p1	0.01	SPAC17C9.13c.1-p1	5.1	C4_06650W_A-T-p1	2
AO090701001225	Afu5g08750-T-p1	5e-180	AN4698-T-p1	5e-150	YNL271C-t26_1-p1	0.026	SPAC4G9.11c.1-p1	0.51	C2_02640C_A-T-p1	0.14
AO090701001231	Afu3g07000-T-p1	1e-104	AN4806-T-p1	7e-107	YHR098C-t26_1-p1	1.7	SPAC3F10.07c.1-p1	0.16	C1_11580W_A-T-p1	5e-24
AO090701001245	Afu7g00410-T-p1	7e-128	AN8088-T-p1	3e-172	YDR326C-t26_1-p1	4.9	SPBC1539.05.1-p1	0.36	C3_01530C_A-T-p1	0.81
AO090701001250 (SppQ)	Afu1g11500-T-p1	4e-169	AN1147-T-p1	4e-161	YDR099W-t26_1-p1	4e-05	SPAC8E11.02c.1-p1	0.0007	C1_03220C_A-T-p1	0.0001
AO090701001299	Afu2g06120-T-p1	0	AN7433-T-p1	5e-149	YOR026W-t26_1-p1	4.2	SPBPB2B2.06c.1-p1	0.17	C1_05210C_A-T-p1	1.7
