# Supplementary material for: Large-scale identification of genes involved in septal pore plugging in multicellular fungi
Source: Nat Commun. 2023 Mar 17;14:1418. doi: 10.1038/s41467-023-36925-y (PMC10023807; doi:10.1038/s41467-023-36925-y)
Supplement: Supplementary file 5 — Supplementary Data 3 [file 41467_2023_36925_MOESM5_ESM.xlsx]

## Sheet: Sheet1
Supplementary Data 3: Strains used for the current study
Strains used for localization screen (related to Fig. 3 and Supplementary Figs. 1-4)
Strain name	Genotype	Reference
NSPlD1	niaD− sC− adeA− ΔargB::adeA− ΔligD::argB ΔpyrG::adeA	Mamun et al., 202010
NSlD1	niaD− sC− adeA− ΔargB::adeA− ΔligD::argB ΔpyrG::adeA pgEpG[pyrG]	Mamun et al., 202010
SlD1-AO090001000067GF	sC− adeA− ΔargB::adeA− ΔligD::argB ΔpyrG::adeA pgEpG[pyrG] niaD+::PamyB::AO090001000067-egfp::TamyB	This study
SlD1-AO090001000087GF	sC− adeA− ΔargB::adeA− ΔligD::argB ΔpyrG::adeA pgEpG[pyrG] niaD+::PamyB::AO090001000087-egfp::TamyB	This study
SlD1-AO090001000105GF	sC− adeA− ΔargB::adeA− ΔligD::argB ΔpyrG::adeA pgEpG[pyrG] niaD+::PamyB::AO090001000105-egfp::TamyB	This study
SlD1-AO090001000164GF	sC− adeA− ΔargB::adeA− ΔligD::argB ΔpyrG::adeA pgEpG[pyrG] niaD+::PamyB::AO090001000164-egfp::TamyB	This study
SlD1-AO090001000177GF	sC− adeA− ΔargB::adeA− ΔligD::argB ΔpyrG::adeA pgEpG[pyrG] niaD+::PamyB::AO090001000177-egfp::TamyB	This study
SlD1-AO090001000192GF	sC− adeA− ΔargB::adeA− ΔligD::argB ΔpyrG::adeA pgEpG[pyrG] niaD+::PamyB::AO090001000192-egfp::TamyB	This study
SlD1-AO090001000197GF	sC− adeA− ΔargB::adeA− ΔligD::argB ΔpyrG::adeA pgEpG[pyrG] niaD+::PamyB::AO090001000197-egfp::TamyB	This study
SlD1-AO090001000238GF	sC− adeA− ΔargB::adeA− ΔligD::argB ΔpyrG::adeA pgEpG[pyrG] niaD+::PamyB::AO090001000238-egfp::TamyB	This study
SlD1-AO090001000267GF	sC− adeA− ΔargB::adeA− ΔligD::argB ΔpyrG::adeA pgEpG[pyrG] niaD+::PamyB::AO090001000267-egfp::TamyB	This study
SlD1-AO090001000355GF	sC− adeA− ΔargB::adeA− ΔligD::argB ΔpyrG::adeA pgEpG[pyrG] niaD+::PamyB::AO090001000355-egfp::TamyB	This study
SlD1-AO090001000379GF	sC− adeA− ΔargB::adeA− ΔligD::argB ΔpyrG::adeA pgEpG[pyrG] niaD+::PamyB::AO090001000379-egfp::TamyB	This study
SlD1-AO090001000414GF	sC− adeA− ΔargB::adeA− ΔligD::argB ΔpyrG::adeA pgEpG[pyrG] niaD+::PamyB::AO090001000414-egfp::TamyB	This study
SlD1-AO090001000423GF	sC− adeA− ΔargB::adeA− ΔligD::argB ΔpyrG::adeA pgEpG[pyrG] niaD+::PamyB::AO090001000423-egfp::TamyB	This study
SlD1-AO090001000437GF	sC− adeA− ΔargB::adeA− ΔligD::argB ΔpyrG::adeA pgEpG[pyrG] niaD+::PamyB::AO090001000437-egfp::TamyB	This study
SlD1-AO090001000452GF	sC− adeA− ΔargB::adeA− ΔligD::argB ΔpyrG::adeA pgEpG[pyrG] niaD+::PamyB::AO090001000452-egfp::TamyB	This study
SlD1-AO090001000464GF	sC− adeA− ΔargB::adeA− ΔligD::argB ΔpyrG::adeA pgEpG[pyrG] niaD+::PamyB::AO090001000464-egfp::TamyB	This study
SlD1-AO090001000477GF	sC− adeA− ΔargB::adeA− ΔligD::argB ΔpyrG::adeA pgEpG[pyrG] niaD+::PamyB::AO090001000477-egfp::TamyB	This study
SlD1-AO090001000495GF	sC− adeA− ΔargB::adeA− ΔligD::argB ΔpyrG::adeA pgEpG[pyrG] niaD+::PamyB::AO090001000495-egfp::TamyB	This study
SlD1-AO090001000548GF	sC− adeA− ΔargB::adeA− ΔligD::argB ΔpyrG::adeA pgEpG[pyrG] niaD+::PamyB::AO090001000548-egfp::TamyB	This study
SlD1-AO090001000552GF	sC− adeA− ΔargB::adeA− ΔligD::argB ΔpyrG::adeA pgEpG[pyrG] niaD+::PamyB::AO090001000552-egfp::TamyB	This study
SlD1-AO090001000625GF	sC− adeA− ΔargB::adeA− ΔligD::argB ΔpyrG::adeA pgEpG[pyrG] niaD+::PamyB::AO090001000625-egfp::TamyB	This study
SlD1-AO090001000628GF	sC− adeA− ΔargB::adeA− ΔligD::argB ΔpyrG::adeA pgEpG[pyrG] niaD+::PamyB::AO090001000628-egfp::TamyB	This study
SlD1-AO090001000637GF	sC− adeA− ΔargB::adeA− ΔligD::argB ΔpyrG::adeA pgEpG[pyrG] niaD+::PamyB::AO090001000637-egfp::TamyB	This study
SlD1-AO090001000638GF	sC− adeA− ΔargB::adeA− ΔligD::argB ΔpyrG::adeA pgEpG[pyrG] niaD+::PamyB::AO090001000638-egfp::TamyB	This study
SlD1-AO090001000651GF	sC− adeA− ΔargB::adeA− ΔligD::argB ΔpyrG::adeA pgEpG[pyrG] niaD+::PamyB::AO090001000651-egfp::TamyB	This study
SlD1-AO090001000663GF	sC− adeA− ΔargB::adeA− ΔligD::argB ΔpyrG::adeA pgEpG[pyrG] niaD+::PamyB::AO090001000663-egfp::TamyB	This study
SlD1-AO090001000682GF	sC− adeA− ΔargB::adeA− ΔligD::argB ΔpyrG::adeA pgEpG[pyrG] niaD+::PamyB::AO090001000682- egfp::TamyB	This study
SlD1-AO090001000688GF	sC− adeA− ΔargB::adeA− ΔligD::argB ΔpyrG::adeA pgEpG[pyrG] niaD+::PamyB::AO090001000688-egfp::TamyB	This study
SlD1-AO090001000700GF	sC− adeA− ΔargB::adeA− ΔligD::argB ΔpyrG::adeA pgEpG[pyrG] niaD+::PamyB::AO090001000700-egfp::TamyB	This study
SlD1-AO090001000761GF	sC− adeA− ΔargB::adeA− ΔligD::argB ΔpyrG::adeA pgEpG[pyrG] niaD+::PamyB::AO090001000761-egfp::TamyB	This study
SlD1-AO090002000050GF	sC− adeA− ΔargB::adeA− ΔligD::argB ΔpyrG::adeA pgEpG[pyrG] niaD+::PamyB::AO090002000050-egfp::TamyB	This study
SlD1-AO090003000043GF	sC− adeA− ΔargB::adeA− ΔligD::argB ΔpyrG::adeA pgEpG[pyrG] niaD+::PamyB::AO090003000043-egfp::TamyB	This study
SlD1-AO090003000046GF	sC− adeA− ΔargB::adeA− ΔligD::argB ΔpyrG::adeA pgEpG[pyrG] niaD+::PamyB::AO090003000046-egfp::TamyB	This study
SlD1-AO090003000059GF	sC− adeA− ΔargB::adeA− ΔligD::argB ΔpyrG::adeA pgEpG[pyrG] niaD+::PamyB::AO090003000059-egfp::TamyB	This study
SlD1-AO090003000073GF	sC− adeA− ΔargB::adeA− ΔligD::argB ΔpyrG::adeA pgEpG[pyrG] niaD+::PamyB::AO090003000073-egfp::TamyB	This study
SlD1-AO090003000083GF	sC− adeA− ΔargB::adeA− ΔligD::argB ΔpyrG::adeA pgEpG[pyrG] niaD+::PamyB::AO090003000083-egfp::TamyB	This study
SlD1-AO090003000085GF	sC− adeA− ΔargB::adeA− ΔligD::argB ΔpyrG::adeA pgEpG[pyrG] niaD+::PamyB::AO090003000085-egfp::TamyB	This study
SlD1-AO090003000113GF	sC− adeA− ΔargB::adeA− ΔligD::argB ΔpyrG::adeA pgEpG[pyrG] niaD+::PamyB::AO090003000113-egfp::TamyB	This study
SlD1-AO090003000139GF	sC− adeA− ΔargB::adeA− ΔligD::argB ΔpyrG::adeA pgEpG[pyrG] niaD+::PamyB::AO090003000139-egfp::TamyB	This study
SlD1-AO090003000141GF	sC− adeA− ΔargB::adeA− ΔligD::argB ΔpyrG::adeA pgEpG[pyrG] niaD+::PamyB::AO090003000141-egfp::TamyB	This study
SlD1-SppCGF	sC− adeA− ΔargB::adeA− ΔligD::argB ΔpyrG::adeA pgEpG[pyrG] niaD+::PamyB::sppC-egfp::TamyB	This study
SlD1-AO090003000193GF	sC− adeA− ΔargB::adeA− ΔligD::argB ΔpyrG::adeA pgEpG[pyrG] niaD+::PamyB::AO090003000193-egfp::TamyB	This study
SlD1-AO090003000203GF	sC− adeA− ΔargB::adeA− ΔligD::argB ΔpyrG::adeA pgEpG[pyrG] niaD+::PamyB::AO090003000203-egfp::TamyB	This study
SlD1-AO090003000214GF	sC− adeA− ΔargB::adeA− ΔligD::argB ΔpyrG::adeA pgEpG[pyrG] niaD+::PamyB::AO090003000214-egfp::TamyB	This study
SlD1-AO090003000219GF	sC− adeA− ΔargB::adeA− ΔligD::argB ΔpyrG::adeA pgEpG[pyrG] niaD+::PamyB::AO090003000219-egfp::TamyB	This study
SlD1-SppFGF	sC− adeA− ΔargB::adeA− ΔligD::argB ΔpyrG::adeA pgEpG[pyrG] niaD+::PamyB::sppF-egfp::TamyB	This study
SlD1-SppIGF	sC− adeA− ΔargB::adeA− ΔligD::argB ΔpyrG::adeA pgEpG[pyrG] niaD+::PamyB::sppI-egfp::TamyB	This study
SlD1-AO090003000241GF	sC− adeA− ΔargB::adeA− ΔligD::argB ΔpyrG::adeA pgEpG[pyrG] niaD+::PamyB::AO090003000241-egfp::TamyB	This study
SlD1-AO090003000246GF	sC− adeA− ΔargB::adeA− ΔligD::argB ΔpyrG::adeA pgEpG[pyrG] niaD+::PamyB::AO090003000246-egfp::TamyB	This study
SlD1-AO090003000248GF	sC− adeA− ΔargB::adeA− ΔligD::argB ΔpyrG::adeA pgEpG[pyrG] niaD+::PamyB::AO090003000248-egfp::TamyB	This study
SlD1-AO090003000256GF	sC− adeA− ΔargB::adeA− ΔligD::argB ΔpyrG::adeA pgEpG[pyrG] niaD+::PamyB::AO090003000256-egfp::TamyB	This study
SlD1-AO090003000278GF	sC− adeA− ΔargB::adeA− ΔligD::argB ΔpyrG::adeA pgEpG[pyrG] niaD+::PamyB::AO090003000278-egfp::TamyB	This study
SlD1-AO090003000287GF	sC− adeA− ΔargB::adeA− ΔligD::argB ΔpyrG::adeA pgEpG[pyrG] niaD+::PamyB::AO090003000287-egfp::TamyB	This study
SlD1-AO090003000294GF	sC− adeA− ΔargB::adeA− ΔligD::argB ΔpyrG::adeA pgEpG[pyrG] niaD+::PamyB::AO090003000294-egfp::TamyB	This study
SlD1-AO090003000298GF	sC− adeA− ΔargB::adeA− ΔligD::argB ΔpyrG::adeA pgEpG[pyrG] niaD+::PamyB::AO090003000298-egfp::TamyB	This study
SlD1-AO090003000347GF	sC− adeA− ΔargB::adeA− ΔligD::argB ΔpyrG::adeA pgEpG[pyrG] niaD+::PamyB::AO090003000347-egfp::TamyB	This study
SlD1-AO090003000382GF	sC− adeA− ΔargB::adeA− ΔligD::argB ΔpyrG::adeA pgEpG[pyrG] niaD+::PamyB::AO090003000382-egfp::TamyB	This study
SlD1-AO090003000431GF	sC− adeA− ΔargB::adeA− ΔligD::argB ΔpyrG::adeA pgEpG[pyrG] niaD+::PamyB::AO090003000431-egfp::TamyB	This study
SlD1-AO090003000440GF	sC− adeA− ΔargB::adeA− ΔligD::argB ΔpyrG::adeA pgEpG[pyrG] niaD+::PamyB::AO090003000440-egfp::TamyB	This study
SlD1-AO090003000465GF	sC− adeA− ΔargB::adeA− ΔligD::argB ΔpyrG::adeA pgEpG[pyrG] niaD+::PamyB::AO090003000465-egfp::TamyB	This study
SlD1-AO090003000498GF	sC− adeA− ΔargB::adeA− ΔligD::argB ΔpyrG::adeA pgEpG[pyrG] niaD+::PamyB::AO090003000498-egfp::TamyB	This study
SlD1-AO090003000512GF	sC− adeA− ΔargB::adeA− ΔligD::argB ΔpyrG::adeA pgEpG[pyrG] niaD+::PamyB::AO090003000512-egfp::TamyB	This study
SlD1-AO090003000540GF	sC− adeA− ΔargB::adeA− ΔligD::argB ΔpyrG::adeA pgEpG[pyrG] niaD+::PamyB::AO090003000540-egfp::TamyB	This study
SlD1-AO090003000550GF	sC− adeA− ΔargB::adeA− ΔligD::argB ΔpyrG::adeA pgEpG[pyrG] niaD+::PamyB::AO090003000550-egfp::TamyB	This study
SlD1-AO090003000552GF	sC− adeA− ΔargB::adeA− ΔligD::argB ΔpyrG::adeA pgEpG[pyrG] niaD+::PamyB::AO090003000552-egfp::TamyB	This study
SlD1-AO090003000556GF	sC− adeA− ΔargB::adeA− ΔligD::argB ΔpyrG::adeA pgEpG[pyrG] niaD+::PamyB::AO090003000556-egfp::TamyB	This study
SlD1-AO090003000567GF	sC− adeA− ΔargB::adeA− ΔligD::argB ΔpyrG::adeA pgEpG[pyrG] niaD+::PamyB::AO090003000567-egfp::TamyB	This study
SlD1-AO090003000591GF	sC− adeA− ΔargB::adeA− ΔligD::argB ΔpyrG::adeA pgEpG[pyrG] niaD+::PamyB::AO090003000591-egfp::TamyB	This study
SlD1-AO090003000596GF	sC− adeA− ΔargB::adeA− ΔligD::argB ΔpyrG::adeA pgEpG[pyrG] niaD+::PamyB::AO090003000596-egfp::TamyB	This study
SlD1-AO090003000603GF	sC− adeA− ΔargB::adeA− ΔligD::argB ΔpyrG::adeA pgEpG[pyrG] niaD+::PamyB::AO090003000603-egfp::TamyB	This study
SlD1-SppVGF	sC− adeA− ΔargB::adeA− ΔligD::argB ΔpyrG::adeA pgEpG[pyrG] niaD+::PamyB::sppV-egfp::TamyB	This study
SlD1-AO090003000612GF	sC− adeA− ΔargB::adeA− ΔligD::argB ΔpyrG::adeA pgEpG[pyrG] niaD+::PamyB::AO090003000612-egfp::TamyB	This study
SlD1-AO090003000613GF	sC− adeA− ΔargB::adeA− ΔligD::argB ΔpyrG::adeA pgEpG[pyrG] niaD+::PamyB::AO090003000613-egfp::TamyB	This study
SlD1-AO090003000638GF	sC− adeA− ΔargB::adeA− ΔligD::argB ΔpyrG::adeA pgEpG[pyrG] niaD+::PamyB::AO090003000638-egfp::TamyB	This study
SlD1-AO090003000652GF	sC− adeA− ΔargB::adeA− ΔligD::argB ΔpyrG::adeA pgEpG[pyrG] niaD+::PamyB::AO090003000652-egfp::TamyB	This study
SlD1-AO090003000660GF	sC− adeA− ΔargB::adeA− ΔligD::argB ΔpyrG::adeA pgEpG[pyrG] niaD+::PamyB::AO090003000660-egfp::TamyB	This study
SlD1-AO090003000669GF	sC− adeA− ΔargB::adeA− ΔligD::argB ΔpyrG::adeA pgEpG[pyrG] niaD+::PamyB::AO090003000669-egfp::TamyB	This study
SlD1-AO090003000699GF	sC− adeA− ΔargB::adeA− ΔligD::argB ΔpyrG::adeA pgEpG[pyrG] niaD+::PamyB::AO090003000699-egfp::TamyB	This study
SlD1-AO090003000701GF	sC− adeA− ΔargB::adeA− ΔligD::argB ΔpyrG::adeA pgEpG[pyrG] niaD+::PamyB::AO090003000701-egfp::TamyB	This study
SlD1-AO090003000702GF	sC− adeA− ΔargB::adeA− ΔligD::argB ΔpyrG::adeA pgEpG[pyrG] niaD+::PamyB::AO090003000702-egfp::TamyB	This study
SlD1-AO090003000711GF	sC− adeA− ΔargB::adeA− ΔligD::argB ΔpyrG::adeA pgEpG[pyrG] niaD+::PamyB::AO090003000711-egfp::TamyB	This study
SlD1-AO090003000712GF	sC− adeA− ΔargB::adeA− ΔligD::argB ΔpyrG::adeA pgEpG[pyrG] niaD+::PamyB::AO090003000712-egfp::TamyB	This study
SlD1-AO090003000716GF	sC− adeA− ΔargB::adeA− ΔligD::argB ΔpyrG::adeA pgEpG[pyrG] niaD+::PamyB::AO090003000716-egfp::TamyB	This study
SlD1-AO090003000717GF	sC− adeA− ΔargB::adeA− ΔligD::argB ΔpyrG::adeA pgEpG[pyrG] niaD+::PamyB::AO090003000717-egfp::TamyB	This study
SlD1-AO090003000720GF	sC− adeA− ΔargB::adeA− ΔligD::argB ΔpyrG::adeA pgEpG[pyrG] niaD+::PamyB::AO090003000720-egfp::TamyB	This study
SlD1-AO090003000738GF	sC− adeA− ΔargB::adeA− ΔligD::argB ΔpyrG::adeA pgEpG[pyrG] niaD+::PamyB::AO090003000738-egfp::TamyB	This study
SlD1-AO090003000810GF	sC− adeA− ΔargB::adeA− ΔligD::argB ΔpyrG::adeA pgEpG[pyrG] niaD+::PamyB::AO090003000810-egfp::TamyB	This study
SlD1-AO090003000815GF	sC− adeA− ΔargB::adeA− ΔligD::argB ΔpyrG::adeA pgEpG[pyrG] niaD+::PamyB::AO090003000815-egfp::TamyB	This study
SlD1-AO090003000826GF	sC− adeA− ΔargB::adeA− ΔligD::argB ΔpyrG::adeA pgEpG[pyrG] niaD+::PamyB::AO090003000826-egfp::TamyB	This study
SlD1-AO090003000830GF	sC− adeA− ΔargB::adeA− ΔligD::argB ΔpyrG::adeA pgEpG[pyrG] niaD+::PamyB::AO090003000830-egfp::TamyB	This study
SlD1-AO090003000833GF	sC− adeA− ΔargB::adeA− ΔligD::argB ΔpyrG::adeA pgEpG[pyrG] niaD+::PamyB::AO090003000833-egfp::TamyB	This study
SlD1-AO090003000834GF	sC− adeA− ΔargB::adeA− ΔligD::argB ΔpyrG::adeA pgEpG[pyrG] niaD+::PamyB::AO090003000834-egfp::TamyB	This study
SlD1-AO090003000843GF	sC− adeA− ΔargB::adeA− ΔligD::argB ΔpyrG::adeA pgEpG[pyrG] niaD+::PamyB::AO090003000843-egfp::TamyB	This study
SlD1-AO090003000844GF	sC− adeA− ΔargB::adeA− ΔligD::argB ΔpyrG::adeA pgEpG[pyrG] niaD+::PamyB::AO090003000844-egfp::TamyB	This study
SlD1-AO090003000883GF	sC− adeA− ΔargB::adeA− ΔligD::argB ΔpyrG::adeA pgEpG[pyrG] niaD+::PamyB::AO090003000883-egfp::TamyB	This study
SlD1-AO090003000887GF	sC− adeA− ΔargB::adeA− ΔligD::argB ΔpyrG::adeA pgEpG[pyrG] niaD+::PamyB::AO090003000887-egfp::TamyB	This study
SlD1-AO090003000908GF	sC− adeA− ΔargB::adeA− ΔligD::argB ΔpyrG::adeA pgEpG[pyrG] niaD+::PamyB::AO090003000908-egfp::TamyB	This study
SlD1-AO090003000911GF	sC− adeA− ΔargB::adeA− ΔligD::argB ΔpyrG::adeA pgEpG[pyrG] niaD+::PamyB::AO090003000911-egfp::TamyB	This study
SlD1-AO090003000921GF	sC− adeA− ΔargB::adeA− ΔligD::argB ΔpyrG::adeA pgEpG[pyrG] niaD+::PamyB::AO090003000921-egfp::TamyB	This study
SlD1-AO090003000957GF	sC− adeA− ΔargB::adeA− ΔligD::argB ΔpyrG::adeA pgEpG[pyrG] niaD+::PamyB::AO090003000957-egfp::TamyB	This study
SlD1-AO090003000968GF	sC− adeA− ΔargB::adeA− ΔligD::argB ΔpyrG::adeA pgEpG[pyrG] niaD+::PamyB::AO090003000968-egfp::TamyB	This study
SlD1-AO090003000970GF	sC− adeA− ΔargB::adeA− ΔligD::argB ΔpyrG::adeA pgEpG[pyrG] niaD+::PamyB::AO090003000970-egfp::TamyB	This study
SlD1-AO090003000973GF	sC− adeA− ΔargB::adeA− ΔligD::argB ΔpyrG::adeA pgEpG[pyrG] niaD+::PamyB::AO090003000973-egfp::TamyB	This study
SlD1-AO090003000976GF	sC− adeA− ΔargB::adeA− ΔligD::argB ΔpyrG::adeA pgEpG[pyrG] niaD+::PamyB::AO090003000976-egfp::TamyB	This study
SlD1-AO090003000980GF	sC− adeA− ΔargB::adeA− ΔligD::argB ΔpyrG::adeA pgEpG[pyrG] niaD+::PamyB::AO090003000980-egfp::TamyB	This study
SlD1-AO090003001010GF	sC− adeA− ΔargB::adeA− ΔligD::argB ΔpyrG::adeA pgEpG[pyrG] niaD+::PamyB::AO090003001010-egfp::TamyB	This study
SlD1-AO090003001017GF	sC− adeA− ΔargB::adeA− ΔligD::argB ΔpyrG::adeA pgEpG[pyrG] niaD+::PamyB::AO090003001017-egfp::TamyB	This study
SlD1-AO090003001056GF	sC− adeA− ΔargB::adeA− ΔligD::argB ΔpyrG::adeA pgEpG[pyrG] niaD+::PamyB::AO090003001056-egfp::TamyB	This study
SlD1-AO090003001076GF	sC− adeA− ΔargB::adeA− ΔligD::argB ΔpyrG::adeA pgEpG[pyrG] niaD+::PamyB::AO090003001076-egfp::TamyB	This study
SlD1-AO090003001080GF	sC− adeA− ΔargB::adeA− ΔligD::argB ΔpyrG::adeA pgEpG[pyrG] niaD+::PamyB::AO090003001080-egfp::TamyB	This study
SlD1-AO090003001094GF	sC− adeA− ΔargB::adeA− ΔligD::argB ΔpyrG::adeA pgEpG[pyrG] niaD+::PamyB::AO090003001094-egfp::TamyB	This study
SlD1-AO090003001098GF	sC− adeA− ΔargB::adeA− ΔligD::argB ΔpyrG::adeA pgEpG[pyrG] niaD+::PamyB::AO090003001098-egfp::TamyB	This study
SlD1-AO090003001102GF	sC− adeA− ΔargB::adeA− ΔligD::argB ΔpyrG::adeA pgEpG[pyrG] niaD+::PamyB::AO090003001102-egfp::TamyB	This study
SlD1-AO090003001122GF	sC− adeA− ΔargB::adeA− ΔligD::argB ΔpyrG::adeA pgEpG[pyrG] niaD+::PamyB::AO090003001122-egfp::TamyB	This study
SlD1-AO090003001127GF	sC− adeA− ΔargB::adeA− ΔligD::argB ΔpyrG::adeA pgEpG[pyrG] niaD+::PamyB::AO090003001127-egfp::TamyB	This study
SlD1-AO090003001168GF	sC− adeA− ΔargB::adeA− ΔligD::argB ΔpyrG::adeA pgEpG[pyrG] niaD+::PamyB::AO090003001168-egfp::TamyB	This study
SlD1-AO090003001177GF	sC− adeA− ΔargB::adeA− ΔligD::argB ΔpyrG::adeA pgEpG[pyrG] niaD+::PamyB::AO090003001177-egfp::TamyB	This study
SlD1-AO090003001186GF	sC− adeA− ΔargB::adeA− ΔligD::argB ΔpyrG::adeA pgEpG[pyrG] niaD+::PamyB::AO090003001186-egfp::TamyB	This study
SlD1-AO090003001191GF	sC− adeA− ΔargB::adeA− ΔligD::argB ΔpyrG::adeA pgEpG[pyrG] niaD+::PamyB::AO090003001191-egfp::TamyB	This study
SlD1-AO090003001236GF	sC− adeA− ΔargB::adeA− ΔligD::argB ΔpyrG::adeA pgEpG[pyrG] niaD+::PamyB::AO090003001236-egfp::TamyB	This study
SlD1-AO090003001272GF	sC− adeA− ΔargB::adeA− ΔligD::argB ΔpyrG::adeA pgEpG[pyrG] niaD+::PamyB::AO090003001272-egfp::TamyB	This study
SlD1-AO090003001298GF	sC− adeA− ΔargB::adeA− ΔligD::argB ΔpyrG::adeA pgEpG[pyrG] niaD+::PamyB::AO090003001298-egfp::TamyB	This study
SlD1-AO090003001306GF	sC− adeA− ΔargB::adeA− ΔligD::argB ΔpyrG::adeA pgEpG[pyrG] niaD+::PamyB::AO090003001306-egfp::TamyB	This study
SlD1-AO090003001313GF	sC− adeA− ΔargB::adeA− ΔligD::argB ΔpyrG::adeA pgEpG[pyrG] niaD+::PamyB::AO090003001313-egfp::TamyB	This study
SlD1-AO090003001318GF	sC− adeA− ΔargB::adeA− ΔligD::argB ΔpyrG::adeA pgEpG[pyrG] niaD+::PamyB::AO090003001318-egfp::TamyB	This study
SlD1-AO090003001328GF	sC− adeA− ΔargB::adeA− ΔligD::argB ΔpyrG::adeA pgEpG[pyrG] niaD+::PamyB::AO090003001328-egfp::TamyB	This study
SlD1-AO090003001375GF	sC− adeA− ΔargB::adeA− ΔligD::argB ΔpyrG::adeA pgEpG[pyrG] niaD+::PamyB::AO090003001375-egfp::TamyB	This study
SlD1-AO090003001393GF	sC− adeA− ΔargB::adeA− ΔligD::argB ΔpyrG::adeA pgEpG[pyrG] niaD+::PamyB::AO090003001393-egfp::TamyB	This study
SlD1-AO090003001435GF	sC− adeA− ΔargB::adeA− ΔligD::argB ΔpyrG::adeA pgEpG[pyrG] niaD+::PamyB::AO090003001435-egfp::TamyB	This study
SlD1-AO090003001561GF	sC− adeA− ΔargB::adeA− ΔligD::argB ΔpyrG::adeA pgEpG[pyrG] niaD+::PamyB::AO090003001561-egfp::TamyB	This study
SlD1-AO090003001567GF	sC− adeA− ΔargB::adeA− ΔligD::argB ΔpyrG::adeA pgEpG[pyrG] niaD+::PamyB::AO090003001567-egfp::TamyB	This study
SlD1-AO090003001568GF	sC− adeA− ΔargB::adeA− ΔligD::argB ΔpyrG::adeA pgEpG[pyrG] niaD+::PamyB::AO090003001568-egfp::TamyB	This study
SlD1-AO090003001575GF	sC− adeA− ΔargB::adeA− ΔligD::argB ΔpyrG::adeA pgEpG[pyrG] niaD+::PamyB::AO090003001575-egfp::TamyB	This study
SlD1-AO090003001578GF	sC− adeA− ΔargB::adeA− ΔligD::argB ΔpyrG::adeA pgEpG[pyrG] niaD+::PamyB::AO090003001578-egfp::TamyB	This study
SlD1-AO090005000004GF	sC− adeA− ΔargB::adeA− ΔligD::argB ΔpyrG::adeA pgEpG[pyrG] niaD+::PamyB::AO090005000004-egfp::TamyB	This study
SlD1-AO090005000032GF	sC− adeA− ΔargB::adeA− ΔligD::argB ΔpyrG::adeA pgEpG[pyrG] niaD+::PamyB::AO090005000032-egfp::TamyB	This study
SlD1-AO090005000085GF	sC− adeA− ΔargB::adeA− ΔligD::argB ΔpyrG::adeA pgEpG[pyrG] niaD+::PamyB::AO090005000085-egfp::TamyB	This study
SlD1-AO090005000108GF	sC− adeA− ΔargB::adeA− ΔligD::argB ΔpyrG::adeA pgEpG[pyrG] niaD+::PamyB::AO090005000108-egfp::TamyB	This study
SlD1-AO090005000126GF	sC− adeA− ΔargB::adeA− ΔligD::argB ΔpyrG::adeA pgEpG[pyrG] niaD+::PamyB::AO090005000126-egfp::TamyB	This study
SlD1-SppNGF	sC− adeA− ΔargB::adeA− ΔligD::argB ΔpyrG::adeA pgEpG[pyrG] niaD+::PamyB::sppN-egfp::TamyB	This study
SlD1-AO090005000131GF	sC− adeA− ΔargB::adeA− ΔligD::argB ΔpyrG::adeA pgEpG[pyrG] niaD+::PamyB::AO090005000131-egfp::TamyB	This study
SlD1-AO090005000133GF	sC− adeA− ΔargB::adeA− ΔligD::argB ΔpyrG::adeA pgEpG[pyrG] niaD+::PamyB::AO090005000133-egfp::TamyB	This study
SlD1-AO090005000164GF	sC− adeA− ΔargB::adeA− ΔligD::argB ΔpyrG::adeA pgEpG[pyrG] niaD+::PamyB::AO090005000164-egfp::TamyB	This study
SlD1-AO090005000171GF	sC− adeA− ΔargB::adeA− ΔligD::argB ΔpyrG::adeA pgEpG[pyrG] niaD+::PamyB::AO090005000171-egfp::TamyB	This study
SlD1-AO090005000194GF	sC− adeA− ΔargB::adeA− ΔligD::argB ΔpyrG::adeA pgEpG[pyrG] niaD+::PamyB::AO090005000194-egfp::TamyB	This study
SlD1-AO090005000232GF	sC− adeA− ΔargB::adeA− ΔligD::argB ΔpyrG::adeA pgEpG[pyrG] niaD+::PamyB::AO090005000232-egfp::TamyB	This study
SlD1-AO090005000251GF	sC− adeA− ΔargB::adeA− ΔligD::argB ΔpyrG::adeA pgEpG[pyrG] niaD+::PamyB::AO090005000251-egfp::TamyB	This study
SlD1-AO090005000279GF	sC− adeA− ΔargB::adeA− ΔligD::argB ΔpyrG::adeA pgEpG[pyrG] niaD+::PamyB::AO090005000279-egfp::TamyB	This study
SlD1-AO090005000321GF	sC− adeA− ΔargB::adeA− ΔligD::argB ΔpyrG::adeA pgEpG[pyrG] niaD+::PamyB::AO090005000321-egfp::TamyB	This study
SlD1-AO090005000417GF	sC− adeA− ΔargB::adeA− ΔligD::argB ΔpyrG::adeA pgEpG[pyrG] niaD+::PamyB::AO090005000417-egfp::TamyB	This study
SlD1-AO090005000570GF	sC− adeA− ΔargB::adeA− ΔligD::argB ΔpyrG::adeA pgEpG[pyrG] niaD+::PamyB::AO090005000570-egfp::TamyB	This study
SlD1-AO090005000578GF	sC− adeA− ΔargB::adeA− ΔligD::argB ΔpyrG::adeA pgEpG[pyrG] niaD+::PamyB::AO090005000578-egfp::TamyB	This study
SlD1-AO090005000594GF	sC− adeA− ΔargB::adeA− ΔligD::argB ΔpyrG::adeA pgEpG[pyrG] niaD+::PamyB::AO090005000594-egfp::TamyB	This study
SlD1- SppDGF	sC− adeA− ΔargB::adeA− ΔligD::argB ΔpyrG::adeA pgEpG[pyrG] niaD+::PamyB::sppD-egfp::TamyB	This study
SlD1- SppPGF	sC− adeA− ΔargB::adeA− ΔligD::argB ΔpyrG::adeA pgEpG[pyrG] niaD+::PamyB::sppP-egfp::TamyB	This study
SlD1-AO090005000637GF	sC− adeA− ΔargB::adeA− ΔligD::argB ΔpyrG::adeA pgEpG[pyrG] niaD+::PamyB::AO090005000637-egfp::TamyB	This study
SlD1-AO090005000645GF	sC− adeA− ΔargB::adeA− ΔligD::argB ΔpyrG::adeA pgEpG[pyrG] niaD+::PamyB::AO090005000645-egfp::TamyB	This study
SlD1-AO090005000663GF	sC− adeA− ΔargB::adeA− ΔligD::argB ΔpyrG::adeA pgEpG[pyrG] niaD+::PamyB::AO090005000663-egfp::TamyB	This study
SlD1-AO090005000664GF	sC− adeA− ΔargB::adeA− ΔligD::argB ΔpyrG::adeA pgEpG[pyrG] niaD+::PamyB::AO090005000664-egfp::TamyB	This study
SlD1-AO090005000705GF	sC− adeA− ΔargB::adeA− ΔligD::argB ΔpyrG::adeA pgEpG[pyrG] niaD+::PamyB::AO090005000705-egfp::TamyB	This study
SlD1-AO090005000731GF	sC− adeA− ΔargB::adeA− ΔligD::argB ΔpyrG::adeA pgEpG[pyrG] niaD+::PamyB::AO090005000731-egfp::TamyB	This study
SlD1-AO090005000754GF	sC− adeA− ΔargB::adeA− ΔligD::argB ΔpyrG::adeA pgEpG[pyrG] niaD+::PamyB::AO090005000754-egfp::TamyB	This study
SlD1-AO090005000763GF	sC− adeA− ΔargB::adeA− ΔligD::argB ΔpyrG::adeA pgEpG[pyrG] niaD+::PamyB::AO090005000763-egfp::TamyB	This study
SlD1-AO090005000773GF	sC− adeA− ΔargB::adeA− ΔligD::argB ΔpyrG::adeA pgEpG[pyrG] niaD+::PamyB::AO090005000773-egfp::TamyB	This study
SlD1-AO090005000790GF	sC− adeA− ΔargB::adeA− ΔligD::argB ΔpyrG::adeA pgEpG[pyrG] niaD+::PamyB::AO090005000790-egfp::TamyB	This study
SlD1-AO090005000796GF	sC− adeA− ΔargB::adeA− ΔligD::argB ΔpyrG::adeA pgEpG[pyrG] niaD+::PamyB::AO090005000796-egfp::TamyB	This study
SlD1-AO090005000817GF	sC− adeA− ΔargB::adeA− ΔligD::argB ΔpyrG::adeA pgEpG[pyrG] niaD+::PamyB::AO090005000817-egfp::TamyB	This study
SlD1-AO090005000820GF	sC− adeA− ΔargB::adeA− ΔligD::argB ΔpyrG::adeA pgEpG[pyrG] niaD+::PamyB::AO090005000820-egfp::TamyB	This study
SlD1-AO090005000829GF	sC− adeA− ΔargB::adeA− ΔligD::argB ΔpyrG::adeA pgEpG[pyrG] niaD+::PamyB::AO090005000829-egfp::TamyB	This study
SlD1-AO090005000834GF	sC− adeA− ΔargB::adeA− ΔligD::argB ΔpyrG::adeA pgEpG[pyrG] niaD+::PamyB::AO090005000834-egfp::TamyB	This study
SlD1-AO090005000852GF	sC− adeA− ΔargB::adeA− ΔligD::argB ΔpyrG::adeA pgEpG[pyrG] niaD+::PamyB::AO090005000852-egfp::TamyB	This study
SlD1-AO090005000854GF	sC− adeA− ΔargB::adeA− ΔligD::argB ΔpyrG::adeA pgEpG[pyrG] niaD+::PamyB::AO090005000854-egfp::TamyB	This study
SlD1-AO090005000867GF	sC− adeA− ΔargB::adeA− ΔligD::argB ΔpyrG::adeA pgEpG[pyrG] niaD+::PamyB::AO090005000867-egfp::TamyB	This study
SlD1-AO090005000872GF	sC− adeA− ΔargB::adeA− ΔligD::argB ΔpyrG::adeA pgEpG[pyrG] niaD+::PamyB::AO090005000872-egfp::TamyB	This study
SlD1-AO090005000879GF	sC− adeA− ΔargB::adeA− ΔligD::argB ΔpyrG::adeA pgEpG[pyrG] niaD+::PamyB::AO090005000879-egfp::TamyB	This study
SlD1- SppHGF	sC− adeA− ΔargB::adeA− ΔligD::argB ΔpyrG::adeA pgEpG[pyrG] niaD+::PamyB::sppH-egfp::TamyB	This study
SlD1-AO090005000899GF	sC− adeA− ΔargB::adeA− ΔligD::argB ΔpyrG::adeA pgEpG[pyrG] niaD+::PamyB::AO090005000899-egfp::TamyB	This study
SlD1-AO090005000959GF	sC− adeA− ΔargB::adeA− ΔligD::argB ΔpyrG::adeA pgEpG[pyrG] niaD+::PamyB::AO090005000959-egfp::TamyB	This study
SlD1-AO090005000975GF	sC− adeA− ΔargB::adeA− ΔligD::argB ΔpyrG::adeA pgEpG[pyrG] niaD+::PamyB::AO090005000975-egfp::TamyB	This study
SlD1-AO090005000977GF	sC− adeA− ΔargB::adeA− ΔligD::argB ΔpyrG::adeA pgEpG[pyrG] niaD+::PamyB::AO090005000977-egfp::TamyB	This study
SlD1-AO090005000988GF	sC− adeA− ΔargB::adeA− ΔligD::argB ΔpyrG::adeA pgEpG[pyrG] niaD+::PamyB::AO090005000988-egfp::TamyB	This study
SlD1-AO090005001032GF	sC− adeA− ΔargB::adeA− ΔligD::argB ΔpyrG::adeA pgEpG[pyrG] niaD+::PamyB::AO090005001032-egfp::TamyB	This study
SlD1-AO090005001035GF	sC− adeA− ΔargB::adeA− ΔligD::argB ΔpyrG::adeA pgEpG[pyrG] niaD+::PamyB::AO090005001035-egfp::TamyB	This study
SlD1-AO090005001089GF	sC− adeA− ΔargB::adeA− ΔligD::argB ΔpyrG::adeA pgEpG[pyrG] niaD+::PamyB::AO090005001089-egfp::TamyB	This study
SlD1-AO090005001113GF	sC− adeA− ΔargB::adeA− ΔligD::argB ΔpyrG::adeA pgEpG[pyrG] niaD+::PamyB::AO090005001113-egfp::TamyB	This study
SlD1-AO090005001115GF	sC− adeA− ΔargB::adeA− ΔligD::argB ΔpyrG::adeA pgEpG[pyrG] niaD+::PamyB::AO090005001115-egfp::TamyB	This study
SlD1-AO090005001123GF	sC− adeA− ΔargB::adeA− ΔligD::argB ΔpyrG::adeA pgEpG[pyrG] niaD+::PamyB::AO090005001123-egfp::TamyB	This study
SlD1-AO090005001136GF	sC− adeA− ΔargB::adeA− ΔligD::argB ΔpyrG::adeA pgEpG[pyrG] niaD+::PamyB::AO090005001136-egfp::TamyB	This study
SlD1-AO090005001149GF	sC− adeA− ΔargB::adeA− ΔligD::argB ΔpyrG::adeA pgEpG[pyrG] niaD+::PamyB::AO090005001149-egfp::TamyB	This study
SlD1-AO090005001158GF	sC− adeA− ΔargB::adeA− ΔligD::argB ΔpyrG::adeA pgEpG[pyrG] niaD+::PamyB::AO090005001158-egfp::TamyB	This study
SlD1-AO090005001181GF	sC− adeA− ΔargB::adeA− ΔligD::argB ΔpyrG::adeA pgEpG[pyrG] niaD+::PamyB::AO090005001181-egfp::TamyB	This study
SlD1-AO090005001183GF	sC− adeA− ΔargB::adeA− ΔligD::argB ΔpyrG::adeA pgEpG[pyrG] niaD+::PamyB::AO090005001183-egfp::TamyB	This study
SlD1-AO090005001198GF	sC− adeA− ΔargB::adeA− ΔligD::argB ΔpyrG::adeA pgEpG[pyrG] niaD+::PamyB::AO090005001198-egfp::TamyB	This study
SlD1-AO090005001207GF	sC− adeA− ΔargB::adeA− ΔligD::argB ΔpyrG::adeA pgEpG[pyrG] niaD+::PamyB::AO090005001207-egfp::TamyB	This study
SlD1-AO090005001211GF	sC− adeA− ΔargB::adeA− ΔligD::argB ΔpyrG::adeA pgEpG[pyrG] niaD+::PamyB::AO090005001211-egfp::TamyB	This study
SlD1-AO090005001214GF	sC− adeA− ΔargB::adeA− ΔligD::argB ΔpyrG::adeA pgEpG[pyrG] niaD+::PamyB::AO090005001214-egfp::TamyB	This study
SlD1-AO090005001220GF	sC− adeA− ΔargB::adeA− ΔligD::argB ΔpyrG::adeA pgEpG[pyrG] niaD+::PamyB::AO090005001220-egfp::TamyB	This study
SlD1-SppEGF	sC− adeA− ΔargB::adeA− ΔligD::argB ΔpyrG::adeA pgEpG[pyrG] niaD+::PamyB::sppE-egfp::TamyB	This study
SlD1-AO090005001262GF	sC− adeA− ΔargB::adeA− ΔligD::argB ΔpyrG::adeA pgEpG[pyrG] niaD+::PamyB::AO090005001262-egfp::TamyB	This study
SlD1-AO090005001337GF	sC− adeA− ΔargB::adeA− ΔligD::argB ΔpyrG::adeA pgEpG[pyrG] niaD+::PamyB::AO090005001337-egfp::TamyB	This study
SlD1-AO090005001340GF	sC− adeA− ΔargB::adeA− ΔligD::argB ΔpyrG::adeA pgEpG[pyrG] niaD+::PamyB::AO090005001340-egfp::TamyB	This study
SlD1-AO090005001345GF	sC− adeA− ΔargB::adeA− ΔligD::argB ΔpyrG::adeA pgEpG[pyrG] niaD+::PamyB::AO090005001345-egfp::TamyB	This study
SlD1-AO090005001346GF	sC− adeA− ΔargB::adeA− ΔligD::argB ΔpyrG::adeA pgEpG[pyrG] niaD+::PamyB::AO090005001346-egfp::TamyB	This study
SlD1-AO090005001347GF	sC− adeA− ΔargB::adeA− ΔligD::argB ΔpyrG::adeA pgEpG[pyrG] niaD+::PamyB::AO090005001347-egfp::TamyB	This study
SlD1-AO090005001351GF	sC− adeA− ΔargB::adeA− ΔligD::argB ΔpyrG::adeA pgEpG[pyrG] niaD+::PamyB::AO090005001351-egfp::TamyB	This study
SlD1-AO090005001382GF	sC− adeA− ΔargB::adeA− ΔligD::argB ΔpyrG::adeA pgEpG[pyrG] niaD+::PamyB::AO090005001382-egfp::TamyB	This study
SlD1-AO090005001386GF	sC− adeA− ΔargB::adeA− ΔligD::argB ΔpyrG::adeA pgEpG[pyrG] niaD+::PamyB::AO090005001386-egfp::TamyB	This study
SlD1-AO090005001396GF	sC− adeA− ΔargB::adeA− ΔligD::argB ΔpyrG::adeA pgEpG[pyrG] niaD+::PamyB::AO090005001396-egfp::TamyB	This study
SlD1-AO090005001411GF	sC− adeA− ΔargB::adeA− ΔligD::argB ΔpyrG::adeA pgEpG[pyrG] niaD+::PamyB::AO090005001411-egfp::TamyB	This study
SlD1-AO090005001415GF	sC− adeA− ΔargB::adeA− ΔligD::argB ΔpyrG::adeA pgEpG[pyrG] niaD+::PamyB::AO090005001415-egfp::TamyB	This study
SlD1-AO090005001429GF	sC− adeA− ΔargB::adeA− ΔligD::argB ΔpyrG::adeA pgEpG[pyrG] niaD+::PamyB::AO090005001429-egfp::TamyB	This study
SlD1-AO090005001445GF	sC− adeA− ΔargB::adeA− ΔligD::argB ΔpyrG::adeA pgEpG[pyrG] niaD+::PamyB::AO090005001445-egfp::TamyB	This study
SlD1-AO090005001467GF	sC− adeA− ΔargB::adeA− ΔligD::argB ΔpyrG::adeA pgEpG[pyrG] niaD+::PamyB::AO090005001467-egfp::TamyB	This study
SlD1-AO090005001486GF	sC− adeA− ΔargB::adeA− ΔligD::argB ΔpyrG::adeA pgEpG[pyrG] niaD+::PamyB::AO090005001486-egfp::TamyB	This study
SlD1-AO090005001491GF	sC− adeA− ΔargB::adeA− ΔligD::argB ΔpyrG::adeA pgEpG[pyrG] niaD+::PamyB::AO090005001491-egfp::TamyB	This study
SlD1-AO090005001497GF	sC− adeA− ΔargB::adeA− ΔligD::argB ΔpyrG::adeA pgEpG[pyrG] niaD+::PamyB::AO090005001497-egfp::TamyB	This study
SlD1-AO090005001512GF	sC− adeA− ΔargB::adeA− ΔligD::argB ΔpyrG::adeA pgEpG[pyrG] niaD+::PamyB::AO090005001512-egfp::TamyB	This study
SlD1-AO090005001527GF	sC− adeA− ΔargB::adeA− ΔligD::argB ΔpyrG::adeA pgEpG[pyrG] niaD+::PamyB::AO090005001527-egfp::TamyB	This study
SlD1-AO090005001529GF	sC− adeA− ΔargB::adeA− ΔligD::argB ΔpyrG::adeA pgEpG[pyrG] niaD+::PamyB::AO090005001529-egfp::TamyB	This study
SlD1-AO090005001558GF	sC− adeA− ΔargB::adeA− ΔligD::argB ΔpyrG::adeA pgEpG[pyrG] niaD+::PamyB::AO090005001558-egfp::TamyB	This study
SlD1-AO090005001559GF	sC− adeA− ΔargB::adeA− ΔligD::argB ΔpyrG::adeA pgEpG[pyrG] niaD+::PamyB::AO090005001559-egfp::TamyB	This study
SlD1-AO090005001583GF	sC− adeA− ΔargB::adeA− ΔligD::argB ΔpyrG::adeA pgEpG[pyrG] niaD+::PamyB::AO090005001583-egfp::TamyB	This study
SlD1-AO090005001593GF	sC− adeA− ΔargB::adeA− ΔligD::argB ΔpyrG::adeA pgEpG[pyrG] niaD+::PamyB::AO090005001593-egfp::TamyB	This study
SlD1-AO090005001598GF	sC− adeA− ΔargB::adeA− ΔligD::argB ΔpyrG::adeA pgEpG[pyrG] niaD+::PamyB::AO090005001598-egfp::TamyB	This study
SlD1-AO090005001616GF	sC− adeA− ΔargB::adeA− ΔligD::argB ΔpyrG::adeA pgEpG[pyrG] niaD+::PamyB::AO090005001616-egfp::TamyB	This study
SlD1-AO090005001634GF	sC− adeA− ΔargB::adeA− ΔligD::argB ΔpyrG::adeA pgEpG[pyrG] niaD+::PamyB::AO090005001634-egfp::TamyB	This study
SlD1-AO090005001639GF	sC− adeA− ΔargB::adeA− ΔligD::argB ΔpyrG::adeA pgEpG[pyrG] niaD+::PamyB::AO090005001639-egfp::TamyB	This study
SlD1-AO090005001653GF	sC− adeA− ΔargB::adeA− ΔligD::argB ΔpyrG::adeA pgEpG[pyrG] niaD+::PamyB::AO090005001653-egfp::TamyB	This study
SlD1-SppJGF	sC− adeA− ΔargB::adeA− ΔligD::argB ΔpyrG::adeA pgEpG[pyrG] niaD+::PamyB::sppJ-egfp::TamyB	This study
SlD1-AO090005001666GF	sC− adeA− ΔargB::adeA− ΔligD::argB ΔpyrG::adeA pgEpG[pyrG] niaD+::PamyB::AO090005001666-egfp::TamyB	This study
SlD1-AO090005001669GF	sC− adeA− ΔargB::adeA− ΔligD::argB ΔpyrG::adeA pgEpG[pyrG] niaD+::PamyB::AO090005001669-egfp::TamyB	This study
SlD1-AO090009000026GF	sC− adeA− ΔargB::adeA− ΔligD::argB ΔpyrG::adeA pgEpG[pyrG] niaD+::PamyB::AO090009000026-egfp::TamyB	This study
SlD1-AO090009000080GF	sC− adeA− ΔargB::adeA− ΔligD::argB ΔpyrG::adeA pgEpG[pyrG] niaD+::PamyB::AO090009000080-egfp::TamyB	This study
SlD1-AO090009000110GF	sC− adeA− ΔargB::adeA− ΔligD::argB ΔpyrG::adeA pgEpG[pyrG] niaD+::PamyB::AO090009000110-egfp::TamyB	This study
SlD1-AO090009000166GF	sC− adeA− ΔargB::adeA− ΔligD::argB ΔpyrG::adeA pgEpG[pyrG] niaD+::PamyB::AO090009000166-egfp::TamyB	This study
SlD1-AO090009000168GF	sC− adeA− ΔargB::adeA− ΔligD::argB ΔpyrG::adeA pgEpG[pyrG] niaD+::PamyB::AO090009000168-egfp::TamyB	This study
SlD1-AO090009000200GF	sC− adeA− ΔargB::adeA− ΔligD::argB ΔpyrG::adeA pgEpG[pyrG] niaD+::PamyB::AO090009000200-egfp::TamyB	This study
SlD1-SppMGF	sC− adeA− ΔargB::adeA− ΔligD::argB ΔpyrG::adeA pgEpG[pyrG] niaD+::PamyB::sppM-egfp::TamyB	This study
SlD1-AO090009000225GF	sC− adeA− ΔargB::adeA− ΔligD::argB ΔpyrG::adeA pgEpG[pyrG] niaD+::PamyB::AO090009000225-egfp::TamyB	This study
SlD1-AO090009000258GF	sC− adeA− ΔargB::adeA− ΔligD::argB ΔpyrG::adeA pgEpG[pyrG] niaD+::PamyB::AO090009000258-egfp::TamyB	This study
SlD1-AO090009000261GF	sC− adeA− ΔargB::adeA− ΔligD::argB ΔpyrG::adeA pgEpG[pyrG] niaD+::PamyB::AO090009000261-egfp::TamyB	This study
SlD1-AO090009000265GF	sC− adeA− ΔargB::adeA− ΔligD::argB ΔpyrG::adeA pgEpG[pyrG] niaD+::PamyB::AO090009000265-egfp::TamyB	This study
SlD1-AO090009000298GF	sC− adeA− ΔargB::adeA− ΔligD::argB ΔpyrG::adeA pgEpG[pyrG] niaD+::PamyB::AO090009000298-egfp::TamyB	This study
SlD1-AO090009000304GF	sC− adeA− ΔargB::adeA− ΔligD::argB ΔpyrG::adeA pgEpG[pyrG] niaD+::PamyB::AO090009000304-egfp::TamyB	This study
SlD1-AO090009000350GF	sC− adeA− ΔargB::adeA− ΔligD::argB ΔpyrG::adeA pgEpG[pyrG] niaD+::PamyB::AO090009000350-egfp::TamyB	This study
SlD1-AO090009000354GF	sC− adeA− ΔargB::adeA− ΔligD::argB ΔpyrG::adeA pgEpG[pyrG] niaD+::PamyB::AO090009000354-egfp::TamyB	This study
SlD1-AO090009000365GF	sC− adeA− ΔargB::adeA− ΔligD::argB ΔpyrG::adeA pgEpG[pyrG] niaD+::PamyB::AO090009000365-egfp::TamyB	This study
SlD1-AO090009000366GF	sC− adeA− ΔargB::adeA− ΔligD::argB ΔpyrG::adeA pgEpG[pyrG] niaD+::PamyB::AO090009000366-egfp::TamyB	This study
SlD1-AO090009000369GF	sC− adeA− ΔargB::adeA− ΔligD::argB ΔpyrG::adeA pgEpG[pyrG] niaD+::PamyB::AO090009000369-egfp::TamyB	This study
SlD1-AO090009000372GF	sC− adeA− ΔargB::adeA− ΔligD::argB ΔpyrG::adeA pgEpG[pyrG] niaD+::PamyB::AO090009000372-egfp::TamyB	This study
SlD1-AO090009000374GF	sC− adeA− ΔargB::adeA− ΔligD::argB ΔpyrG::adeA pgEpG[pyrG] niaD+::PamyB::AO090009000374-egfp::TamyB	This study
SlD1-AO090009000381GF	sC− adeA− ΔargB::adeA− ΔligD::argB ΔpyrG::adeA pgEpG[pyrG] niaD+::PamyB::AO090009000381-egfp::TamyB	This study
SlD1-AO090009000382GF	sC− adeA− ΔargB::adeA− ΔligD::argB ΔpyrG::adeA pgEpG[pyrG] niaD+::PamyB::AO090009000382-egfp::TamyB	This study
SlD1-AO090009000394GF	sC− adeA− ΔargB::adeA− ΔligD::argB ΔpyrG::adeA pgEpG[pyrG] niaD+::PamyB::AO090009000394-egfp::TamyB	This study
SlD1-AO090009000398GF	sC− adeA− ΔargB::adeA− ΔligD::argB ΔpyrG::adeA pgEpG[pyrG] niaD+::PamyB::AO090009000398-egfp::TamyB	This study
SlD1-AO090009000407GF	sC− adeA− ΔargB::adeA− ΔligD::argB ΔpyrG::adeA pgEpG[pyrG] niaD+::PamyB::AO090009000407-egfp::TamyB	This study
SlD1-AO090009000422GF	sC− adeA− ΔargB::adeA− ΔligD::argB ΔpyrG::adeA pgEpG[pyrG] niaD+::PamyB::AO090009000422-egfp::TamyB	This study
SlD1-AO090009000433GF	sC− adeA− ΔargB::adeA− ΔligD::argB ΔpyrG::adeA pgEpG[pyrG] niaD+::PamyB::AO090009000433-egfp::TamyB	This study
SlD1-AO090009000516GF	sC− adeA− ΔargB::adeA− ΔligD::argB ΔpyrG::adeA pgEpG[pyrG] niaD+::PamyB::AO090009000516-egfp::TamyB	This study
SlD1-AO090009000581GF	sC− adeA− ΔargB::adeA− ΔligD::argB ΔpyrG::adeA pgEpG[pyrG] niaD+::PamyB::AO090009000581-egfp::TamyB	This study
SlD1-AO090009000615GF	sC− adeA− ΔargB::adeA− ΔligD::argB ΔpyrG::adeA pgEpG[pyrG] niaD+::PamyB::AO090009000615-egfp::TamyB	This study
SlD1-AO090009000619GF	sC− adeA− ΔargB::adeA− ΔligD::argB ΔpyrG::adeA pgEpG[pyrG] niaD+::PamyB::AO090009000619-egfp::TamyB	This study
SlD1-AO090009000640GF	sC− adeA− ΔargB::adeA− ΔligD::argB ΔpyrG::adeA pgEpG[pyrG] niaD+::PamyB::AO090009000640-egfp::TamyB	This study
SlD1-AO090009000647GF	sC− adeA− ΔargB::adeA− ΔligD::argB ΔpyrG::adeA pgEpG[pyrG] niaD+::PamyB::AO090009000647-egfp::TamyB	This study
SlD1-AO090009000658GF	sC− adeA− ΔargB::adeA− ΔligD::argB ΔpyrG::adeA pgEpG[pyrG] niaD+::PamyB::AO090009000658-egfp::TamyB	This study
SlD1-AO090009000671GF	sC− adeA− ΔargB::adeA− ΔligD::argB ΔpyrG::adeA pgEpG[pyrG] niaD+::PamyB::AO090009000671-egfp::TamyB	This study
SlD1-AO090009000679GF	sC− adeA− ΔargB::adeA− ΔligD::argB ΔpyrG::adeA pgEpG[pyrG] niaD+::PamyB::AO090009000679-egfp::TamyB	This study
SlD1-AO090009000680GF	sC− adeA− ΔargB::adeA− ΔligD::argB ΔpyrG::adeA pgEpG[pyrG] niaD+::PamyB::AO090009000680-egfp::TamyB	This study
SlD1-AO090009000685GF	sC− adeA− ΔargB::adeA− ΔligD::argB ΔpyrG::adeA pgEpG[pyrG] niaD+::PamyB::AO090009000685-egfp::TamyB	This study
SlD1-AO090010000028GF	sC− adeA− ΔargB::adeA− ΔligD::argB ΔpyrG::adeA pgEpG[pyrG] niaD+::PamyB::AO090010000028-egfp::TamyB	This study
SlD1-AO090010000038GF	sC− adeA− ΔargB::adeA− ΔligD::argB ΔpyrG::adeA pgEpG[pyrG] niaD+::PamyB::AO090010000038-egfp::TamyB	This study
SlD1-AO090010000064GF	sC− adeA− ΔargB::adeA− ΔligD::argB ΔpyrG::adeA pgEpG[pyrG] niaD+::PamyB::AO090010000064-egfp::TamyB	This study
SlD1-AO090010000078GF	sC− adeA− ΔargB::adeA− ΔligD::argB ΔpyrG::adeA pgEpG[pyrG] niaD+::PamyB::AO090010000078-egfp::TamyB	This study
SlD1-AO090010000081GF	sC− adeA− ΔargB::adeA− ΔligD::argB ΔpyrG::adeA pgEpG[pyrG] niaD+::PamyB::AO090010000081-egfp::TamyB	This study
SlD1-AO090010000102GF	sC− adeA− ΔargB::adeA− ΔligD::argB ΔpyrG::adeA pgEpG[pyrG] niaD+::PamyB::AO090010000102-egfp::TamyB	This study
SlD1-AO090010000118GF	sC− adeA− ΔargB::adeA− ΔligD::argB ΔpyrG::adeA pgEpG[pyrG] niaD+::PamyB::AO090010000118-egfp::TamyB	This study
SlD1-AO090010000134GF	sC− adeA− ΔargB::adeA− ΔligD::argB ΔpyrG::adeA pgEpG[pyrG] niaD+::PamyB::AO090010000134-egfp::TamyB	This study
SlD1-AO090010000138GF	sC− adeA− ΔargB::adeA− ΔligD::argB ΔpyrG::adeA pgEpG[pyrG] niaD+::PamyB::AO090010000138-egfp::TamyB	This study
SlD1-AO090010000145GF	sC− adeA− ΔargB::adeA− ΔligD::argB ΔpyrG::adeA pgEpG[pyrG] niaD+::PamyB::AO090010000145-egfp::TamyB	This study
SlD1-AO090010000150GF	sC− adeA− ΔargB::adeA− ΔligD::argB ΔpyrG::adeA pgEpG[pyrG] niaD+::PamyB::AO090010000150-egfp::TamyB	This study
SlD1-AO090010000196GF	sC− adeA− ΔargB::adeA− ΔligD::argB ΔpyrG::adeA pgEpG[pyrG] niaD+::PamyB::AO090010000196-egfp::TamyB	This study
SlD1-AO090010000200GF	sC− adeA− ΔargB::adeA− ΔligD::argB ΔpyrG::adeA pgEpG[pyrG] niaD+::PamyB::AO090010000200-egfp::TamyB	This study
SlD1-AO090010000217GF	sC− adeA− ΔargB::adeA− ΔligD::argB ΔpyrG::adeA pgEpG[pyrG] niaD+::PamyB::AO090010000217-egfp::TamyB	This study
SlD1-AO090010000271GF	sC− adeA− ΔargB::adeA− ΔligD::argB ΔpyrG::adeA pgEpG[pyrG] niaD+::PamyB::AO090010000271-egfp::TamyB	This study
SlD1-AO090010000297GF	sC− adeA− ΔargB::adeA− ΔligD::argB ΔpyrG::adeA pgEpG[pyrG] niaD+::PamyB::AO090010000297-egfp::TamyB	This study
SlD1-AO090010000327GF	sC− adeA− ΔargB::adeA− ΔligD::argB ΔpyrG::adeA pgEpG[pyrG] niaD+::PamyB::AO090010000327-egfp::TamyB	This study
SlD1-AO090010000328GF	sC− adeA− ΔargB::adeA− ΔligD::argB ΔpyrG::adeA pgEpG[pyrG] niaD+::PamyB::AO090010000328-egfp::TamyB	This study
SlD1-AO090010000368GF	sC− adeA− ΔargB::adeA− ΔligD::argB ΔpyrG::adeA pgEpG[pyrG] niaD+::PamyB::AO090010000368-egfp::TamyB	This study
SlD1-AO090010000440GF	sC− adeA− ΔargB::adeA− ΔligD::argB ΔpyrG::adeA pgEpG[pyrG] niaD+::PamyB::AO090010000440-egfp::TamyB	This study
SlD1-AO090010000455GF	sC− adeA− ΔargB::adeA− ΔligD::argB ΔpyrG::adeA pgEpG[pyrG] niaD+::PamyB::AO090010000455-egfp::TamyB	This study
SlD1-AO090010000479GF	sC− adeA− ΔargB::adeA− ΔligD::argB ΔpyrG::adeA pgEpG[pyrG] niaD+::PamyB::AO090010000479-egfp::TamyB	This study
SlD1-AO090010000491GF	sC− adeA− ΔargB::adeA− ΔligD::argB ΔpyrG::adeA pgEpG[pyrG] niaD+::PamyB::AO090010000491-egfp::TamyB	This study
SlD1-AO090010000535GF	sC− adeA− ΔargB::adeA− ΔligD::argB ΔpyrG::adeA pgEpG[pyrG] niaD+::PamyB::AO090010000535-egfp::TamyB	This study
SlD1-AO090010000618GF	sC− adeA− ΔargB::adeA− ΔligD::argB ΔpyrG::adeA pgEpG[pyrG] niaD+::PamyB::AO090010000618-egfp::TamyB	This study
SlD1-AO090010000633GF	sC− adeA− ΔargB::adeA− ΔligD::argB ΔpyrG::adeA pgEpG[pyrG] niaD+::PamyB::AO090010000633-egfp::TamyB	This study
SlD1-SppUGF	sC− adeA− ΔargB::adeA− ΔligD::argB ΔpyrG::adeA pgEpG[pyrG] niaD+::PamyB::sppU-egfp::TamyB	This study
SlD1-AO090010000752GF	sC− adeA− ΔargB::adeA− ΔligD::argB ΔpyrG::adeA pgEpG[pyrG] niaD+::PamyB::AO090010000752-egfp::TamyB	This study
SlD1-AO090010000757GF	sC− adeA− ΔargB::adeA− ΔligD::argB ΔpyrG::adeA pgEpG[pyrG] niaD+::PamyB::AO090010000757-egfp::TamyB	This study
SlD1-AO090011000070GF	sC− adeA− ΔargB::adeA− ΔligD::argB ΔpyrG::adeA pgEpG[pyrG] niaD+::PamyB::AO090011000070-egfp::TamyB	This study
SlD1-AO090011000125GF	sC− adeA− ΔargB::adeA− ΔligD::argB ΔpyrG::adeA pgEpG[pyrG] niaD+::PamyB::AO090011000125-egfp::TamyB	This study
SlD1-AO090011000166GF	sC− adeA− ΔargB::adeA− ΔligD::argB ΔpyrG::adeA pgEpG[pyrG] niaD+::PamyB::AO090011000166-egfp::TamyB	This study
SlD1-AO090011000249GF	sC− adeA− ΔargB::adeA− ΔligD::argB ΔpyrG::adeA pgEpG[pyrG] niaD+::PamyB::AO090011000249-egfp::TamyB	This study
SlD1-AO090011000309GF	sC− adeA− ΔargB::adeA− ΔligD::argB ΔpyrG::adeA pgEpG[pyrG] niaD+::PamyB::AO090011000309-egfp::TamyB	This study
SlD1-AO090011000319GF	sC− adeA− ΔargB::adeA− ΔligD::argB ΔpyrG::adeA pgEpG[pyrG] niaD+::PamyB::AO090011000319-egfp::TamyB	This study
SlD1-AO090011000330GF	sC− adeA− ΔargB::adeA− ΔligD::argB ΔpyrG::adeA pgEpG[pyrG] niaD+::PamyB::AO090011000330-egfp::TamyB	This study
SlD1-AO090011000336GF	sC− adeA− ΔargB::adeA− ΔligD::argB ΔpyrG::adeA pgEpG[pyrG] niaD+::PamyB::AO090011000336-egfp::TamyB	This study
SlD1-AO090011000345GF	sC− adeA− ΔargB::adeA− ΔligD::argB ΔpyrG::adeA pgEpG[pyrG] niaD+::PamyB::AO090011000345-egfp::TamyB	This study
SlD1-AO090011000353GF	sC− adeA− ΔargB::adeA− ΔligD::argB ΔpyrG::adeA pgEpG[pyrG] niaD+::PamyB::AO090011000353-egfp::TamyB	This study
SlD1-AO090011000362GF	sC− adeA− ΔargB::adeA− ΔligD::argB ΔpyrG::adeA pgEpG[pyrG] niaD+::PamyB::AO090011000362-egfp::TamyB	This study
SlD1-AO090011000402GF	sC− adeA− ΔargB::adeA− ΔligD::argB ΔpyrG::adeA pgEpG[pyrG] niaD+::PamyB::AO090011000402-egfp::TamyB	This study
SlD1-AO090011000423GF	sC− adeA− ΔargB::adeA− ΔligD::argB ΔpyrG::adeA pgEpG[pyrG] niaD+::PamyB::AO090011000423-egfp::TamyB	This study
SlD1-SppAGF	sC− adeA− ΔargB::adeA− ΔligD::argB ΔpyrG::adeA pgEpG[pyrG] niaD+::PamyB::sppA-egfp::TamyB	This study
SlD1-AO090011000438GF	sC− adeA− ΔargB::adeA− ΔligD::argB ΔpyrG::adeA pgEpG[pyrG] niaD+::PamyB::AO090011000438-egfp::TamyB	This study
SlD1-AO090011000460GF	sC− adeA− ΔargB::adeA− ΔligD::argB ΔpyrG::adeA pgEpG[pyrG] niaD+::PamyB::AO090011000460-egfp::TamyB	This study
SlD1-AO090011000471GF	sC− adeA− ΔargB::adeA− ΔligD::argB ΔpyrG::adeA pgEpG[pyrG] niaD+::PamyB::AO090011000471-egfp::TamyB	This study
SlD1-AO090011000489GF	sC− adeA− ΔargB::adeA− ΔligD::argB ΔpyrG::adeA pgEpG[pyrG] niaD+::PamyB::AO090011000489-egfp::TamyB	This study
SlD1-AO090011000495GF	sC− adeA− ΔargB::adeA− ΔligD::argB ΔpyrG::adeA pgEpG[pyrG] niaD+::PamyB::AO090011000495-egfp::TamyB	This study
SlD1-AO090011000514GF	sC− adeA− ΔargB::adeA− ΔligD::argB ΔpyrG::adeA pgEpG[pyrG] niaD+::PamyB::AO090011000514-egfp::TamyB	This study
SlD1-AO090011000518GF	sC− adeA− ΔargB::adeA− ΔligD::argB ΔpyrG::adeA pgEpG[pyrG] niaD+::PamyB::AO090011000518-egfp::TamyB	This study
SlD1-AO090011000541GF	sC− adeA− ΔargB::adeA− ΔligD::argB ΔpyrG::adeA pgEpG[pyrG] niaD+::PamyB::AO090011000541-egfp::TamyB	This study
SlD1-AO090011000543GF	sC− adeA− ΔargB::adeA− ΔligD::argB ΔpyrG::adeA pgEpG[pyrG] niaD+::PamyB::AO090011000543-egfp::TamyB	This study
SlD1-AO090011000597GF	sC− adeA− ΔargB::adeA− ΔligD::argB ΔpyrG::adeA pgEpG[pyrG] niaD+::PamyB::AO090011000597-egfp::TamyB	This study
SlD1-AO090011000607GF	sC− adeA− ΔargB::adeA− ΔligD::argB ΔpyrG::adeA pgEpG[pyrG] niaD+::PamyB::AO090011000607-egfp::TamyB	This study
SlD1-AO090011000610GF	sC− adeA− ΔargB::adeA− ΔligD::argB ΔpyrG::adeA pgEpG[pyrG] niaD+::PamyB::AO090011000610-egfp::TamyB	This study
SlD1-SppTGF	sC− adeA− ΔargB::adeA− ΔligD::argB ΔpyrG::adeA pgEpG[pyrG] niaD+::PamyB::sppT-egfp::TamyB	This study
SlD1-AO090011000631GF	sC− adeA− ΔargB::adeA− ΔligD::argB ΔpyrG::adeA pgEpG[pyrG] niaD+::PamyB::AO090011000631-egfp::TamyB	This study
SlD1-AO090011000637GF	sC− adeA− ΔargB::adeA− ΔligD::argB ΔpyrG::adeA pgEpG[pyrG] niaD+::PamyB::AO090011000637-egfp::TamyB	This study
SlD1-AO090011000660GF	sC− adeA− ΔargB::adeA− ΔligD::argB ΔpyrG::adeA pgEpG[pyrG] niaD+::PamyB::AO090011000660-egfp::TamyB	This study
SlD1-AO090011000678GF	sC− adeA− ΔargB::adeA− ΔligD::argB ΔpyrG::adeA pgEpG[pyrG] niaD+::PamyB::AO090011000678-egfp::TamyB	This study
SlD1-AO090011000693GF	sC− adeA− ΔargB::adeA− ΔligD::argB ΔpyrG::adeA pgEpG[pyrG] niaD+::PamyB::AO090011000693-egfp::TamyB	This study
SlD1-AO090011000698GF	sC− adeA− ΔargB::adeA− ΔligD::argB ΔpyrG::adeA pgEpG[pyrG] niaD+::PamyB::AO090011000698-egfp::TamyB	This study
SlD1-AO090011000717GF	sC− adeA− ΔargB::adeA− ΔligD::argB ΔpyrG::adeA pgEpG[pyrG] niaD+::PamyB::AO090011000717-egfp::TamyB	This study
SlD1-AO090011000728GF	sC− adeA− ΔargB::adeA− ΔligD::argB ΔpyrG::adeA pgEpG[pyrG] niaD+::PamyB::AO090011000728-egfp::TamyB	This study
SlD1-AO090011000758GF	sC− adeA− ΔargB::adeA− ΔligD::argB ΔpyrG::adeA pgEpG[pyrG] niaD+::PamyB::AO090011000758-egfp::TamyB	This study
SlD1-AO090011000766GF	sC− adeA− ΔargB::adeA− ΔligD::argB ΔpyrG::adeA pgEpG[pyrG] niaD+::PamyB::AO090011000766-egfp::TamyB	This study
SlD1-AO090011000773GF	sC− adeA− ΔargB::adeA− ΔligD::argB ΔpyrG::adeA pgEpG[pyrG] niaD+::PamyB::AO090011000773-egfp::TamyB	This study
SlD1-AO090011000776GF	sC− adeA− ΔargB::adeA− ΔligD::argB ΔpyrG::adeA pgEpG[pyrG] niaD+::PamyB::AO090011000776-egfp::TamyB	This study
SlD1-AO090011000801GF	sC− adeA− ΔargB::adeA− ΔligD::argB ΔpyrG::adeA pgEpG[pyrG] niaD+::PamyB::AO090011000801-egfp::TamyB	This study
SlD1-AO090011000818GF	sC− adeA− ΔargB::adeA− ΔligD::argB ΔpyrG::adeA pgEpG[pyrG] niaD+::PamyB::AO090011000818-egfp::TamyB	This study
SlD1-AO090011000832GF	sC− adeA− ΔargB::adeA− ΔligD::argB ΔpyrG::adeA pgEpG[pyrG] niaD+::PamyB::AO090011000832-egfp::TamyB	This study
SlD1-AO090011000846GF	sC− adeA− ΔargB::adeA− ΔligD::argB ΔpyrG::adeA pgEpG[pyrG] niaD+::PamyB::AO090011000846-egfp::TamyB	This study
SlD1-AO090011000852GF	sC− adeA− ΔargB::adeA− ΔligD::argB ΔpyrG::adeA pgEpG[pyrG] niaD+::PamyB::AO090011000852-egfp::TamyB	This study
SlD1-SppRGF	sC− adeA− ΔargB::adeA− ΔligD::argB ΔpyrG::adeA pgEpG[pyrG] niaD+::PamyB::sppR-egfp::TamyB	This study
SlD1-AO090011000863GF	sC− adeA− ΔargB::adeA− ΔligD::argB ΔpyrG::adeA pgEpG[pyrG] niaD+::PamyB::AO090011000863-egfp::TamyB	This study
SlD1-AO090011000875GF	sC− adeA− ΔargB::adeA− ΔligD::argB ΔpyrG::adeA pgEpG[pyrG] niaD+::PamyB::AO090011000875-egfp::TamyB	This study
SlD1-AO090011000892GF	sC− adeA− ΔargB::adeA− ΔligD::argB ΔpyrG::adeA pgEpG[pyrG] niaD+::PamyB::AO090011000892-egfp::TamyB	This study
SlD1-AO090011000900GF	sC− adeA− ΔargB::adeA− ΔligD::argB ΔpyrG::adeA pgEpG[pyrG] niaD+::PamyB::AO090011000900-egfp::TamyB	This study
SlD1-AO090011000945GF	sC− adeA− ΔargB::adeA− ΔligD::argB ΔpyrG::adeA pgEpG[pyrG] niaD+::PamyB::AO090011000945-egfp::TamyB	This study
SlD1-AO090011000964GF	sC− adeA− ΔargB::adeA− ΔligD::argB ΔpyrG::adeA pgEpG[pyrG] niaD+::PamyB::AO090011000964-egfp::TamyB	This study
SlD1-AO090011000973GF	sC− adeA− ΔargB::adeA− ΔligD::argB ΔpyrG::adeA pgEpG[pyrG] niaD+::PamyB::AO090011000973-egfp::TamyB	This study
SlD1-AO090012000034GF	sC− adeA− ΔargB::adeA− ΔligD::argB ΔpyrG::adeA pgEpG[pyrG] niaD+::PamyB::AO090012000034-egfp::TamyB	This study
SlD1-AO090012000058GF	sC− adeA− ΔargB::adeA− ΔligD::argB ΔpyrG::adeA pgEpG[pyrG] niaD+::PamyB::AO090012000058-egfp::TamyB	This study
SlD1-AO090012000069GF	sC− adeA− ΔargB::adeA− ΔligD::argB ΔpyrG::adeA pgEpG[pyrG] niaD+::PamyB::AO090012000069-egfp::TamyB	This study
SlD1-AO090012000087GF	sC− adeA− ΔargB::adeA− ΔligD::argB ΔpyrG::adeA pgEpG[pyrG] niaD+::PamyB::AO090012000087-egfp::TamyB	This study
SlD1-AO090012000101GF	sC− adeA− ΔargB::adeA− ΔligD::argB ΔpyrG::adeA pgEpG[pyrG] niaD+::PamyB::AO090012000101-egfp::TamyB	This study
SlD1-AO090012000226GF	sC− adeA− ΔargB::adeA− ΔligD::argB ΔpyrG::adeA pgEpG[pyrG] niaD+::PamyB::AO090012000226-egfp::TamyB	This study
SlD1-AO090012000230GF	sC− adeA− ΔargB::adeA− ΔligD::argB ΔpyrG::adeA pgEpG[pyrG] niaD+::PamyB::AO090012000230-egfp::TamyB	This study
SlD1-AO090012000254GF	sC− adeA− ΔargB::adeA− ΔligD::argB ΔpyrG::adeA pgEpG[pyrG] niaD+::PamyB::AO090012000254-egfp::TamyB	This study
SlD1-AO090012000272GF	sC− adeA− ΔargB::adeA− ΔligD::argB ΔpyrG::adeA pgEpG[pyrG] niaD+::PamyB::AO090012000272-egfp::TamyB	This study
SlD1-AO090012000281GF	sC− adeA− ΔargB::adeA− ΔligD::argB ΔpyrG::adeA pgEpG[pyrG] niaD+::PamyB::AO090012000281-egfp::TamyB	This study
SlD1-AO090012000301GF	sC− adeA− ΔargB::adeA− ΔligD::argB ΔpyrG::adeA pgEpG[pyrG] niaD+::PamyB::AO090012000301-egfp::TamyB	This study
SlD1-AO090012000332GF	sC− adeA− ΔargB::adeA− ΔligD::argB ΔpyrG::adeA pgEpG[pyrG] niaD+::PamyB::AO090012000332-egfp::TamyB	This study
SlD1-AO090012000342GF	sC− adeA− ΔargB::adeA− ΔligD::argB ΔpyrG::adeA pgEpG[pyrG] niaD+::PamyB::AO090012000342-egfp::TamyB	This study
SlD1-AO090012000374GF	sC− adeA− ΔargB::adeA− ΔligD::argB ΔpyrG::adeA pgEpG[pyrG] niaD+::PamyB::AO090012000374-egfp::TamyB	This study
SlD1-AO090012000409GF	sC− adeA− ΔargB::adeA− ΔligD::argB ΔpyrG::adeA pgEpG[pyrG] niaD+::PamyB::AO090012000409-egfp::TamyB	This study
SlD1-AO090012000426GF	sC− adeA− ΔargB::adeA− ΔligD::argB ΔpyrG::adeA pgEpG[pyrG] niaD+::PamyB::AO090012000426-egfp::TamyB	This study
SlD1-AO090012000432GF	sC− adeA− ΔargB::adeA− ΔligD::argB ΔpyrG::adeA pgEpG[pyrG] niaD+::PamyB::AO090012000432-egfp::TamyB	This study
SlD1-AO090012000449GF	sC− adeA− ΔargB::adeA− ΔligD::argB ΔpyrG::adeA pgEpG[pyrG] niaD+::PamyB::AO090012000449-egfp::TamyB	This study
SlD1-AO090012000471GF	sC− adeA− ΔargB::adeA− ΔligD::argB ΔpyrG::adeA pgEpG[pyrG] niaD+::PamyB::AO090012000471-egfp::TamyB	This study
SlD1-AO090012000507GF	sC− adeA− ΔargB::adeA− ΔligD::argB ΔpyrG::adeA pgEpG[pyrG] niaD+::PamyB::AO090012000507-egfp::TamyB	This study
SlD1-AO090012000535GF	sC− adeA− ΔargB::adeA− ΔligD::argB ΔpyrG::adeA pgEpG[pyrG] niaD+::PamyB::AO090012000535-egfp::TamyB	This study
SlD1-AO090012000621GF	sC− adeA− ΔargB::adeA− ΔligD::argB ΔpyrG::adeA pgEpG[pyrG] niaD+::PamyB::AO090012000621-egfp::TamyB	This study
SlD1-AO090012000633GF	sC− adeA− ΔargB::adeA− ΔligD::argB ΔpyrG::adeA pgEpG[pyrG] niaD+::PamyB::AO090012000633-egfp::TamyB	This study
SlD1-AO090012000646GF	sC− adeA− ΔargB::adeA− ΔligD::argB ΔpyrG::adeA pgEpG[pyrG] niaD+::PamyB::AO090012000646-egfp::TamyB	This study
SlD1-AO090012000661GF	sC− adeA− ΔargB::adeA− ΔligD::argB ΔpyrG::adeA pgEpG[pyrG] niaD+::PamyB::AO090012000661-egfp::TamyB	This study
SlD1-AO090012000694GF	sC− adeA− ΔargB::adeA− ΔligD::argB ΔpyrG::adeA pgEpG[pyrG] niaD+::PamyB::AO090012000694-egfp::TamyB	This study
SlD1-AO090012000726GF	sC− adeA− ΔargB::adeA− ΔligD::argB ΔpyrG::adeA pgEpG[pyrG] niaD+::PamyB::AO090012000726-egfp::TamyB	This study
SlD1-AO090012000761GF	sC− adeA− ΔargB::adeA− ΔligD::argB ΔpyrG::adeA pgEpG[pyrG] niaD+::PamyB::AO090012000761-egfp::TamyB	This study
SlD1-AO090012000774GF	sC− adeA− ΔargB::adeA− ΔligD::argB ΔpyrG::adeA pgEpG[pyrG] niaD+::PamyB::AO090012000774-egfp::TamyB	This study
SlD1-AO090012000788GF	sC− adeA− ΔargB::adeA− ΔligD::argB ΔpyrG::adeA pgEpG[pyrG] niaD+::PamyB::AO090012000788-egfp::TamyB	This study
SlD1-AO090012000789GF	sC− adeA− ΔargB::adeA− ΔligD::argB ΔpyrG::adeA pgEpG[pyrG] niaD+::PamyB::AO090012000789-egfp::TamyB	This study
SlD1-AO090012000814GF	sC− adeA− ΔargB::adeA− ΔligD::argB ΔpyrG::adeA pgEpG[pyrG] niaD+::PamyB::AO090012000814-egfp::TamyB	This study
SlD1-AO090012000817GF	sC− adeA− ΔargB::adeA− ΔligD::argB ΔpyrG::adeA pgEpG[pyrG] niaD+::PamyB::AO090012000817-egfp::TamyB	This study
SlD1-AO090012000818GF	sC− adeA− ΔargB::adeA− ΔligD::argB ΔpyrG::adeA pgEpG[pyrG] niaD+::PamyB::AO090012000818-egfp::TamyB	This study
SlD1-AO090012000819GF	sC− adeA− ΔargB::adeA− ΔligD::argB ΔpyrG::adeA pgEpG[pyrG] niaD+::PamyB::AO090012000819-egfp::TamyB	This study
SlD1-SppKGF	sC− adeA− ΔargB::adeA− ΔligD::argB ΔpyrG::adeA pgEpG[pyrG] niaD+::PamyB::sppK-egfp::TamyB	This study
SlD1-AO090012000821GF	sC− adeA− ΔargB::adeA− ΔligD::argB ΔpyrG::adeA pgEpG[pyrG] niaD+::PamyB::AO090012000821-egfp::TamyB	This study
SlD1-AO090012000846GF	sC− adeA− ΔargB::adeA− ΔligD::argB ΔpyrG::adeA pgEpG[pyrG] niaD+::PamyB::AO090012000846-egfp::TamyB	This study
SlD1-AO090012000852GF	sC− adeA− ΔargB::adeA− ΔligD::argB ΔpyrG::adeA pgEpG[pyrG] niaD+::PamyB::AO090012000852-egfp::TamyB	This study
SlD1-AO090012000866GF	sC− adeA− ΔargB::adeA− ΔligD::argB ΔpyrG::adeA pgEpG[pyrG] niaD+::PamyB::AO090012000866-egfp::TamyB	This study
SlD1-AO090012000872GF	sC− adeA− ΔargB::adeA− ΔligD::argB ΔpyrG::adeA pgEpG[pyrG] niaD+::PamyB::AO090012000872-egfp::TamyB	This study
SlD1-AO090012000878GF	sC− adeA− ΔargB::adeA− ΔligD::argB ΔpyrG::adeA pgEpG[pyrG] niaD+::PamyB::AO090012000878-egfp::TamyB	This study
SlD1-AO090012000908GF	sC− adeA− ΔargB::adeA− ΔligD::argB ΔpyrG::adeA pgEpG[pyrG] niaD+::PamyB::AO090012000908-egfp::TamyB	This study
SlD1-AO090012000919GF	sC− adeA− ΔargB::adeA− ΔligD::argB ΔpyrG::adeA pgEpG[pyrG] niaD+::PamyB::AO090012000919-egfp::TamyB	This study
SlD1-AO090012000921GF	sC− adeA− ΔargB::adeA− ΔligD::argB ΔpyrG::adeA pgEpG[pyrG] niaD+::PamyB::AO090012000921-egfp::TamyB	This study
SlD1-AO090012000949GF	sC− adeA− ΔargB::adeA− ΔligD::argB ΔpyrG::adeA pgEpG[pyrG] niaD+::PamyB::AO090012000949-egfp::TamyB	This study
SlD1-AO090012000956GF	sC− adeA− ΔargB::adeA− ΔligD::argB ΔpyrG::adeA pgEpG[pyrG] niaD+::PamyB::AO090012000956-egfp::TamyB	This study
SlD1-AO090012000959GF	sC− adeA− ΔargB::adeA− ΔligD::argB ΔpyrG::adeA pgEpG[pyrG] niaD+::PamyB::AO090012000959-egfp::TamyB	This study
SlD1-AO090012000961GF	sC− adeA− ΔargB::adeA− ΔligD::argB ΔpyrG::adeA pgEpG[pyrG] niaD+::PamyB::AO090012000961-egfp::TamyB	This study
SlD1-AO090012000963GF	sC− adeA− ΔargB::adeA− ΔligD::argB ΔpyrG::adeA pgEpG[pyrG] niaD+::PamyB::AO090012000963-egfp::TamyB	This study
SlD1-AO090012000973GF	sC− adeA− ΔargB::adeA− ΔligD::argB ΔpyrG::adeA pgEpG[pyrG] niaD+::PamyB::AO090012000973-egfp::TamyB	This study
SlD1-AO090001000067GF	sC− adeA− ΔargB::adeA− ΔligD::argB ΔpyrG::adeA pgEpG[pyrG] niaD+::PamyB::AO090001000067-egfp::TamyB	This study
SlD1-AO090012000982GF	sC− adeA− ΔargB::adeA− ΔligD::argB ΔpyrG::adeA pgEpG[pyrG] niaD+::PamyB::AO090012000982-egfp::TamyB	This study
SlD1-AO090012000984GF	sC− adeA− ΔargB::adeA− ΔligD::argB ΔpyrG::adeA pgEpG[pyrG] niaD+::PamyB::AO090012000984-egfp::TamyB	This study
SlD1-AO090012001018GF	sC− adeA− ΔargB::adeA− ΔligD::argB ΔpyrG::adeA pgEpG[pyrG] niaD+::PamyB::AO090012001018-egfp::TamyB	This study
SlD1-AO090012001040GF	sC− adeA− ΔargB::adeA− ΔligD::argB ΔpyrG::adeA pgEpG[pyrG] niaD+::PamyB::AO090012001040-egfp::TamyB	This study
SlD1-AO090012001042GF	sC− adeA− ΔargB::adeA− ΔligD::argB ΔpyrG::adeA pgEpG[pyrG] niaD+::PamyB::AO090012001042-egfp::TamyB	This study
SlD1-AO090020000033GF	sC− adeA− ΔargB::adeA− ΔligD::argB ΔpyrG::adeA pgEpG[pyrG] niaD+::PamyB::AO090020000033-egfp::TamyB	This study
SlD1-AO090020000047GF	sC− adeA− ΔargB::adeA− ΔligD::argB ΔpyrG::adeA pgEpG[pyrG] niaD+::PamyB::AO090020000047-egfp::TamyB	This study
SlD1-AO090020000051GF	sC− adeA− ΔargB::adeA− ΔligD::argB ΔpyrG::adeA pgEpG[pyrG] niaD+::PamyB::AO090020000051-egfp::TamyB	This study
SlD1-AO090020000054GF	sC− adeA− ΔargB::adeA− ΔligD::argB ΔpyrG::adeA pgEpG[pyrG] niaD+::PamyB::AO090020000054-egfp::TamyB	This study
SlD1-AO090020000056GF	sC− adeA− ΔargB::adeA− ΔligD::argB ΔpyrG::adeA pgEpG[pyrG] niaD+::PamyB::AO090020000056-egfp::TamyB	This study
SlD1-AO090020000068GF	sC− adeA− ΔargB::adeA− ΔligD::argB ΔpyrG::adeA pgEpG[pyrG] niaD+::PamyB::AO090020000068-egfp::TamyB	This study
SlD1-AO090020000072GF	sC− adeA− ΔargB::adeA− ΔligD::argB ΔpyrG::adeA pgEpG[pyrG] niaD+::PamyB::AO090020000072-egfp::TamyB	This study
SlD1-AO090020000096GF	sC− adeA− ΔargB::adeA− ΔligD::argB ΔpyrG::adeA pgEpG[pyrG] niaD+::PamyB::AO090020000096-egfp::TamyB	This study
SlD1-AO090020000099GF	sC− adeA− ΔargB::adeA− ΔligD::argB ΔpyrG::adeA pgEpG[pyrG] niaD+::PamyB::AO090020000099-egfp::TamyB	This study
SlD1-AO090020000115GF	sC− adeA− ΔargB::adeA− ΔligD::argB ΔpyrG::adeA pgEpG[pyrG] niaD+::PamyB::AO090020000115-egfp::TamyB	This study
SlD1-AO090020000118GF	sC− adeA− ΔargB::adeA− ΔligD::argB ΔpyrG::adeA pgEpG[pyrG] niaD+::PamyB::AO090020000118-egfp::TamyB	This study
SlD1-AO090020000139GF	sC− adeA− ΔargB::adeA− ΔligD::argB ΔpyrG::adeA pgEpG[pyrG] niaD+::PamyB::AO090020000139-egfp::TamyB	This study
SlD1-AO090020000144GF	sC− adeA− ΔargB::adeA− ΔligD::argB ΔpyrG::adeA pgEpG[pyrG] niaD+::PamyB::AO090020000144-egfp::TamyB	This study
SlD1-AO090020000145GF	sC− adeA− ΔargB::adeA− ΔligD::argB ΔpyrG::adeA pgEpG[pyrG] niaD+::PamyB::AO090020000145-egfp::TamyB	This study
SlD1-AO090020000161GF	sC− adeA− ΔargB::adeA− ΔligD::argB ΔpyrG::adeA pgEpG[pyrG] niaD+::PamyB::AO090020000161-egfp::TamyB	This study
SlD1-AO090020000170GF	sC− adeA− ΔargB::adeA− ΔligD::argB ΔpyrG::adeA pgEpG[pyrG] niaD+::PamyB::AO090020000170-egfp::TamyB	This study
SlD1-AO090020000188GF	sC− adeA− ΔargB::adeA− ΔligD::argB ΔpyrG::adeA pgEpG[pyrG] niaD+::PamyB::AO090020000188-egfp::TamyB	This study
SlD1-AO090020000189GF	sC− adeA− ΔargB::adeA− ΔligD::argB ΔpyrG::adeA pgEpG[pyrG] niaD+::PamyB::AO090020000189-egfp::TamyB	This study
SlD1-AO090020000197GF	sC− adeA− ΔargB::adeA− ΔligD::argB ΔpyrG::adeA pgEpG[pyrG] niaD+::PamyB::AO090020000197-egfp::TamyB	This study
SlD1-AO090020000200GF	sC− adeA− ΔargB::adeA− ΔligD::argB ΔpyrG::adeA pgEpG[pyrG] niaD+::PamyB::AO090020000200-egfp::TamyB	This study
SlD1-AO090020000302GF	sC− adeA− ΔargB::adeA− ΔligD::argB ΔpyrG::adeA pgEpG[pyrG] niaD+::PamyB::AO090020000302-egfp::TamyB	This study
SlD1-AO090020000312GF	sC− adeA− ΔargB::adeA− ΔligD::argB ΔpyrG::adeA pgEpG[pyrG] niaD+::PamyB::AO090020000312-egfp::TamyB	This study
SlD1-AO090020000317GF	sC− adeA− ΔargB::adeA− ΔligD::argB ΔpyrG::adeA pgEpG[pyrG] niaD+::PamyB::AO090020000317-egfp::TamyB	This study
SlD1-AO090020000322GF	sC− adeA− ΔargB::adeA− ΔligD::argB ΔpyrG::adeA pgEpG[pyrG] niaD+::PamyB::AO090020000322-egfp::TamyB	This study
SlD1-AO090020000326GF	sC− adeA− ΔargB::adeA− ΔligD::argB ΔpyrG::adeA pgEpG[pyrG] niaD+::PamyB::AO090020000326-egfp::TamyB	This study
SlD1-AO090020000332GF	sC− adeA− ΔargB::adeA− ΔligD::argB ΔpyrG::adeA pgEpG[pyrG] niaD+::PamyB::AO090020000332-egfp::TamyB	This study
SlD1-AO090020000350GF	sC− adeA− ΔargB::adeA− ΔligD::argB ΔpyrG::adeA pgEpG[pyrG] niaD+::PamyB::AO090020000350-egfp::TamyB	This study
SlD1-AO090020000431GF	sC− adeA− ΔargB::adeA− ΔligD::argB ΔpyrG::adeA pgEpG[pyrG] niaD+::PamyB::AO090020000431-egfp::TamyB	This study
SlD1-AO090020000435GF	sC− adeA− ΔargB::adeA− ΔligD::argB ΔpyrG::adeA pgEpG[pyrG] niaD+::PamyB::AO090020000435-egfp::TamyB	This study
SlD1-AO090020000471GF	sC− adeA− ΔargB::adeA− ΔligD::argB ΔpyrG::adeA pgEpG[pyrG] niaD+::PamyB::AO090020000471-egfp::TamyB	This study
SlD1-AO090020000551GF	sC− adeA− ΔargB::adeA− ΔligD::argB ΔpyrG::adeA pgEpG[pyrG] niaD+::PamyB::AO090020000551-egfp::TamyB	This study
SlD1-AO090020000556GF	sC− adeA− ΔargB::adeA− ΔligD::argB ΔpyrG::adeA pgEpG[pyrG] niaD+::PamyB::AO090020000556-egfp::TamyB	This study
SlD1-AO090020000561GF	sC− adeA− ΔargB::adeA− ΔligD::argB ΔpyrG::adeA pgEpG[pyrG] niaD+::PamyB::AO090020000561-egfp::TamyB	This study
SlD1-AO090020000611GF	sC− adeA− ΔargB::adeA− ΔligD::argB ΔpyrG::adeA pgEpG[pyrG] niaD+::PamyB::AO090020000611-egfp::TamyB	This study
SlD1-AO090020000623GF	sC− adeA− ΔargB::adeA− ΔligD::argB ΔpyrG::adeA pgEpG[pyrG] niaD+::PamyB::AO090020000623-egfp::TamyB	This study
SlD1-AO090020000644GF	sC− adeA− ΔargB::adeA− ΔligD::argB ΔpyrG::adeA pgEpG[pyrG] niaD+::PamyB::AO090020000644-egfp::TamyB	This study
SlD1-AO090020000665GF	sC− adeA− ΔargB::adeA− ΔligD::argB ΔpyrG::adeA pgEpG[pyrG] niaD+::PamyB::AO090020000665-egfp::TamyB	This study
SlD1-AO090020000692GF	sC− adeA− ΔargB::adeA− ΔligD::argB ΔpyrG::adeA pgEpG[pyrG] niaD+::PamyB::AO090020000692-egfp::TamyB	This study
SlD1-AO090023000046GF	sC− adeA− ΔargB::adeA− ΔligD::argB ΔpyrG::adeA pgEpG[pyrG] niaD+::PamyB::AO090023000046-egfp::TamyB	This study
SlD1-AO090023000047GF	sC− adeA− ΔargB::adeA− ΔligD::argB ΔpyrG::adeA pgEpG[pyrG] niaD+::PamyB::AO090023000047-egfp::TamyB	This study
SlD1-AO090023000055GF	sC− adeA− ΔargB::adeA− ΔligD::argB ΔpyrG::adeA pgEpG[pyrG] niaD+::PamyB::AO090023000055-egfp::TamyB	This study
SlD1-AO090023000066GF	sC− adeA− ΔargB::adeA− ΔligD::argB ΔpyrG::adeA pgEpG[pyrG] niaD+::PamyB::AO090023000066-egfp::TamyB	This study
SlD1-AO090023000071GF	sC− adeA− ΔargB::adeA− ΔligD::argB ΔpyrG::adeA pgEpG[pyrG] niaD+::PamyB::AO090023000071-egfp::TamyB	This study
SlD1-AO090023000073GF	sC− adeA− ΔargB::adeA− ΔligD::argB ΔpyrG::adeA pgEpG[pyrG] niaD+::PamyB::AO090023000073-egfp::TamyB	This study
SlD1-AO090023000100GF	sC− adeA− ΔargB::adeA− ΔligD::argB ΔpyrG::adeA pgEpG[pyrG] niaD+::PamyB::AO090023000100-egfp::TamyB	This study
SlD1-AO090023000105GF	sC− adeA− ΔargB::adeA− ΔligD::argB ΔpyrG::adeA pgEpG[pyrG] niaD+::PamyB::AO090023000105-egfp::TamyB	This study
SlD1-AO090023000107GF	sC− adeA− ΔargB::adeA− ΔligD::argB ΔpyrG::adeA pgEpG[pyrG] niaD+::PamyB::AO090023000107-egfp::TamyB	This study
SlD1-AO090023000156GF	sC− adeA− ΔargB::adeA− ΔligD::argB ΔpyrG::adeA pgEpG[pyrG] niaD+::PamyB::AO090023000156-egfp::TamyB	This study
SlD1-AO090023000195GF	sC− adeA− ΔargB::adeA− ΔligD::argB ΔpyrG::adeA pgEpG[pyrG] niaD+::PamyB::AO090023000195-egfp::TamyB	This study
SlD1-AO090023000215GF	sC− adeA− ΔargB::adeA− ΔligD::argB ΔpyrG::adeA pgEpG[pyrG] niaD+::PamyB::AO090023000215-egfp::TamyB	This study
SlD1-AO090023000218GF	sC− adeA− ΔargB::adeA− ΔligD::argB ΔpyrG::adeA pgEpG[pyrG] niaD+::PamyB::AO090023000218-egfp::TamyB	This study
SlD1-AO090023000231GF	sC− adeA− ΔargB::adeA− ΔligD::argB ΔpyrG::adeA pgEpG[pyrG] niaD+::PamyB::AO090023000231-egfp::TamyB	This study
SlD1-SppBGF	sC− adeA− ΔargB::adeA− ΔligD::argB ΔpyrG::adeA pgEpG[pyrG] niaD+::PamyB::sppB-egfp::TamyB	This study
SlD1-AO090023000278GF	sC− adeA− ΔargB::adeA− ΔligD::argB ΔpyrG::adeA pgEpG[pyrG] niaD+::PamyB::AO090023000278-egfp::TamyB	This study
SlD1-AO090023000316GF	sC− adeA− ΔargB::adeA− ΔligD::argB ΔpyrG::adeA pgEpG[pyrG] niaD+::PamyB::AO090023000316-egfp::TamyB	This study
SlD1-AO090023000334GF	sC− adeA− ΔargB::adeA− ΔligD::argB ΔpyrG::adeA pgEpG[pyrG] niaD+::PamyB::AO090023000334-egfp::TamyB	This study
SlD1-AO090023000337GF	sC− adeA− ΔargB::adeA− ΔligD::argB ΔpyrG::adeA pgEpG[pyrG] niaD+::PamyB::AO090023000337-egfp::TamyB	This study
SlD1-AO090023000356GF	sC− adeA− ΔargB::adeA− ΔligD::argB ΔpyrG::adeA pgEpG[pyrG] niaD+::PamyB::AO090023000356-egfp::TamyB	This study
SlD1-AO090023000365GF	sC− adeA− ΔargB::adeA− ΔligD::argB ΔpyrG::adeA pgEpG[pyrG] niaD+::PamyB::AO090023000365-egfp::TamyB	This study
SlD1-AO090023000371GF	sC− adeA− ΔargB::adeA− ΔligD::argB ΔpyrG::adeA pgEpG[pyrG] niaD+::PamyB::AO090023000371-egfp::TamyB	This study
SlD1-AO090023000421GF	sC− adeA− ΔargB::adeA− ΔligD::argB ΔpyrG::adeA pgEpG[pyrG] niaD+::PamyB::AO090023000421-egfp::TamyB	This study
SlD1-AO090023000422GF	sC− adeA− ΔargB::adeA− ΔligD::argB ΔpyrG::adeA pgEpG[pyrG] niaD+::PamyB::AO090023000422-egfp::TamyB	This study
SlD1-AO090023000470GF	sC− adeA− ΔargB::adeA− ΔligD::argB ΔpyrG::adeA pgEpG[pyrG] niaD+::PamyB::AO090023000470-egfp::TamyB	This study
SlD1-AO090023000494GF	sC− adeA− ΔargB::adeA− ΔligD::argB ΔpyrG::adeA pgEpG[pyrG] niaD+::PamyB::AO090023000494-egfp::TamyB	This study
SlD1-AO090023000524GF	sC− adeA− ΔargB::adeA− ΔligD::argB ΔpyrG::adeA pgEpG[pyrG] niaD+::PamyB::AO090023000524-egfp::TamyB	This study
SlD1-AO090023000525GF	sC− adeA− ΔargB::adeA− ΔligD::argB ΔpyrG::adeA pgEpG[pyrG] niaD+::PamyB::AO090023000525-egfp::TamyB	This study
SlD1-AO090023000559GF	sC− adeA− ΔargB::adeA− ΔligD::argB ΔpyrG::adeA pgEpG[pyrG] niaD+::PamyB::AO090023000559-egfp::TamyB	This study
SlD1-AO090023000614GF	sC− adeA− ΔargB::adeA− ΔligD::argB ΔpyrG::adeA pgEpG[pyrG] niaD+::PamyB::AO090023000614-egfp::TamyB	This study
SlD1-AO090023000615GF	sC− adeA− ΔargB::adeA− ΔligD::argB ΔpyrG::adeA pgEpG[pyrG] niaD+::PamyB::AO090023000615-egfp::TamyB	This study
SlD1-AO090023000623GF	sC− adeA− ΔargB::adeA− ΔligD::argB ΔpyrG::adeA pgEpG[pyrG] niaD+::PamyB::AO090023000623-egfp::TamyB	This study
SlD1-AO090023000625GF	sC− adeA− ΔargB::adeA− ΔligD::argB ΔpyrG::adeA pgEpG[pyrG] niaD+::PamyB::AO090023000625-egfp::TamyB	This study
SlD1-AO090023000638GF	sC− adeA− ΔargB::adeA− ΔligD::argB ΔpyrG::adeA pgEpG[pyrG] niaD+::PamyB::AO090023000638-egfp::TamyB	This study
SlD1-AO090023000643GF	sC− adeA− ΔargB::adeA− ΔligD::argB ΔpyrG::adeA pgEpG[pyrG] niaD+::PamyB::AO090023000643-egfp::TamyB	This study
SlD1-AO090023000667GF	sC− adeA− ΔargB::adeA− ΔligD::argB ΔpyrG::adeA pgEpG[pyrG] niaD+::PamyB::AO090023000667-egfp::TamyB	This study
SlD1-AO090023000677GF	sC− adeA− ΔargB::adeA− ΔligD::argB ΔpyrG::adeA pgEpG[pyrG] niaD+::PamyB::AO090023000677-egfp::TamyB	This study
SlD1-AO090023000691GF	sC− adeA− ΔargB::adeA− ΔligD::argB ΔpyrG::adeA pgEpG[pyrG] niaD+::PamyB::AO090023000691-egfp::TamyB	This study
SlD1-AO090023000696GF	sC− adeA− ΔargB::adeA− ΔligD::argB ΔpyrG::adeA pgEpG[pyrG] niaD+::PamyB::AO090023000696-egfp::TamyB	This study
SlD1-AO090023000705GF	sC− adeA− ΔargB::adeA− ΔligD::argB ΔpyrG::adeA pgEpG[pyrG] niaD+::PamyB::AO090023000705-egfp::TamyB	This study
SlD1-AO090023000715GF	sC− adeA− ΔargB::adeA− ΔligD::argB ΔpyrG::adeA pgEpG[pyrG] niaD+::PamyB::AO090023000715-egfp::TamyB	This study
SlD1-AO090023000716GF	sC− adeA− ΔargB::adeA− ΔligD::argB ΔpyrG::adeA pgEpG[pyrG] niaD+::PamyB::AO090023000716-egfp::TamyB	This study
SlD1-AO090023000724GF	sC− adeA− ΔargB::adeA− ΔligD::argB ΔpyrG::adeA pgEpG[pyrG] niaD+::PamyB::AO090023000724-egfp::TamyB	This study
SlD1-AO090023000731GF	sC− adeA− ΔargB::adeA− ΔligD::argB ΔpyrG::adeA pgEpG[pyrG] niaD+::PamyB::AO090023000731-egfp::TamyB	This study
SlD1-AO090023000733GF	sC− adeA− ΔargB::adeA− ΔligD::argB ΔpyrG::adeA pgEpG[pyrG] niaD+::PamyB::AO090023000733-egfp::TamyB	This study
SlD1-AO090023000759GF	sC− adeA− ΔargB::adeA− ΔligD::argB ΔpyrG::adeA pgEpG[pyrG] niaD+::PamyB::AO090023000759-egfp::TamyB	This study
SlD1-AO090023000760GF	sC− adeA− ΔargB::adeA− ΔligD::argB ΔpyrG::adeA pgEpG[pyrG] niaD+::PamyB::AO090023000760-egfp::TamyB	This study
SlD1-AO090023000761GF	sC− adeA− ΔargB::adeA− ΔligD::argB ΔpyrG::adeA pgEpG[pyrG] niaD+::PamyB::AO090023000761-egfp::TamyB	This study
SlD1-AO090023000772GF	sC− adeA− ΔargB::adeA− ΔligD::argB ΔpyrG::adeA pgEpG[pyrG] niaD+::PamyB::AO090023000772-egfp::TamyB	This study
SlD1-AO090023000787GF	sC− adeA− ΔargB::adeA− ΔligD::argB ΔpyrG::adeA pgEpG[pyrG] niaD+::PamyB::AO090023000787-egfp::TamyB	This study
SlD1-AO090023000822GF	sC− adeA− ΔargB::adeA− ΔligD::argB ΔpyrG::adeA pgEpG[pyrG] niaD+::PamyB::AO090023000822-egfp::TamyB	This study
SlD1-AO090023000851GF	sC− adeA− ΔargB::adeA− ΔligD::argB ΔpyrG::adeA pgEpG[pyrG] niaD+::PamyB::AO090023000851-egfp::TamyB	This study
SlD1-AO090023000866GF	sC− adeA− ΔargB::adeA− ΔligD::argB ΔpyrG::adeA pgEpG[pyrG] niaD+::PamyB::AO090023000866-egfp::TamyB	This study
SlD1-AO090023000891GF	sC− adeA− ΔargB::adeA− ΔligD::argB ΔpyrG::adeA pgEpG[pyrG] niaD+::PamyB::AO090023000891-egfp::TamyB	This study
SlD1-AO090023000913GF	sC− adeA− ΔargB::adeA− ΔligD::argB ΔpyrG::adeA pgEpG[pyrG] niaD+::PamyB::AO090023000913-egfp::TamyB	This study
SlD1-AO090023000934GF	sC− adeA− ΔargB::adeA− ΔligD::argB ΔpyrG::adeA pgEpG[pyrG] niaD+::PamyB::AO090023000934-egfp::TamyB	This study
SlD1-AO090023000940GF	sC− adeA− ΔargB::adeA− ΔligD::argB ΔpyrG::adeA pgEpG[pyrG] niaD+::PamyB::AO090023000940-egfp::TamyB	This study
SlD1-AO090023000945GF	sC− adeA− ΔargB::adeA− ΔligD::argB ΔpyrG::adeA pgEpG[pyrG] niaD+::PamyB::AO090023000945-egfp::TamyB	This study
SlD1-AO090023000957GF	sC− adeA− ΔargB::adeA− ΔligD::argB ΔpyrG::adeA pgEpG[pyrG] niaD+::PamyB::AO090023000957-egfp::TamyB	This study
SlD1-AO090023000961GF	sC− adeA− ΔargB::adeA− ΔligD::argB ΔpyrG::adeA pgEpG[pyrG] niaD+::PamyB::AO090023000961-egfp::TamyB	This study
SlD1-AO090023000969GF	sC− adeA− ΔargB::adeA− ΔligD::argB ΔpyrG::adeA pgEpG[pyrG] niaD+::PamyB::AO090023000969-egfp::TamyB	This study
SlD1-AO090023000990GF	sC− adeA− ΔargB::adeA− ΔligD::argB ΔpyrG::adeA pgEpG[pyrG] niaD+::PamyB::AO090023000990-egfp::TamyB	This study
SlD1-AO090023000991GF	sC− adeA− ΔargB::adeA− ΔligD::argB ΔpyrG::adeA pgEpG[pyrG] niaD+::PamyB::AO090023000991-egfp::TamyB	This study
SlD1-AO090023000993GF	sC− adeA− ΔargB::adeA− ΔligD::argB ΔpyrG::adeA pgEpG[pyrG] niaD+::PamyB::AO090023000993-egfp::TamyB	This study
SlD1-AO090023000995GF	sC− adeA− ΔargB::adeA− ΔligD::argB ΔpyrG::adeA pgEpG[pyrG] niaD+::PamyB::AO090023000995-egfp::TamyB	This study
SlD1-AO090023001000GF	sC− adeA− ΔargB::adeA− ΔligD::argB ΔpyrG::adeA pgEpG[pyrG] niaD+::PamyB::AO090023001000-egfp::TamyB	This study
SlD1-AO090023001010GF	sC− adeA− ΔargB::adeA− ΔligD::argB ΔpyrG::adeA pgEpG[pyrG] niaD+::PamyB::AO090023001010-egfp::TamyB	This study
SlD1-AO090023001012GF	sC− adeA− ΔargB::adeA− ΔligD::argB ΔpyrG::adeA pgEpG[pyrG] niaD+::PamyB::AO090023001012-egfp::TamyB	This study
SlD1-AO090023001014GF	sC− adeA− ΔargB::adeA− ΔligD::argB ΔpyrG::adeA pgEpG[pyrG] niaD+::PamyB::AO090023001014-egfp::TamyB	This study
SlD1-AO090026000051GF	sC− adeA− ΔargB::adeA− ΔligD::argB ΔpyrG::adeA pgEpG[pyrG] niaD+::PamyB::AO090026000051-egfp::TamyB	This study
SlD1-AO090026000077GF	sC− adeA− ΔargB::adeA− ΔligD::argB ΔpyrG::adeA pgEpG[pyrG] niaD+::PamyB::AO090026000077-egfp::TamyB	This study
SlD1-AO090026000081GF	sC− adeA− ΔargB::adeA− ΔligD::argB ΔpyrG::adeA pgEpG[pyrG] niaD+::PamyB::AO090026000081-egfp::TamyB	This study
SlD1-AO090026000100GF	sC− adeA− ΔargB::adeA− ΔligD::argB ΔpyrG::adeA pgEpG[pyrG] niaD+::PamyB::AO090026000100-egfp::TamyB	This study
SlD1-AO090026000159GF	sC− adeA− ΔargB::adeA− ΔligD::argB ΔpyrG::adeA pgEpG[pyrG] niaD+::PamyB::AO090026000159-egfp::TamyB	This study
SlD1-AO090026000160GF	sC− adeA− ΔargB::adeA− ΔligD::argB ΔpyrG::adeA pgEpG[pyrG] niaD+::PamyB::AO090026000160-egfp::TamyB	This study
SlD1-AO090026000164GF	sC− adeA− ΔargB::adeA− ΔligD::argB ΔpyrG::adeA pgEpG[pyrG] niaD+::PamyB::AO090026000164-egfp::TamyB	This study
SlD1-AO090026000187GF	sC− adeA− ΔargB::adeA− ΔligD::argB ΔpyrG::adeA pgEpG[pyrG] niaD+::PamyB::AO090026000187-egfp::TamyB	This study
SlD1-AO090026000188GF	sC− adeA− ΔargB::adeA− ΔligD::argB ΔpyrG::adeA pgEpG[pyrG] niaD+::PamyB::AO090026000188-egfp::TamyB	This study
SlD1-AO090026000258GF	sC− adeA− ΔargB::adeA− ΔligD::argB ΔpyrG::adeA pgEpG[pyrG] niaD+::PamyB::AO090026000258-egfp::TamyB	This study
SlD1-AO090026000266GF	sC− adeA− ΔargB::adeA− ΔligD::argB ΔpyrG::adeA pgEpG[pyrG] niaD+::PamyB::AO090026000266-egfp::TamyB	This study
SlD1-AO090026000269GF	sC− adeA− ΔargB::adeA− ΔligD::argB ΔpyrG::adeA pgEpG[pyrG] niaD+::PamyB::AO090026000269-egfp::TamyB	This study
SlD1-AO090026000276GF	sC− adeA− ΔargB::adeA− ΔligD::argB ΔpyrG::adeA pgEpG[pyrG] niaD+::PamyB::AO090026000276-egfp::TamyB	This study
SlD1-AO090026000289GF	sC− adeA− ΔargB::adeA− ΔligD::argB ΔpyrG::adeA pgEpG[pyrG] niaD+::PamyB::AO090026000289-egfp::TamyB	This study
SlD1-AO090026000292GF	sC− adeA− ΔargB::adeA− ΔligD::argB ΔpyrG::adeA pgEpG[pyrG] niaD+::PamyB::AO090026000292-egfp::TamyB	This study
SlD1-AO090026000326GF	sC− adeA− ΔargB::adeA− ΔligD::argB ΔpyrG::adeA pgEpG[pyrG] niaD+::PamyB::AO090026000326-egfp::TamyB	This study
SlD1-AO090026000343GF	sC− adeA− ΔargB::adeA− ΔligD::argB ΔpyrG::adeA pgEpG[pyrG] niaD+::PamyB::AO090026000343-egfp::TamyB	This study
SlD1-AO090026000355GF	sC− adeA− ΔargB::adeA− ΔligD::argB ΔpyrG::adeA pgEpG[pyrG] niaD+::PamyB::AO090026000355-egfp::TamyB	This study
SlD1-AO090026000362GF	sC− adeA− ΔargB::adeA− ΔligD::argB ΔpyrG::adeA pgEpG[pyrG] niaD+::PamyB::AO090026000362-egfp::TamyB	This study
SlD1-AO090026000375GF	sC− adeA− ΔargB::adeA− ΔligD::argB ΔpyrG::adeA pgEpG[pyrG] niaD+::PamyB::AO090026000375-egfp::TamyB	This study
SlD1-AO090026000385GF	sC− adeA− ΔargB::adeA− ΔligD::argB ΔpyrG::adeA pgEpG[pyrG] niaD+::PamyB::AO090026000385-egfp::TamyB	This study
SlD1-AO090026000390GF	sC− adeA− ΔargB::adeA− ΔligD::argB ΔpyrG::adeA pgEpG[pyrG] niaD+::PamyB::AO090026000390-egfp::TamyB	This study
SlD1-AO090026000430GF	sC− adeA− ΔargB::adeA− ΔligD::argB ΔpyrG::adeA pgEpG[pyrG] niaD+::PamyB::AO090026000430-egfp::TamyB	This study
SlD1-AO090026000451GF	sC− adeA− ΔargB::adeA− ΔligD::argB ΔpyrG::adeA pgEpG[pyrG] niaD+::PamyB::AO090026000451-egfp::TamyB	This study
SlD1-AO090026000461GF	sC− adeA− ΔargB::adeA− ΔligD::argB ΔpyrG::adeA pgEpG[pyrG] niaD+::PamyB::AO090026000461-egfp::TamyB	This study
SlD1-AO090026000518GF	sC− adeA− ΔargB::adeA− ΔligD::argB ΔpyrG::adeA pgEpG[pyrG] niaD+::PamyB::AO090026000518-egfp::TamyB	This study
SlD1-AO090026000519GF	sC− adeA− ΔargB::adeA− ΔligD::argB ΔpyrG::adeA pgEpG[pyrG] niaD+::PamyB::AO090026000519-egfp::TamyB	This study
SlD1-AO090026000529GF	sC− adeA− ΔargB::adeA− ΔligD::argB ΔpyrG::adeA pgEpG[pyrG] niaD+::PamyB::AO090026000529-egfp::TamyB	This study
SlD1-AO090026000549GF	sC− adeA− ΔargB::adeA− ΔligD::argB ΔpyrG::adeA pgEpG[pyrG] niaD+::PamyB::AO090026000549-egfp::TamyB	This study
SlD1-AO090026000558GF	sC− adeA− ΔargB::adeA− ΔligD::argB ΔpyrG::adeA pgEpG[pyrG] niaD+::PamyB::AO090026000558-egfp::TamyB	This study
SlD1-AO090026000604GF	sC− adeA− ΔargB::adeA− ΔligD::argB ΔpyrG::adeA pgEpG[pyrG] niaD+::PamyB::AO090026000604-egfp::TamyB	This study
SlD1-AO090026000620GF	sC− adeA− ΔargB::adeA− ΔligD::argB ΔpyrG::adeA pgEpG[pyrG] niaD+::PamyB::AO090026000620-egfp::TamyB	This study
SlD1-AO090026000628GF	sC− adeA− ΔargB::adeA− ΔligD::argB ΔpyrG::adeA pgEpG[pyrG] niaD+::PamyB::AO090026000628-egfp::TamyB	This study
SlD1-AO090026000635GF	sC− adeA− ΔargB::adeA− ΔligD::argB ΔpyrG::adeA pgEpG[pyrG] niaD+::PamyB::AO090026000635-egfp::TamyB	This study
SlD1-AO090026000660GF	sC− adeA− ΔargB::adeA− ΔligD::argB ΔpyrG::adeA pgEpG[pyrG] niaD+::PamyB::AO090026000660-egfp::TamyB	This study
SlD1-AO090026000663GF	sC− adeA− ΔargB::adeA− ΔligD::argB ΔpyrG::adeA pgEpG[pyrG] niaD+::PamyB::AO090026000663-egfp::TamyB	This study
SlD1-AO090026000696GF	sC− adeA− ΔargB::adeA− ΔligD::argB ΔpyrG::adeA pgEpG[pyrG] niaD+::PamyB::AO090026000696-egfp::TamyB	This study
SlD1-AO090026000707GF	sC− adeA− ΔargB::adeA− ΔligD::argB ΔpyrG::adeA pgEpG[pyrG] niaD+::PamyB::AO090026000707-egfp::TamyB	This study
SlD1-AO090026000711GF	sC− adeA− ΔargB::adeA− ΔligD::argB ΔpyrG::adeA pgEpG[pyrG] niaD+::PamyB::AO090026000711-egfp::TamyB	This study
SlD1-AO090026000715GF	sC− adeA− ΔargB::adeA− ΔligD::argB ΔpyrG::adeA pgEpG[pyrG] niaD+::PamyB::AO090026000715-egfp::TamyB	This study
SlD1-AO090026000798GF	sC− adeA− ΔargB::adeA− ΔligD::argB ΔpyrG::adeA pgEpG[pyrG] niaD+::PamyB::AO090026000798-egfp::TamyB	This study
SlD1-AO090026000805GF	sC− adeA− ΔargB::adeA− ΔligD::argB ΔpyrG::adeA pgEpG[pyrG] niaD+::PamyB::AO090026000805-egfp::TamyB	This study
SlD1-AO090026000813GF	sC− adeA− ΔargB::adeA− ΔligD::argB ΔpyrG::adeA pgEpG[pyrG] niaD+::PamyB::AO090026000813-egfp::TamyB	This study
SlD1-AO090026000821GF	sC− adeA− ΔargB::adeA− ΔligD::argB ΔpyrG::adeA pgEpG[pyrG] niaD+::PamyB::AO090026000821-egfp::TamyB	This study
SlD1-AO090026000831GF	sC− adeA− ΔargB::adeA− ΔligD::argB ΔpyrG::adeA pgEpG[pyrG] niaD+::PamyB::AO090026000831-egfp::TamyB	This study
SlD1-AO090026000834GF	sC− adeA− ΔargB::adeA− ΔligD::argB ΔpyrG::adeA pgEpG[pyrG] niaD+::PamyB::AO090026000834-egfp::TamyB	This study
SlD1-AO090026000848GF	sC− adeA− ΔargB::adeA− ΔligD::argB ΔpyrG::adeA pgEpG[pyrG] niaD+::PamyB::AO090026000848-egfp::TamyB	This study
SlD1-AO090026000849GF	sC− adeA− ΔargB::adeA− ΔligD::argB ΔpyrG::adeA pgEpG[pyrG] niaD+::PamyB::AO090026000849-egfp::TamyB	This study
SlD1-AO090038000051GF	sC− adeA− ΔargB::adeA− ΔligD::argB ΔpyrG::adeA pgEpG[pyrG] niaD+::PamyB::AO090038000051-egfp::TamyB	This study
SlD1-AO090038000089GF	sC− adeA− ΔargB::adeA− ΔligD::argB ΔpyrG::adeA pgEpG[pyrG] niaD+::PamyB::AO090038000089-egfp::TamyB	This study
SlD1-AO090038000138GF	sC− adeA− ΔargB::adeA− ΔligD::argB ΔpyrG::adeA pgEpG[pyrG] niaD+::PamyB::AO090038000138-egfp::TamyB	This study
SlD1-AO090038000241GF	sC− adeA− ΔargB::adeA− ΔligD::argB ΔpyrG::adeA pgEpG[pyrG] niaD+::PamyB::AO090038000241-egfp::TamyB	This study
SlD1-AO090038000243GF	sC− adeA− ΔargB::adeA− ΔligD::argB ΔpyrG::adeA pgEpG[pyrG] niaD+::PamyB::AO090038000243-egfp::TamyB	This study
SlD1-AO090038000245GF	sC− adeA− ΔargB::adeA− ΔligD::argB ΔpyrG::adeA pgEpG[pyrG] niaD+::PamyB::AO090038000245-egfp::TamyB	This study
SlD1-AO090038000248GF	sC− adeA− ΔargB::adeA− ΔligD::argB ΔpyrG::adeA pgEpG[pyrG] niaD+::PamyB::AO090038000248-egfp::TamyB	This study
SlD1-AO090038000255GF	sC− adeA− ΔargB::adeA− ΔligD::argB ΔpyrG::adeA pgEpG[pyrG] niaD+::PamyB::AO090038000255-egfp::TamyB	This study
SlD1-AO090038000256GF	sC− adeA− ΔargB::adeA− ΔligD::argB ΔpyrG::adeA pgEpG[pyrG] niaD+::PamyB::AO090038000256-egfp::TamyB	This study
SlD1-AO090038000280GF	sC− adeA− ΔargB::adeA− ΔligD::argB ΔpyrG::adeA pgEpG[pyrG] niaD+::PamyB::AO090038000280-egfp::TamyB	This study
SlD1-AO090038000320GF	sC− adeA− ΔargB::adeA− ΔligD::argB ΔpyrG::adeA pgEpG[pyrG] niaD+::PamyB::AO090038000320-egfp::TamyB	This study
SlD1-AO090038000351GF	sC− adeA− ΔargB::adeA− ΔligD::argB ΔpyrG::adeA pgEpG[pyrG] niaD+::PamyB::AO090038000351-egfp::TamyB	This study
SlD1-AO090038000354GF	sC− adeA− ΔargB::adeA− ΔligD::argB ΔpyrG::adeA pgEpG[pyrG] niaD+::PamyB::AO090038000354-egfp::TamyB	This study
SlD1-AO090038000358GF	sC− adeA− ΔargB::adeA− ΔligD::argB ΔpyrG::adeA pgEpG[pyrG] niaD+::PamyB::AO090038000358-egfp::TamyB	This study
SlD1-AO090038000382GF	sC− adeA− ΔargB::adeA− ΔligD::argB ΔpyrG::adeA pgEpG[pyrG] niaD+::PamyB::AO090038000382-egfp::TamyB	This study
SlD1-AO090038000405GF	sC− adeA− ΔargB::adeA− ΔligD::argB ΔpyrG::adeA pgEpG[pyrG] niaD+::PamyB::AO090038000405-egfp::TamyB	This study
SlD1-AO090038000416GF	sC− adeA− ΔargB::adeA− ΔligD::argB ΔpyrG::adeA pgEpG[pyrG] niaD+::PamyB::AO090038000416-egfp::TamyB	This study
SlD1-AO090038000421GF	sC− adeA− ΔargB::adeA− ΔligD::argB ΔpyrG::adeA pgEpG[pyrG] niaD+::PamyB::AO090038000421-egfp::TamyB	This study
SlD1-AO090038000428GF	sC− adeA− ΔargB::adeA− ΔligD::argB ΔpyrG::adeA pgEpG[pyrG] niaD+::PamyB::AO090038000428-egfp::TamyB	This study
SlD1-AO090038000441GF	sC− adeA− ΔargB::adeA− ΔligD::argB ΔpyrG::adeA pgEpG[pyrG] niaD+::PamyB::AO090038000441-egfp::TamyB	This study
SlD1-AO090038000448GF	sC− adeA− ΔargB::adeA− ΔligD::argB ΔpyrG::adeA pgEpG[pyrG] niaD+::PamyB::AO090038000448-egfp::TamyB	This study
SlD1-AO090038000529GF	sC− adeA− ΔargB::adeA− ΔligD::argB ΔpyrG::adeA pgEpG[pyrG] niaD+::PamyB::AO090038000529-egfp::TamyB	This study
SlD1-SppWGF	sC− adeA− ΔargB::adeA− ΔligD::argB ΔpyrG::adeA pgEpG[pyrG] niaD+::PamyB::sppW-egfp::TamyB	This study
SlD1-AO090038000542GF	sC− adeA− ΔargB::adeA− ΔligD::argB ΔpyrG::adeA pgEpG[pyrG] niaD+::PamyB::AO090038000542-egfp::TamyB	This study
SlD1-AO090038000577GF	sC− adeA− ΔargB::adeA− ΔligD::argB ΔpyrG::adeA pgEpG[pyrG] niaD+::PamyB::AO090038000577-egfp::TamyB	This study
SlD1-AO090038000582GF	sC− adeA− ΔargB::adeA− ΔligD::argB ΔpyrG::adeA pgEpG[pyrG] niaD+::PamyB::AO090038000582-egfp::TamyB	This study
SlD1-AO090038000583GF	sC− adeA− ΔargB::adeA− ΔligD::argB ΔpyrG::adeA pgEpG[pyrG] niaD+::PamyB::AO090038000583-egfp::TamyB	This study
SlD1-AO090038000586GF	sC− adeA− ΔargB::adeA− ΔligD::argB ΔpyrG::adeA pgEpG[pyrG] niaD+::PamyB::AO090038000586-egfp::TamyB	This study
SlD1-AO090038000590GF	sC− adeA− ΔargB::adeA− ΔligD::argB ΔpyrG::adeA pgEpG[pyrG] niaD+::PamyB::AO090038000590-egfp::TamyB	This study
SlD1-AO090038000604GF	sC− adeA− ΔargB::adeA− ΔligD::argB ΔpyrG::adeA pgEpG[pyrG] niaD+::PamyB::AO090038000604-egfp::TamyB	This study
SlD1-AO090038000611GF	sC− adeA− ΔargB::adeA− ΔligD::argB ΔpyrG::adeA pgEpG[pyrG] niaD+::PamyB::AO090038000611-egfp::TamyB	This study
SlD1-AO090038000626GF	sC− adeA− ΔargB::adeA− ΔligD::argB ΔpyrG::adeA pgEpG[pyrG] niaD+::PamyB::AO090038000626-egfp::TamyB	This study
SlD1-AO090038000629GF	sC− adeA− ΔargB::adeA− ΔligD::argB ΔpyrG::adeA pgEpG[pyrG] niaD+::PamyB::AO090038000629-egfp::TamyB	This study
SlD1-AO090038000633GF	sC− adeA− ΔargB::adeA− ΔligD::argB ΔpyrG::adeA pgEpG[pyrG] niaD+::PamyB::AO090038000633-egfp::TamyB	This study
SlD1-AO090102000018GF	sC− adeA− ΔargB::adeA− ΔligD::argB ΔpyrG::adeA pgEpG[pyrG] niaD+::PamyB::AO090102000018-egfp::TamyB	This study
SlD1-AO090102000071GF	sC− adeA− ΔargB::adeA− ΔligD::argB ΔpyrG::adeA pgEpG[pyrG] niaD+::PamyB::AO090102000071-egfp::TamyB	This study
SlD1-AO090102000099GF	sC− adeA− ΔargB::adeA− ΔligD::argB ΔpyrG::adeA pgEpG[pyrG] niaD+::PamyB::AO090102000099-egfp::TamyB	This study
SlD1-AO090102000119GF	sC− adeA− ΔargB::adeA− ΔligD::argB ΔpyrG::adeA pgEpG[pyrG] niaD+::PamyB::AO090102000119-egfp::TamyB	This study
SlD1-AO090102000163GF	sC− adeA− ΔargB::adeA− ΔligD::argB ΔpyrG::adeA pgEpG[pyrG] niaD+::PamyB::AO090102000163-egfp::TamyB	This study
SlD1-AO090102000205GF	sC− adeA− ΔargB::adeA− ΔligD::argB ΔpyrG::adeA pgEpG[pyrG] niaD+::PamyB::AO090102000205-egfp::TamyB	This study
SlD1-AO090102000219GF	sC− adeA− ΔargB::adeA− ΔligD::argB ΔpyrG::adeA pgEpG[pyrG] niaD+::PamyB::AO090102000219-egfp::TamyB	This study
SlD1-AO090102000251GF	sC− adeA− ΔargB::adeA− ΔligD::argB ΔpyrG::adeA pgEpG[pyrG] niaD+::PamyB::AO090102000251-egfp::TamyB	This study
SlD1-AO090102000258GF	sC− adeA− ΔargB::adeA− ΔligD::argB ΔpyrG::adeA pgEpG[pyrG] niaD+::PamyB::AO090102000258-egfp::TamyB	This study
SlD1-AO090102000288GF	sC− adeA− ΔargB::adeA− ΔligD::argB ΔpyrG::adeA pgEpG[pyrG] niaD+::PamyB::AO090102000288-egfp::TamyB	This study
SlD1-AO090102000294GF	sC− adeA− ΔargB::adeA− ΔligD::argB ΔpyrG::adeA pgEpG[pyrG] niaD+::PamyB::AO090102000294-egfp::TamyB	This study
SlD1-AO090102000345GF	sC− adeA− ΔargB::adeA− ΔligD::argB ΔpyrG::adeA pgEpG[pyrG] niaD+::PamyB::AO090102000345-egfp::TamyB	This study
SlD1-AO090102000350GF	sC− adeA− ΔargB::adeA− ΔligD::argB ΔpyrG::adeA pgEpG[pyrG] niaD+::PamyB::AO090102000350-egfp::TamyB	This study
SlD1-AO090102000359GF	sC− adeA− ΔargB::adeA− ΔligD::argB ΔpyrG::adeA pgEpG[pyrG] niaD+::PamyB::AO090102000359-egfp::TamyB	This study
SlD1-AO090102000369GF	sC− adeA− ΔargB::adeA− ΔligD::argB ΔpyrG::adeA pgEpG[pyrG] niaD+::PamyB::AO090102000369-egfp::TamyB	This study
SlD1-AO090102000378GF	sC− adeA− ΔargB::adeA− ΔligD::argB ΔpyrG::adeA pgEpG[pyrG] niaD+::PamyB::AO090102000378-egfp::TamyB	This study
SlD1-AO090102000418GF	sC− adeA− ΔargB::adeA− ΔligD::argB ΔpyrG::adeA pgEpG[pyrG] niaD+::PamyB::AO090102000418-egfp::TamyB	This study
SlD1-AO090102000482GF	sC− adeA− ΔargB::adeA− ΔligD::argB ΔpyrG::adeA pgEpG[pyrG] niaD+::PamyB::AO090102000482-egfp::TamyB	This study
SlD1-AO090102000485GF	sC− adeA− ΔargB::adeA− ΔligD::argB ΔpyrG::adeA pgEpG[pyrG] niaD+::PamyB::AO090102000485-egfp::TamyB	This study
SlD1-AO090102000494GF	sC− adeA− ΔargB::adeA− ΔligD::argB ΔpyrG::adeA pgEpG[pyrG] niaD+::PamyB::AO090102000494-egfp::TamyB	This study
SlD1-AO090102000501GF	sC− adeA− ΔargB::adeA− ΔligD::argB ΔpyrG::adeA pgEpG[pyrG] niaD+::PamyB::AO090102000501-egfp::TamyB	This study
SlD1-AO090102000505GF	sC− adeA− ΔargB::adeA− ΔligD::argB ΔpyrG::adeA pgEpG[pyrG] niaD+::PamyB::AO090102000505-egfp::TamyB	This study
SlD1-AO090102000532GF	sC− adeA− ΔargB::adeA− ΔligD::argB ΔpyrG::adeA pgEpG[pyrG] niaD+::PamyB::AO090102000532-egfp::TamyB	This study
SlD1-AO090102000581GF	sC− adeA− ΔargB::adeA− ΔligD::argB ΔpyrG::adeA pgEpG[pyrG] niaD+::PamyB::AO090102000581-egfp::TamyB	This study
SlD1-AO090102000582GF	sC− adeA− ΔargB::adeA− ΔligD::argB ΔpyrG::adeA pgEpG[pyrG] niaD+::PamyB::AO090102000582-egfp::TamyB	This study
SlD1-AO090102000583GF	sC− adeA− ΔargB::adeA− ΔligD::argB ΔpyrG::adeA pgEpG[pyrG] niaD+::PamyB::AO090102000583-egfp::TamyB	This study
SlD1-AO090102000592GF	sC− adeA− ΔargB::adeA− ΔligD::argB ΔpyrG::adeA pgEpG[pyrG] niaD+::PamyB::AO090102000592-egfp::TamyB	This study
SlD1-AO090102000605GF	sC− adeA− ΔargB::adeA− ΔligD::argB ΔpyrG::adeA pgEpG[pyrG] niaD+::PamyB::AO090102000605-egfp::TamyB	This study
SlD1-AO090102000617GF	sC− adeA− ΔargB::adeA− ΔligD::argB ΔpyrG::adeA pgEpG[pyrG] niaD+::PamyB::AO090102000617-egfp::TamyB	This study
SlD1-AO090102000636GF	sC− adeA− ΔargB::adeA− ΔligD::argB ΔpyrG::adeA pgEpG[pyrG] niaD+::PamyB::AO090102000636-egfp::TamyB	This study
SlD1-AO090102000654GF	sC− adeA− ΔargB::adeA− ΔligD::argB ΔpyrG::adeA pgEpG[pyrG] niaD+::PamyB::AO090102000654-egfp::TamyB	This study
SlD1-AO090103000016GF	sC− adeA− ΔargB::adeA− ΔligD::argB ΔpyrG::adeA pgEpG[pyrG] niaD+::PamyB::AO090103000016-egfp::TamyB	This study
SlD1-AO090103000029GF	sC− adeA− ΔargB::adeA− ΔligD::argB ΔpyrG::adeA pgEpG[pyrG] niaD+::PamyB::AO090103000029-egfp::TamyB	This study
SlD1-AO090103000032GF	sC− adeA− ΔargB::adeA− ΔligD::argB ΔpyrG::adeA pgEpG[pyrG] niaD+::PamyB::AO090103000032-egfp::TamyB	This study
SlD1-AO090103000036GF	sC− adeA− ΔargB::adeA− ΔligD::argB ΔpyrG::adeA pgEpG[pyrG] niaD+::PamyB::AO090103000036-egfp::TamyB	This study
SlD1-AO090103000038GF	sC− adeA− ΔargB::adeA− ΔligD::argB ΔpyrG::adeA pgEpG[pyrG] niaD+::PamyB::AO090103000038-egfp::TamyB	This study
SlD1-AO090103000040GF	sC− adeA− ΔargB::adeA− ΔligD::argB ΔpyrG::adeA pgEpG[pyrG] niaD+::PamyB::AO090103000040-egfp::TamyB	This study
SlD1-AO090103000046GF	sC− adeA− ΔargB::adeA− ΔligD::argB ΔpyrG::adeA pgEpG[pyrG] niaD+::PamyB::AO090103000046-egfp::TamyB	This study
SlD1-AO090103000047GF	sC− adeA− ΔargB::adeA− ΔligD::argB ΔpyrG::adeA pgEpG[pyrG] niaD+::PamyB::AO090103000047-egfp::TamyB	This study
SlD1-AO090103000048GF	sC− adeA− ΔargB::adeA− ΔligD::argB ΔpyrG::adeA pgEpG[pyrG] niaD+::PamyB::AO090103000048-egfp::TamyB	This study
SlD1-AO090103000074GF	sC− adeA− ΔargB::adeA− ΔligD::argB ΔpyrG::adeA pgEpG[pyrG] niaD+::PamyB::AO090103000074-egfp::TamyB	This study
SlD1-AO090103000147GF	sC− adeA− ΔargB::adeA− ΔligD::argB ΔpyrG::adeA pgEpG[pyrG] niaD+::PamyB::AO090103000147-egfp::TamyB	This study
SlD1-AO090103000211GF	sC− adeA− ΔargB::adeA− ΔligD::argB ΔpyrG::adeA pgEpG[pyrG] niaD+::PamyB::AO090103000211-egfp::TamyB	This study
SlD1-AO090103000241GF	sC− adeA− ΔargB::adeA− ΔligD::argB ΔpyrG::adeA pgEpG[pyrG] niaD+::PamyB::AO090103000241-egfp::TamyB	This study
SlD1-AO090103000319GF	sC− adeA− ΔargB::adeA− ΔligD::argB ΔpyrG::adeA pgEpG[pyrG] niaD+::PamyB::AO090103000319-egfp::TamyB	This study
SlD1-AO090103000325GF	sC− adeA− ΔargB::adeA− ΔligD::argB ΔpyrG::adeA pgEpG[pyrG] niaD+::PamyB::AO090103000325-egfp::TamyB	This study
SlD1-AO090103000390GF	sC− adeA− ΔargB::adeA− ΔligD::argB ΔpyrG::adeA pgEpG[pyrG] niaD+::PamyB::AO090103000390-egfp::TamyB	This study
SlD1-AO090103000417GF	sC− adeA− ΔargB::adeA− ΔligD::argB ΔpyrG::adeA pgEpG[pyrG] niaD+::PamyB::AO090103000417-egfp::TamyB	This study
SlD1-AO090103000427GF	sC− adeA− ΔargB::adeA− ΔligD::argB ΔpyrG::adeA pgEpG[pyrG] niaD+::PamyB::AO090103000427-egfp::TamyB	This study
SlD1-AO090103000451GF	sC− adeA− ΔargB::adeA− ΔligD::argB ΔpyrG::adeA pgEpG[pyrG] niaD+::PamyB::AO090103000451-egfp::TamyB	This study
SlD1-AO090103000513GF	sC− adeA− ΔargB::adeA− ΔligD::argB ΔpyrG::adeA pgEpG[pyrG] niaD+::PamyB::AO090103000513-egfp::TamyB	This study
SlD1-AO090103000516GF	sC− adeA− ΔargB::adeA− ΔligD::argB ΔpyrG::adeA pgEpG[pyrG] niaD+::PamyB::AO090103000516-egfp::TamyB	This study
SlD1-AO090113000012GF	sC− adeA− ΔargB::adeA− ΔligD::argB ΔpyrG::adeA pgEpG[pyrG] niaD+::PamyB::AO090113000012-egfp::TamyB	This study
SlD1-AO090113000037GF	sC− adeA− ΔargB::adeA− ΔligD::argB ΔpyrG::adeA pgEpG[pyrG] niaD+::PamyB::AO090113000037-egfp::TamyB	This study
SlD1-AO090113000058GF	sC− adeA− ΔargB::adeA− ΔligD::argB ΔpyrG::adeA pgEpG[pyrG] niaD+::PamyB::AO090113000058-egfp::TamyB	This study
SlD1-AO090113000074GF	sC− adeA− ΔargB::adeA− ΔligD::argB ΔpyrG::adeA pgEpG[pyrG] niaD+::PamyB::AO090113000074-egfp::TamyB	This study
SlD1-AO090113000114GF	sC− adeA− ΔargB::adeA− ΔligD::argB ΔpyrG::adeA pgEpG[pyrG] niaD+::PamyB::AO090113000114-egfp::TamyB	This study
SlD1-AO090113000149GF	sC− adeA− ΔargB::adeA− ΔligD::argB ΔpyrG::adeA pgEpG[pyrG] niaD+::PamyB::AO090113000149-egfp::TamyB	This study
SlD1-AO090113000175GF	sC− adeA− ΔargB::adeA− ΔligD::argB ΔpyrG::adeA pgEpG[pyrG] niaD+::PamyB::AO090113000175-egfp::TamyB	This study
SlD1-AO090113000188GF	sC− adeA− ΔargB::adeA− ΔligD::argB ΔpyrG::adeA pgEpG[pyrG] niaD+::PamyB::AO090113000188-egfp::TamyB	This study
SlD1-AO090120000015GF	sC− adeA− ΔargB::adeA− ΔligD::argB ΔpyrG::adeA pgEpG[pyrG] niaD+::PamyB::AO090120000015-egfp::TamyB	This study
SlD1-AO090120000090GF	sC− adeA− ΔargB::adeA− ΔligD::argB ΔpyrG::adeA pgEpG[pyrG] niaD+::PamyB::AO090120000090-egfp::TamyB	This study
SlD1-AO090120000103GF	sC− adeA− ΔargB::adeA− ΔligD::argB ΔpyrG::adeA pgEpG[pyrG] niaD+::PamyB::AO090120000103-egfp::TamyB	This study
SlD1-SppOGF	sC− adeA− ΔargB::adeA− ΔligD::argB ΔpyrG::adeA pgEpG[pyrG] niaD+::PamyB::sppO-egfp::TamyB	This study
SlD1-AO090120000195GF	sC− adeA− ΔargB::adeA− ΔligD::argB ΔpyrG::adeA pgEpG[pyrG] niaD+::PamyB::AO090120000195-egfp::TamyB	This study
SlD1-AO090120000218GF	sC− adeA− ΔargB::adeA− ΔligD::argB ΔpyrG::adeA pgEpG[pyrG] niaD+::PamyB::AO090120000218-egfp::TamyB	This study
SlD1-AO090120000219GF	sC− adeA− ΔargB::adeA− ΔligD::argB ΔpyrG::adeA pgEpG[pyrG] niaD+::PamyB::AO090120000219-egfp::TamyB	This study
SlD1-AO090120000243GF	sC− adeA− ΔargB::adeA− ΔligD::argB ΔpyrG::adeA pgEpG[pyrG] niaD+::PamyB::AO090120000243-egfp::TamyB	This study
SlD1-AO090120000246GF	sC− adeA− ΔargB::adeA− ΔligD::argB ΔpyrG::adeA pgEpG[pyrG] niaD+::PamyB::AO090120000246-egfp::TamyB	This study
SlD1-AO090120000253GF	sC− adeA− ΔargB::adeA− ΔligD::argB ΔpyrG::adeA pgEpG[pyrG] niaD+::PamyB::AO090120000253-egfp::TamyB	This study
SlD1-AO090120000264GF	sC− adeA− ΔargB::adeA− ΔligD::argB ΔpyrG::adeA pgEpG[pyrG] niaD+::PamyB::AO090120000264-egfp::TamyB	This study
SlD1-AO090120000266GF	sC− adeA− ΔargB::adeA− ΔligD::argB ΔpyrG::adeA pgEpG[pyrG] niaD+::PamyB::AO090120000266-egfp::TamyB	This study
SlD1-AO090120000270GF	sC− adeA− ΔargB::adeA− ΔligD::argB ΔpyrG::adeA pgEpG[pyrG] niaD+::PamyB::AO090120000270-egfp::TamyB	This study
SlD1-AO090120000281GF	sC− adeA− ΔargB::adeA− ΔligD::argB ΔpyrG::adeA pgEpG[pyrG] niaD+::PamyB::AO090120000281-egfp::TamyB	This study
SlD1-AO090120000289GF	sC− adeA− ΔargB::adeA− ΔligD::argB ΔpyrG::adeA pgEpG[pyrG] niaD+::PamyB::AO090120000289-egfp::TamyB	This study
SlD1-AO090120000301GF	sC− adeA− ΔargB::adeA− ΔligD::argB ΔpyrG::adeA pgEpG[pyrG] niaD+::PamyB::AO090120000301-egfp::TamyB	This study
SlD1-AO090120000321GF	sC− adeA− ΔargB::adeA− ΔligD::argB ΔpyrG::adeA pgEpG[pyrG] niaD+::PamyB::AO090120000321-egfp::TamyB	This study
SlD1-AO090120000338GF	sC− adeA− ΔargB::adeA− ΔligD::argB ΔpyrG::adeA pgEpG[pyrG] niaD+::PamyB::AO090120000338-egfp::TamyB	This study
SlD1-AO090120000347GF	sC− adeA− ΔargB::adeA− ΔligD::argB ΔpyrG::adeA pgEpG[pyrG] niaD+::PamyB::AO090120000347-egfp::TamyB	This study
SlD1-SppLGF	sC− adeA− ΔargB::adeA− ΔligD::argB ΔpyrG::adeA pgEpG[pyrG] niaD+::PamyB::sppL-egfp::TamyB	This study
SlD1-AO090120000356GF	sC− adeA− ΔargB::adeA− ΔligD::argB ΔpyrG::adeA pgEpG[pyrG] niaD+::PamyB::AO090120000356-egfp::TamyB	This study
SlD1-AO090120000382GF	sC− adeA− ΔargB::adeA− ΔligD::argB ΔpyrG::adeA pgEpG[pyrG] niaD+::PamyB::AO090120000382-egfp::TamyB	This study
SlD1-AO090120000402GF	sC− adeA− ΔargB::adeA− ΔligD::argB ΔpyrG::adeA pgEpG[pyrG] niaD+::PamyB::AO090120000402-egfp::TamyB	This study
SlD1-AO090120000405GF	sC− adeA− ΔargB::adeA− ΔligD::argB ΔpyrG::adeA pgEpG[pyrG] niaD+::PamyB::AO090120000405-egfp::TamyB	This study
SlD1-AO090120000409GF	sC− adeA− ΔargB::adeA− ΔligD::argB ΔpyrG::adeA pgEpG[pyrG] niaD+::PamyB::AO090120000409-egfp::TamyB	This study
SlD1-AO090120000428GF	sC− adeA− ΔargB::adeA− ΔligD::argB ΔpyrG::adeA pgEpG[pyrG] niaD+::PamyB::AO090120000428-egfp::TamyB	This study
SlD1-AO090120000432GF	sC− adeA− ΔargB::adeA− ΔligD::argB ΔpyrG::adeA pgEpG[pyrG] niaD+::PamyB::AO090120000432-egfp::TamyB	This study
SlD1-AO090120000436GF	sC− adeA− ΔargB::adeA− ΔligD::argB ΔpyrG::adeA pgEpG[pyrG] niaD+::PamyB::AO090120000436-egfp::TamyB	This study
SlD1-AO090120000468GF	sC− adeA− ΔargB::adeA− ΔligD::argB ΔpyrG::adeA pgEpG[pyrG] niaD+::PamyB::AO090120000468-egfp::TamyB	This study
SlD1-AO090120000470GF	sC− adeA− ΔargB::adeA− ΔligD::argB ΔpyrG::adeA pgEpG[pyrG] niaD+::PamyB::AO090120000470-egfp::TamyB	This study
SlD1-AO090120000478GF	sC− adeA− ΔargB::adeA− ΔligD::argB ΔpyrG::adeA pgEpG[pyrG] niaD+::PamyB::AO090120000478-egfp::TamyB	This study
SlD1-AO090124000070GF	sC− adeA− ΔargB::adeA− ΔligD::argB ΔpyrG::adeA pgEpG[pyrG] niaD+::PamyB::AO090124000070-egfp::TamyB	This study
SlD1-AO090124000072GF	sC− adeA− ΔargB::adeA− ΔligD::argB ΔpyrG::adeA pgEpG[pyrG] niaD+::PamyB::AO090124000072-egfp::TamyB	This study
SlD1-AO090138000033GF	sC− adeA− ΔargB::adeA− ΔligD::argB ΔpyrG::adeA pgEpG[pyrG] niaD+::PamyB::AO090138000033-egfp::TamyB	This study
SlD1-AO090138000204GF	sC− adeA− ΔargB::adeA− ΔligD::argB ΔpyrG::adeA pgEpG[pyrG] niaD+::PamyB::AO090138000204-egfp::TamyB	This study
SlD1-AO090166000044GF	sC− adeA− ΔargB::adeA− ΔligD::argB ΔpyrG::adeA pgEpG[pyrG] niaD+::PamyB::AO090166000044-egfp::TamyB	This study
SlD1-AO090166000060GF	sC− adeA− ΔargB::adeA− ΔligD::argB ΔpyrG::adeA pgEpG[pyrG] niaD+::PamyB::AO090166000060-egfp::TamyB	This study
SlD1-AO090166000079GF	sC− adeA− ΔargB::adeA− ΔligD::argB ΔpyrG::adeA pgEpG[pyrG] niaD+::PamyB::AO090166000079-egfp::TamyB	This study
SlD1-AO090206000048GF	sC− adeA− ΔargB::adeA− ΔligD::argB ΔpyrG::adeA pgEpG[pyrG] niaD+::PamyB::AO090206000048-egfp::TamyB	This study
SlD1-AO090206000049GF	sC− adeA− ΔargB::adeA− ΔligD::argB ΔpyrG::adeA pgEpG[pyrG] niaD+::PamyB::AO090206000049-egfp::TamyB	This study
SlD1-AO090206000050GF	sC− adeA− ΔargB::adeA− ΔligD::argB ΔpyrG::adeA pgEpG[pyrG] niaD+::PamyB::AO090206000050-egfp::TamyB	This study
SlD1- SppGGF	sC− adeA− ΔargB::adeA− ΔligD::argB ΔpyrG::adeA pgEpG[pyrG] niaD+::PamyB::sppG-egfp::TamyB	This study
SlD1-AO090206000132GF	sC− adeA− ΔargB::adeA− ΔligD::argB ΔpyrG::adeA pgEpG[pyrG] niaD+::PamyB::AO090206000132-egfp::TamyB	This study
SlD1-AO090311000001GF	sC− adeA− ΔargB::adeA− ΔligD::argB ΔpyrG::adeA pgEpG[pyrG] niaD+::PamyB::AO090311000001-egfp::TamyB	This study
SlD1-AO090701000049GF	sC− adeA− ΔargB::adeA− ΔligD::argB ΔpyrG::adeA pgEpG[pyrG] niaD+::PamyB::AO090701000049-egfp::TamyB	This study
SlD1-AO090701000051GF	sC− adeA− ΔargB::adeA− ΔligD::argB ΔpyrG::adeA pgEpG[pyrG] niaD+::PamyB::AO090701000051-egfp::TamyB	This study
SlD1-AO090701000086GF	sC− adeA− ΔargB::adeA− ΔligD::argB ΔpyrG::adeA pgEpG[pyrG] niaD+::PamyB::AO090701000086-egfp::TamyB	This study
SlD1-AO090701000088GF	sC− adeA− ΔargB::adeA− ΔligD::argB ΔpyrG::adeA pgEpG[pyrG] niaD+::PamyB::AO090701000088-egfp::TamyB	This study
SlD1- SppSGF	sC− adeA− ΔargB::adeA− ΔligD::argB ΔpyrG::adeA pgEpG[pyrG] niaD+::PamyB::sppS-egfp::TamyB	This study
SlD1-AO090701000130GF	sC− adeA− ΔargB::adeA− ΔligD::argB ΔpyrG::adeA pgEpG[pyrG] niaD+::PamyB::AO090701000130-egfp::TamyB	This study
SlD1-AO090701000131GF	sC− adeA− ΔargB::adeA− ΔligD::argB ΔpyrG::adeA pgEpG[pyrG] niaD+::PamyB::AO090701000131-egfp::TamyB	This study
SlD1-AO090701000157GF	sC− adeA− ΔargB::adeA− ΔligD::argB ΔpyrG::adeA pgEpG[pyrG] niaD+::PamyB::AO090701000157-egfp::TamyB	This study
SlD1-AO090701000161GF	sC− adeA− ΔargB::adeA− ΔligD::argB ΔpyrG::adeA pgEpG[pyrG] niaD+::PamyB::AO090701000161-egfp::TamyB	This study
SlD1-AO090701000171GF	sC− adeA− ΔargB::adeA− ΔligD::argB ΔpyrG::adeA pgEpG[pyrG] niaD+::PamyB::AO090701000171-egfp::TamyB	This study
SlD1-AO090701000188GF	sC− adeA− ΔargB::adeA− ΔligD::argB ΔpyrG::adeA pgEpG[pyrG] niaD+::PamyB::AO090701000188-egfp::TamyB	This study
SlD1-AO090701000210GF	sC− adeA− ΔargB::adeA− ΔligD::argB ΔpyrG::adeA pgEpG[pyrG] niaD+::PamyB::AO090701000210-egfp::TamyB	This study
SlD1-AO090701000215GF	sC− adeA− ΔargB::adeA− ΔligD::argB ΔpyrG::adeA pgEpG[pyrG] niaD+::PamyB::AO090701000215-egfp::TamyB	This study
SlD1-AO090701000229GF	sC− adeA− ΔargB::adeA− ΔligD::argB ΔpyrG::adeA pgEpG[pyrG] niaD+::PamyB::AO090701000229-egfp::TamyB	This study
SlD1-AO090701000239GF	sC− adeA− ΔargB::adeA− ΔligD::argB ΔpyrG::adeA pgEpG[pyrG] niaD+::PamyB::AO090701000239-egfp::TamyB	This study
SlD1-AO090701000252GF	sC− adeA− ΔargB::adeA− ΔligD::argB ΔpyrG::adeA pgEpG[pyrG] niaD+::PamyB::AO090701000252-egfp::TamyB	This study
SlD1-AO090701000269GF	sC− adeA− ΔargB::adeA− ΔligD::argB ΔpyrG::adeA pgEpG[pyrG] niaD+::PamyB::AO090701000269-egfp::TamyB	This study
SlD1-AO090701000273GF	sC− adeA− ΔargB::adeA− ΔligD::argB ΔpyrG::adeA pgEpG[pyrG] niaD+::PamyB::AO090701000273-egfp::TamyB	This study
SlD1-AO090701000290GF	sC− adeA− ΔargB::adeA− ΔligD::argB ΔpyrG::adeA pgEpG[pyrG] niaD+::PamyB::AO090701000290-egfp::TamyB	This study
SlD1-AO090701000324GF	sC− adeA− ΔargB::adeA− ΔligD::argB ΔpyrG::adeA pgEpG[pyrG] niaD+::PamyB::AO090701000324-egfp::TamyB	This study
SlD1-AO090701000377GF	sC− adeA− ΔargB::adeA− ΔligD::argB ΔpyrG::adeA pgEpG[pyrG] niaD+::PamyB::AO090701000377-egfp::TamyB	This study
SlD1-AO090701000379GF	sC− adeA− ΔargB::adeA− ΔligD::argB ΔpyrG::adeA pgEpG[pyrG] niaD+::PamyB::AO090701000379-egfp::TamyB	This study
SlD1-AO090701000445GF	sC− adeA− ΔargB::adeA− ΔligD::argB ΔpyrG::adeA pgEpG[pyrG] niaD+::PamyB::AO090701000445-egfp::TamyB	This study
SlD1-AO090701000541GF	sC− adeA− ΔargB::adeA− ΔligD::argB ΔpyrG::adeA pgEpG[pyrG] niaD+::PamyB::AO090701000541-egfp::TamyB	This study
SlD1-AO090701000548GF	sC− adeA− ΔargB::adeA− ΔligD::argB ΔpyrG::adeA pgEpG[pyrG] niaD+::PamyB::AO090701000548-egfp::TamyB	This study
SlD1-AO090701000551GF	sC− adeA− ΔargB::adeA− ΔligD::argB ΔpyrG::adeA pgEpG[pyrG] niaD+::PamyB::AO090701000551-egfp::TamyB	This study
SlD1-AO090701000583GF	sC− adeA− ΔargB::adeA− ΔligD::argB ΔpyrG::adeA pgEpG[pyrG] niaD+::PamyB::AO090701000583-egfp::TamyB	This study
SlD1-AO090701000586GF	sC− adeA− ΔargB::adeA− ΔligD::argB ΔpyrG::adeA pgEpG[pyrG] niaD+::PamyB::AO090701000586-egfp::TamyB	This study
SlD1-AO090701000592GF	sC− adeA− ΔargB::adeA− ΔligD::argB ΔpyrG::adeA pgEpG[pyrG] niaD+::PamyB::AO090701000592-egfp::TamyB	This study
SlD1-AO090701000625GF	sC− adeA− ΔargB::adeA− ΔligD::argB ΔpyrG::adeA pgEpG[pyrG] niaD+::PamyB::AO090701000625-egfp::TamyB	This study
SlD1-AO090701000652GF	sC− adeA− ΔargB::adeA− ΔligD::argB ΔpyrG::adeA pgEpG[pyrG] niaD+::PamyB::AO090701000652-egfp::TamyB	This study
SlD1-AO090701000676GF	sC− adeA− ΔargB::adeA− ΔligD::argB ΔpyrG::adeA pgEpG[pyrG] niaD+::PamyB::AO090701000676-egfp::TamyB	This study
SlD1-AO090701000681GF	sC− adeA− ΔargB::adeA− ΔligD::argB ΔpyrG::adeA pgEpG[pyrG] niaD+::PamyB::AO090701000681-egfp::TamyB	This study
SlD1-AO090701000684GF	sC− adeA− ΔargB::adeA− ΔligD::argB ΔpyrG::adeA pgEpG[pyrG] niaD+::PamyB::AO090701000684-egfp::TamyB	This study
SlD1-AO090701000702GF	sC− adeA− ΔargB::adeA− ΔligD::argB ΔpyrG::adeA pgEpG[pyrG] niaD+::PamyB::AO090701000702-egfp::TamyB	This study
SlD1-AO090701000703GF	sC− adeA− ΔargB::adeA− ΔligD::argB ΔpyrG::adeA pgEpG[pyrG] niaD+::PamyB::AO090701000703-egfp::TamyB	This study
SlD1-AO090701000712GF	sC− adeA− ΔargB::adeA− ΔligD::argB ΔpyrG::adeA pgEpG[pyrG] niaD+::PamyB::AO090701000712-egfp::TamyB	This study
SlD1-AO090701000723GF	sC− adeA− ΔargB::adeA− ΔligD::argB ΔpyrG::adeA pgEpG[pyrG] niaD+::PamyB::AO090701000723-egfp::TamyB	This study
SlD1-AO090701000731GF	sC− adeA− ΔargB::adeA− ΔligD::argB ΔpyrG::adeA pgEpG[pyrG] niaD+::PamyB::AO090701000731-egfp::TamyB	This study
SlD1-AO090701000736GF	sC− adeA− ΔargB::adeA− ΔligD::argB ΔpyrG::adeA pgEpG[pyrG] niaD+::PamyB::AO090701000736-egfp::TamyB	This study
SlD1-AO090701000741GF	sC− adeA− ΔargB::adeA− ΔligD::argB ΔpyrG::adeA pgEpG[pyrG] niaD+::PamyB::AO090701000741-egfp::TamyB	This study
SlD1-AO090701000755GF	sC− adeA− ΔargB::adeA− ΔligD::argB ΔpyrG::adeA pgEpG[pyrG] niaD+::PamyB::AO090701000755-egfp::TamyB	This study
SlD1-AO090701000765GF	sC− adeA− ΔargB::adeA− ΔligD::argB ΔpyrG::adeA pgEpG[pyrG] niaD+::PamyB::AO090701000765-egfp::TamyB	This study
SlD1-AO090701000773GF	sC− adeA− ΔargB::adeA− ΔligD::argB ΔpyrG::adeA pgEpG[pyrG] niaD+::PamyB::AO090701000773-egfp::TamyB	This study
SlD1-AO090701000777GF	sC− adeA− ΔargB::adeA− ΔligD::argB ΔpyrG::adeA pgEpG[pyrG] niaD+::PamyB::AO090701000777-egfp::TamyB	This study
SlD1-AO090701000784GF	sC− adeA− ΔargB::adeA− ΔligD::argB ΔpyrG::adeA pgEpG[pyrG] niaD+::PamyB::AO090701000784-egfp::TamyB	This study
SlD1-AO090701000796GF	sC− adeA− ΔargB::adeA− ΔligD::argB ΔpyrG::adeA pgEpG[pyrG] niaD+::PamyB::AO090701000796-egfp::TamyB	This study
SlD1-AO090701000914GF	sC− adeA− ΔargB::adeA− ΔligD::argB ΔpyrG::adeA pgEpG[pyrG] niaD+::PamyB::AO090701000914-egfp::TamyB	This study
SlD1-AO090701000920GF	sC− adeA− ΔargB::adeA− ΔligD::argB ΔpyrG::adeA pgEpG[pyrG] niaD+::PamyB::AO090701000920-egfp::TamyB	This study
SlD1-AO090701000923GF	sC− adeA− ΔargB::adeA− ΔligD::argB ΔpyrG::adeA pgEpG[pyrG] niaD+::PamyB::AO090701000923-egfp::TamyB	This study
SlD1-AO090701000924GF	sC− adeA− ΔargB::adeA− ΔligD::argB ΔpyrG::adeA pgEpG[pyrG] niaD+::PamyB::AO090701000924-egfp::TamyB	This study
SlD1-AO090701000940GF	sC− adeA− ΔargB::adeA− ΔligD::argB ΔpyrG::adeA pgEpG[pyrG] niaD+::PamyB::AO090701000940-egfp::TamyB	This study
SlD1-AO090701000959GF	sC− adeA− ΔargB::adeA− ΔligD::argB ΔpyrG::adeA pgEpG[pyrG] niaD+::PamyB::AO090701000959-egfp::TamyB	This study
SlD1-AO090701000961GF	sC− adeA− ΔargB::adeA− ΔligD::argB ΔpyrG::adeA pgEpG[pyrG] niaD+::PamyB::AO090701000961-egfp::TamyB	This study
SlD1-AO090701000966GF	sC− adeA− ΔargB::adeA− ΔligD::argB ΔpyrG::adeA pgEpG[pyrG] niaD+::PamyB::AO090701000966-egfp::TamyB	This study
SlD1-AO090701000967GF	sC− adeA− ΔargB::adeA− ΔligD::argB ΔpyrG::adeA pgEpG[pyrG] niaD+::PamyB::AO090701000967-egfp::TamyB	This study
SlD1-AO090701000981GF	sC− adeA− ΔargB::adeA− ΔligD::argB ΔpyrG::adeA pgEpG[pyrG] niaD+::PamyB::AO090701000981-egfp::TamyB	This study
SlD1-AO090701000985GF	sC− adeA− ΔargB::adeA− ΔligD::argB ΔpyrG::adeA pgEpG[pyrG] niaD+::PamyB::AO090701000985-egfp::TamyB	This study
SlD1-AO090701000990GF	sC− adeA− ΔargB::adeA− ΔligD::argB ΔpyrG::adeA pgEpG[pyrG] niaD+::PamyB::AO090701000990-egfp::TamyB	This study
SlD1-AO090701001024GF	sC− adeA− ΔargB::adeA− ΔligD::argB ΔpyrG::adeA pgEpG[pyrG] niaD+::PamyB::AO090701001024-egfp::TamyB	This study
SlD1-AO090701001039GF	sC− adeA− ΔargB::adeA− ΔligD::argB ΔpyrG::adeA pgEpG[pyrG] niaD+::PamyB::AO090701001039-egfp::TamyB	This study
SlD1-AO090701001091GF	sC− adeA− ΔargB::adeA− ΔligD::argB ΔpyrG::adeA pgEpG[pyrG] niaD+::PamyB::AO090701001091-egfp::TamyB	This study
SlD1-AO090701001092GF	sC− adeA− ΔargB::adeA− ΔligD::argB ΔpyrG::adeA pgEpG[pyrG] niaD+::PamyB::AO090701001092-egfp::TamyB	This study
SlD1-AO090701001096GF	sC− adeA− ΔargB::adeA− ΔligD::argB ΔpyrG::adeA pgEpG[pyrG] niaD+::PamyB::AO090701001096-egfp::TamyB	This study
SlD1-AO090701001105GF	sC− adeA− ΔargB::adeA− ΔligD::argB ΔpyrG::adeA pgEpG[pyrG] niaD+::PamyB::AO090701001105-egfp::TamyB	This study
SlD1-AO090701001107GF	sC− adeA− ΔargB::adeA− ΔligD::argB ΔpyrG::adeA pgEpG[pyrG] niaD+::PamyB::AO090701001107-egfp::TamyB	This study
SlD1-AO090701001108GF	sC− adeA− ΔargB::adeA− ΔligD::argB ΔpyrG::adeA pgEpG[pyrG] niaD+::PamyB::AO090701001108-egfp::TamyB	This study
SlD1-AO090701001129GF	sC− adeA− ΔargB::adeA− ΔligD::argB ΔpyrG::adeA pgEpG[pyrG] niaD+::PamyB::AO090701001129-egfp::TamyB	This study
SlD1-AO090701001161GF	sC− adeA− ΔargB::adeA− ΔligD::argB ΔpyrG::adeA pgEpG[pyrG] niaD+::PamyB::AO090701001161-egfp::TamyB	This study
SlD1-AO090701001169GF	sC− adeA− ΔargB::adeA− ΔligD::argB ΔpyrG::adeA pgEpG[pyrG] niaD+::PamyB::AO090701001169-egfp::TamyB	This study
SlD1-AO090701001170GF	sC− adeA− ΔargB::adeA− ΔligD::argB ΔpyrG::adeA pgEpG[pyrG] niaD+::PamyB::AO090701001170-egfp::TamyB	This study
SlD1-AO090701001225GF	sC− adeA− ΔargB::adeA− ΔligD::argB ΔpyrG::adeA pgEpG[pyrG] niaD+::PamyB::AO090701001225-egfp::TamyB	This study
SlD1-AO090701001231GF	sC− adeA− ΔargB::adeA− ΔligD::argB ΔpyrG::adeA pgEpG[pyrG] niaD+::PamyB::AO090701001231-egfp::TamyB	This study
SlD1-AO090701001245GF	sC− adeA− ΔargB::adeA− ΔligD::argB ΔpyrG::adeA pgEpG[pyrG] niaD+::PamyB::AO090701001245-egfp::TamyB	This study
SlD1- SppQGF	sC− adeA− ΔargB::adeA− ΔligD::argB ΔpyrG::adeA pgEpG[pyrG] niaD+::PamyB::sppQ-egfp::TamyB	This study
SlD1-AO090701001299GF	sC− adeA− ΔargB::adeA− ΔligD::argB ΔpyrG::adeA pgEpG[pyrG] niaD+::PamyB::AO090701001299-egfp::TamyB	This study
Deletion strains lacking SPP proteins (related to Fig. 4)
Strain name	Genotype	Reference
NSlD1-ΔSppA	niaD− sC− adeA− ΔargB::adeA− ΔligD::argB ΔpyrG::adeA ΔsppA::pyrG	This study
NSlD1-ΔSppB	niaD− sC− adeA− ΔargB::adeA− ΔligD::argB ΔpyrG::adeA ΔsppB::pyrG	This study
NSlD1-ΔSppC	niaD− sC− adeA− ΔargB::adeA− ΔligD::argB ΔpyrG::adeA ΔsppC::pyrG	This study
NSlD1-ΔSppD	niaD− sC− adeA− ΔargB::adeA− ΔligD::argB ΔpyrG::adeA ΔsppD::pyrG	This study
NSlD1-ΔSppE	niaD− sC− adeA− ΔargB::adeA− ΔligD::argB ΔpyrG::adeA ΔsppE::pyrG	This study
NSlD1-ΔSppF	niaD− sC− adeA− ΔargB::adeA− ΔligD::argB ΔpyrG::adeA ΔsppF::pyrG	This study
NSlD1-ΔSppG	niaD− sC− adeA− ΔargB::adeA− ΔligD::argB ΔpyrG::adeA ΔsppG::pyrG	This study
NSlD1-ΔSppH	niaD− sC− adeA− ΔargB::adeA− ΔligD::argB ΔpyrG::adeA ΔsppH::pyrG	This study
NSlD1-ΔSppI	niaD− sC− adeA− ΔargB::adeA− ΔligD::argB ΔpyrG::adeA ΔsppI::pyrG	This study
NSlD1-ΔSppJ	niaD− sC− adeA− ΔargB::adeA− ΔligD::argB ΔpyrG::adeA ΔsppJ::pyrG	This study
NSlD1-ΔSppK	niaD− sC− adeA− ΔargB::adeA− ΔligD::argB ΔpyrG::adeA ΔsppK::pyrG	This study
NSlD1-ΔSppL	niaD− sC− adeA− ΔargB::adeA− ΔligD::argB ΔpyrG::adeA ΔsppL::pyrG	This study
NSlD1-ΔSppM	niaD− sC− adeA− ΔargB::adeA− ΔligD::argB ΔpyrG::adeA ΔsppM::pyrG	This study
NSlD1-ΔSppN	niaD− sC− adeA− ΔargB::adeA− ΔligD::argB ΔpyrG::adeA ΔsppN::pyrG	This study
NSlD1-ΔSppO	niaD− sC− adeA− ΔargB::adeA− ΔligD::argB ΔpyrG::adeA ΔsppO::pyrG	This study
NSlD1-ΔSppP	niaD− sC− adeA− ΔargB::adeA− ΔligD::argB ΔpyrG::adeA ΔsppP::pyrG	This study
NSlD1-ΔSppQ	niaD− sC− adeA− ΔargB::adeA− ΔligD::argB ΔpyrG::adeA ΔsppQ::pyrG	This study
NSlD1-ΔSppR	niaD− sC− adeA− ΔargB::adeA− ΔligD::argB ΔpyrG::adeA ΔsppR::pyrG	This study
NSlD1-ΔSppS	niaD− sC− adeA− ΔargB::adeA− ΔligD::argB ΔpyrG::adeA ΔsppS::pyrG	This study
NSlD1-ΔSppT	niaD− sC− adeA− ΔargB::adeA− ΔligD::argB ΔpyrG::adeA ΔsppT::pyrG	This study
NSlD1-ΔSppU	niaD− sC− adeA− ΔargB::adeA− ΔligD::argB ΔpyrG::adeA ΔsppU::pyrG	This study
NSlD1-ΔSppV	niaD− sC− adeA− ΔargB::adeA− ΔligD::argB ΔpyrG::adeA ΔsppV::pyrG	This study
NSlD1-ΔSppW	niaD− sC− adeA− ΔargB::adeA− ΔligD::argB ΔpyrG::adeA ΔsppW::pyrG	This study
NSlD1-ΔAO090020000188	niaD− sC− adeA− ΔargB::adeA− ΔligD::argB ΔpyrG::adeA ΔAO090020000188::pyrG	This study
NSlD1-ΔAO090003001575	niaD− sC− adeA− ΔargB::adeA− ΔligD::argB ΔpyrG::adeA ΔAO090003001575::pyrG	This study
NSlD1-ΔAO090120000243	niaD− sC− adeA− ΔargB::adeA− ΔligD::argB ΔpyrG::adeA ΔAO090120000243::pyrG	This study
NSlD1-ΔAO090001000238	niaD− sC− adeA− ΔargB::adeA− ΔligD::argB ΔpyrG::adeA ΔAO090001000238::pyrG	This study
NSlD1-ΔAO090005000773	niaD− sC− adeA− ΔargB::adeA− ΔligD::argB ΔpyrG::adeA ΔAO090005000773::pyrG	This study
NSlD1-ΔAO090003000716	niaD− sC− adeA− ΔargB::adeA− ΔligD::argB ΔpyrG::adeA ΔAO090003000716::pyrG	This study
NSlD1-ΔAO090003000976	niaD− sC− adeA− ΔargB::adeA− ΔligD::argB ΔpyrG::adeA ΔAO090003000976::pyrG	This study
NSlD1-ΔAO090003001056	niaD− sC− adeA− ΔargB::adeA− ΔligD::argB ΔpyrG::adeA ΔAO090003001056::pyrG	This study
NSlD1-ΔAO090005001429	niaD− sC− adeA− ΔargB::adeA− ΔligD::argB ΔpyrG::adeA ΔAO090005001429::pyrG	This study
NSlD1-ΔAO090012000726	niaD− sC− adeA− ΔargB::adeA− ΔligD::argB ΔpyrG::adeA ΔAO090012000726::pyrG	This study
NSlD1-ΔAO090103000048	niaD− sC− adeA− ΔargB::adeA− ΔligD::argB ΔpyrG::adeA ΔAO090103000048::pyrG	This study
NSlD1-ΔAO090005000790	niaD− sC− adeA− ΔargB::adeA− ΔligD::argB ΔpyrG::adeA ΔAO090005000790::pyrG	This study
NSlD1-ΔAO090003001306	niaD− sC− adeA− ΔargB::adeA− ΔligD::argB ΔpyrG::adeA ΔAO090003001306::pyrG	This study
NSlD1-ΔAO090011000166	niaD− sC− adeA− ΔargB::adeA− ΔligD::argB ΔpyrG::adeA ΔAO090011000166::pyrG	This study
NSlD1-ΔAO090009000298	niaD− sC− adeA− ΔargB::adeA− ΔligD::argB ΔpyrG::adeA ΔAO090009000298::pyrG	This study
NSlD1-ΔAO090009000647	niaD− sC− adeA− ΔargB::adeA− ΔligD::argB ΔpyrG::adeA ΔAO090009000647::pyrG	This study
NSlD1-ΔAO090005000131	niaD− sC− adeA− ΔargB::adeA− ΔligD::argB ΔpyrG::adeA ΔAO090005000131::pyrG	This study
NSlD1-ΔAO090102000288	niaD− sC− adeA− ΔargB::adeA− ΔligD::argB ΔpyrG::adeA ΔAO090102000288::pyrG	This study
NSlD1-ΔAO090023000667	niaD− sC− adeA− ΔargB::adeA− ΔligD::argB ΔpyrG::adeA ΔAO090023000667::pyrG	This study
NSlD1-ΔAO090012000821	niaD− sC− adeA− ΔargB::adeA− ΔligD::argB ΔpyrG::adeA ΔAO090012000821::pyrG	This study
NSlD1-ΔAO090120000432	niaD− sC− adeA− ΔargB::adeA− ΔligD::argB ΔpyrG::adeA ΔAO090120000432::pyrG	This study
NSlD1-ΔAO090011000309	niaD− sC− adeA− ΔargB::adeA− ΔligD::argB ΔpyrG::adeA ΔAO090011000309::pyrG	This study
NSlD1-ΔAO090005000705	niaD− sC− adeA− ΔargB::adeA− ΔligD::argB ΔpyrG::adeA ΔAO090005000705::pyrG	This study
NSlD1-ΔAO090701001225	niaD− sC− adeA− ΔargB::adeA− ΔligD::argB ΔpyrG::adeA ΔAO090701001225::pyrG	This study
NSlD1-ΔAO090701000252	niaD− sC− adeA− ΔargB::adeA− ΔligD::argB ΔpyrG::adeA ΔAO090701000252::pyrG	This study
NSlD1-ΔAO090005000796	niaD− sC− adeA− ΔargB::adeA− ΔligD::argB ΔpyrG::adeA ΔAO090005000796::pyrG	This study
NSlD1-ΔAO090005000852	niaD− sC− adeA− ΔargB::adeA− ΔligD::argB ΔpyrG::adeA ΔAO090005000852::pyrG	This study
NSlD1-ΔAO090701000703	niaD− sC− adeA− ΔargB::adeA− ΔligD::argB ΔpyrG::adeA ΔAO090701000703::pyrG	This study
NSlD1-ΔAO090023000716	niaD− sC− adeA− ΔargB::adeA− ΔligD::argB ΔpyrG::adeA ΔAO090023000716::pyrG	This study
NSlD1-ΔAO090026000159	niaD− sC− adeA− ΔargB::adeA− ΔligD::argB ΔpyrG::adeA ΔAO090026000159::pyrG	This study
NSlD1-ΔAO090026000849	niaD− sC− adeA− ΔargB::adeA− ΔligD::argB ΔpyrG::adeA ΔAO090026000849::pyrG	This study
NSlD1-ΔAO090102000501	niaD− sC− adeA− ΔargB::adeA− ΔligD::argB ΔpyrG::adeA ΔAO090102000501::pyrG	This study
NSlD1-ΔAO090001000464	niaD− sC− adeA− ΔargB::adeA− ΔligD::argB ΔpyrG::adeA ΔAO090001000464::pyrG	This study
NSlD1-ΔAO090003001080	niaD− sC− adeA− ΔargB::adeA− ΔligD::argB ΔpyrG::adeA ΔAO090003001080::pyrG	This study
NSlD1-ΔAO090701000215	niaD− sC− adeA− ΔargB::adeA− ΔligD::argB ΔpyrG::adeA ΔAO090701000215::pyrG	This study
NSlD1-ΔAO090026000831	niaD− sC− adeA− ΔargB::adeA− ΔligD::argB ΔpyrG::adeA ΔAO090026000831::pyrG	This study
NSlD1-ΔAO090023000851	niaD− sC− adeA− ΔargB::adeA− ΔligD::argB ΔpyrG::adeA ΔAO090023000851::pyrG	This study
NSlD1-ΔAO090038000582	niaD− sC− adeA− ΔargB::adeA− ΔligD::argB ΔpyrG::adeA ΔAO090038000582::pyrG	This study
NSlD1-ΔAO090011000518	niaD− sC− adeA− ΔargB::adeA− ΔligD::argB ΔpyrG::adeA ΔAO090011000518::pyrG	This study
Deletion strains expressing Dendra2 (related to Fig. 5)
Strain name	Genotype	Reference
SlD1-ΔSppA-Dendra2	sC− adeA− ΔargB::adeA− ΔligD::argB ΔpyrG::adeA ΔsppA::pyrG niaD+::PamyB::dendra2::TamyB	This study
SlD1-ΔSppB-Dendra2	sC− adeA− ΔargB::adeA− ΔligD::argB ΔpyrG::adeA ΔsppB::pyrG niaD+::PamyB::dendra2::TamyB	This study
SlD1-ΔSppC-Dendra2	sC− adeA− ΔargB::adeA− ΔligD::argB ΔpyrG::adeA ΔsppC::pyrG niaD+::PamyB::dendra2::TamyB	This study
SlD1-ΔSppD-Dendra2	sC− adeA− ΔargB::adeA− ΔligD::argB ΔpyrG::adeA ΔsppD::pyrG niaD+::PamyB::dendra2::TamyB	This study
SlD1-ΔSppE-Dendra2	sC− adeA− ΔargB::adeA− ΔligD::argB ΔpyrG::adeA ΔsppE::pyrG niaD+::PamyB::dendra2::TamyB	This study
SlD1-ΔSppF-Dendra2	sC− adeA− ΔargB::adeA− ΔligD::argB ΔpyrG::adeA ΔsppF::pyrG niaD+::PamyB::dendra2::TamyB	This study
SlD1-ΔSppG-Dendra2	sC− adeA− ΔargB::adeA− ΔligD::argB ΔpyrG::adeA ΔsppG::pyrG niaD+::PamyB::dendra2::TamyB	This study
SlD1-ΔSppH-Dendra2	sC− adeA− ΔargB::adeA− ΔligD::argB ΔpyrG::adeA ΔsppH::pyrG niaD+::PamyB::dendra2::TamyB	This study
SlD1-ΔSppI-Dendra2	sC− adeA− ΔargB::adeA− ΔligD::argB ΔpyrG::adeA ΔsppI::pyrG niaD+::PamyB::dendra2::TamyB	This study
SlD1-ΔSppJ-Dendra2	sC− adeA− ΔargB::adeA− ΔligD::argB ΔpyrG::adeA ΔsppJ::pyrG niaD+::PamyB::dendra2::TamyB	This study
SlD1-ΔSppK-Dendra2	sC− adeA− ΔargB::adeA− ΔligD::argB ΔpyrG::adeA ΔsppK::pyrG niaD+::PamyB::dendra2::TamyB	This study
SlD1-ΔSppL-Dendra2	sC− adeA− ΔargB::adeA− ΔligD::argB ΔpyrG::adeA ΔsppL::pyrG niaD+::PamyB::dendra2::TamyB	This study
SlD1-ΔSppM-Dendra2	sC− adeA− ΔargB::adeA− ΔligD::argB ΔpyrG::adeA ΔsppM::pyrG niaD+::PamyB::dendra2::TamyB	This study
SlD1-ΔSppN-Dendra2	sC− adeA− ΔargB::adeA− ΔligD::argB ΔpyrG::adeA ΔsppN::pyrG niaD+::PamyB::dendra2::TamyB	This study
SlD1-ΔSppO-Dendra2	sC− adeA− ΔargB::adeA− ΔligD::argB ΔpyrG::adeA ΔsppO::pyrG niaD+::PamyB::dendra2::TamyB	This study
SlD1-ΔSppP-Dendra2	sC− adeA− ΔargB::adeA− ΔligD::argB ΔpyrG::adeA ΔsppP::pyrG niaD+::PamyB::dendra2::TamyB	This study
SlD1-ΔSppQ-Dendra2	sC− adeA− ΔargB::adeA− ΔligD::argB ΔpyrG::adeA ΔsppQ::pyrG niaD+::PamyB::dendra2::TamyB	This study
SlD1-ΔSppR-Dendra2	sC− adeA− ΔargB::adeA− ΔligD::argB ΔpyrG::adeA ΔsppR::pyrG niaD+::PamyB::dendra2::TamyB	This study
SlD1-ΔSppS-Dendra2	sC− adeA− ΔargB::adeA− ΔligD::argB ΔpyrG::adeA ΔsppS::pyrG niaD+::PamyB::dendra2::TamyB	This study
SlD1-ΔSppT-Dendra2	sC− adeA− ΔargB::adeA− ΔligD::argB ΔpyrG::adeA ΔsppT::pyrG niaD+::PamyB::dendra2::TamyB	This study
SlD1-ΔSppU-Dendra2	sC− adeA− ΔargB::adeA− ΔligD::argB ΔpyrG::adeA ΔsppU::pyrG niaD+::PamyB::dendra2::TamyB	This study
SlD1-ΔSppV-Dendra2	sC− adeA− ΔargB::adeA− ΔligD::argB ΔpyrG::adeA ΔsppV::pyrG niaD+::PamyB::dendra2::TamyB	This study
SlD1-ΔSppW-Dendra2	sC− adeA− ΔargB::adeA− ΔligD::argB ΔpyrG::adeA ΔsppW::pyrG niaD+::PamyB::dendra2::TamyB	This study
SlD1-ΔAO090020000188-Dendra2	sC− adeA− ΔargB::adeA− ΔligD::argB ΔpyrG::adeA ΔAO090020000188::pyrG niaD+::PamyB::dendra2::TamyB	This study
SlD1-ΔAO090003001575-Dendra2	sC− adeA− ΔargB::adeA− ΔligD::argB ΔpyrG::adeA ΔAO090003001575::pyrG niaD+::PamyB::dendra2::TamyB	This study
SlD1-ΔAO090120000243-Dendra2	sC− adeA− ΔargB::adeA− ΔligD::argB ΔpyrG::adeA ΔAO090120000243::pyrG niaD+::PamyB::dendra2::TamyB	This study
SlD1AO090001000238-Dendra2	sC− adeA− ΔargB::adeA− ΔligD::argB ΔpyrG::adeA ΔAO090001000238::pyrG niaD+::PamyB::dendra2::TamyB	This study
SlD1AO090005000773-Dendra2	sC− adeA− ΔargB::adeA− ΔligD::argB ΔpyrG::adeA ΔAO090005000773::pyrG niaD+::PamyB::dendra2::TamyB	This study
SlD1AO090003000716-Dendra2	sC− adeA− ΔargB::adeA− ΔligD::argB ΔpyrG::adeA ΔAO0900200001880::pyrG niaD+::PamyB::dendra2::TamyB	This study
SlD1AO090003000976-Dendra2	sC− adeA− ΔargB::adeA− ΔligD::argB ΔpyrG::adeA ΔAO090003000976::pyrG niaD+::PamyB::dendra2::TamyB	This study
SlD1-ΔAO090003001056-Dendra2	sC− adeA− ΔargB::adeA− ΔligD::argB ΔpyrG::adeA ΔAO090003001056::pyrG niaD+::PamyB::dendra2::TamyB	This study
SlD1-ΔAO090005001429-Dendra2	sC− adeA− ΔargB::adeA− ΔligD::argB ΔpyrG::adeA ΔAO090005001429::pyrG niaD+::PamyB::dendra2::TamyB	This study
SlD1-ΔAO090012000726-Dendra2	sC− adeA− ΔargB::adeA− ΔligD::argB ΔpyrG::adeA ΔAO090012000726::pyrG niaD+::PamyB::dendra2::TamyB	This study
SlD1-ΔAO090103000048-Dendra2	sC− adeA− ΔargB::adeA− ΔligD::argB ΔpyrG::adeA ΔAO090103000048::pyrG niaD+::PamyB::dendra2::TamyB	This study
SlD1-ΔAO090005000790-Dendra2	sC− adeA− ΔargB::adeA− ΔligD::argB ΔpyrG::adeA ΔAO090005000790::pyrG niaD+::PamyB::dendra2::TamyB	This study
SlD1-ΔAO090003001306-Dendra2	sC− adeA− ΔargB::adeA− ΔligD::argB ΔpyrG::adeA ΔAO090003001306::pyrG niaD+::PamyB::dendra2::TamyB	This study
SlD1-ΔAO090011000166-Dendra2	sC− adeA− ΔargB::adeA− ΔligD::argB ΔpyrG::adeA ΔAO090011000166::pyrG niaD+::PamyB::dendra2::TamyB	This study
SlD1-ΔAO090009000298-Dendra2	sC− adeA− ΔargB::adeA− ΔligD::argB ΔpyrG::adeA ΔAO090009000298::pyrG niaD+::PamyB::dendra2::TamyB	This study
SlD1-ΔAO090009000647-Dendra2	sC− adeA− ΔargB::adeA− ΔligD::argB ΔpyrG::adeA ΔAO090009000647::pyrG niaD+::PamyB::dendra2::TamyB	This study
SlD1-ΔAO090005000131-Dendra2	sC− adeA− ΔargB::adeA− ΔligD::argB ΔpyrG::adeA ΔAO090005000131::pyrG niaD+::PamyB::dendra2::TamyB	This study
SlD1-ΔAO090102000288-Dendra2	sC− adeA− ΔargB::adeA− ΔligD::argB ΔpyrG::adeA ΔAO090102000288::pyrG niaD+::PamyB::dendra2::TamyB	This study
SlD1-ΔAO090023000667-Dendra2	sC− adeA− ΔargB::adeA− ΔligD::argB ΔpyrG::adeA ΔAO090023000667::pyrG niaD+::PamyB::dendra2::TamyB	This study
SlD1-ΔAO090012000821-Dendra2	sC− adeA− ΔargB::adeA− ΔligD::argB ΔpyrG::adeA ΔAO090012000821::pyrG niaD+::PamyB::dendra2::TamyB	This study
SlD1-ΔAO090120000432-Dendra2	sC− adeA− ΔargB::adeA− ΔligD::argB ΔpyrG::adeA ΔAO090120000432::pyrG niaD+::PamyB::dendra2::TamyB	This study
SlD1-ΔAO090011000309-Dendra2	sC− adeA− ΔargB::adeA− ΔligD::argB ΔpyrG::adeA ΔAO090011000309::pyrG niaD+::PamyB::dendra2::TamyB	This study
SlD1-ΔAO090005000705-Dendra2	sC− adeA− ΔargB::adeA− ΔligD::argB ΔpyrG::adeA ΔAO090005000705::pyrG niaD+::PamyB::dendra2::TamyB	This study
SlD1-ΔAO090701001225-Dendra2	sC− adeA− ΔargB::adeA− ΔligD::argB ΔpyrG::adeA ΔAO090701001225::pyrG niaD+::PamyB::dendra2::TamyB	This study
SlD1-ΔAO090701000252-Dendra2	sC− adeA− ΔargB::adeA− ΔligD::argB ΔpyrG::adeA ΔAO090701000252::pyrG niaD+::PamyB::dendra2::TamyB	This study
SlD1-ΔAO090005000796-Dendra2	sC− adeA− ΔargB::adeA− ΔligD::argB ΔpyrG::adeA ΔAO090005000796::pyrG niaD+::PamyB::dendra2::TamyB	This study
SlD1-ΔAO090005000852-Dendra2	sC− adeA− ΔargB::adeA− ΔligD::argB ΔpyrG::adeA ΔAO090005000852::pyrG niaD+::PamyB::dendra2::TamyB	This study
SlD1-ΔAO090701000703-Dendra2	sC− adeA− ΔargB::adeA− ΔligD::argB ΔpyrG::adeA ΔAO090701000703::pyrG niaD+::PamyB::dendra2::TamyB	This study
SlD1-ΔAO090023000716-Dendra2	sC− adeA− ΔargB::adeA− ΔligD::argB ΔpyrG::adeA ΔAO090023000716::pyrG niaD+::PamyB::dendra2::TamyB	This study
SlD1-ΔAO090026000159-Dendra2	sC− adeA− ΔargB::adeA− ΔligD::argB ΔpyrG::adeA ΔAO090026000159::pyrG niaD+::PamyB::dendra2::TamyB	This study
SlD1-ΔAO090026000849-Dendra2	sC− adeA− ΔargB::adeA− ΔligD::argB ΔpyrG::adeA ΔAO0901200002436::pyrG niaD+::PamyB::dendra2::TamyB	This study
SlD1-ΔAO090102000501-Dendra2	sC− adeA− ΔargB::adeA− ΔligD::argB ΔpyrG::adeA ΔAO0901200002437::pyrG niaD+::PamyB::dendra2::TamyB	This study
SlD1-ΔAO090001000464-Dendra2	sC− adeA− ΔargB::adeA− ΔligD::argB ΔpyrG::adeA ΔAO090001000464::pyrG niaD+::PamyB::dendra2::TamyB	This study
SlD1-ΔAO090003001080-Dendra2	sC− adeA− ΔargB::adeA− ΔligD::argB ΔpyrG::adeA ΔAO090003001080::pyrG niaD+::PamyB::dendra2::TamyB	This study
SlD1-ΔAO090701000215-Dendra2	sC− adeA− ΔargB::adeA− ΔligD::argB ΔpyrG::adeA ΔAO090701000215::pyrG niaD+::PamyB::dendra2::TamyB	This study
SlD1-ΔAO090026000831-Dendra2	sC− adeA− ΔargB::adeA− ΔligD::argB ΔpyrG::adeA ΔAO090026000831::pyrG niaD+::PamyB::dendra2::TamyB	This study
SlD1-ΔAO090023000851-Dendra2	sC− adeA− ΔargB::adeA− ΔligD::argB ΔpyrG::adeA ΔAO090023000851::pyrG niaD+::PamyB::dendra2::TamyB	This study
SlD1-ΔAO090038000582-Dendra2	sC− adeA− ΔargB::adeA− ΔligD::argB ΔpyrG::adeA ΔAO090038000582::pyrG niaD+::PamyB::dendra2::TamyB	This study
SlD1-ΔAO090011000518-Dendra2	sC− adeA− ΔargB::adeA− ΔligD::argB ΔpyrG::adeA ΔAO090011000518::pyrG niaD+::PamyB::dendra2::TamyB	This study
Complementation by SPP proteins fused with EGFP at C-terminal end (related to Supplementary Fig. 6b)
Strain name	Genotype	Reference
SlD1-ΔSppA-SppA-GFP	sC− adeA− ΔargB::adeA− ΔligD::argB ΔpyrG::adeA ΔsppA::pyrG niaD+::PamyB::sppA-egfp::TamyB	This study
SlD1-ΔSppB-SppB-GFP	sC− adeA− ΔargB::adeA− ΔligD::argB ΔpyrG::adeA ΔsppB::pyrG niaD+::PamyB::sppB-egfp::TamyB	This study
SlD1-ΔSppC-SppC-GFP	sC− adeA− ΔargB::adeA− ΔligD::argB ΔpyrG::adeA ΔsppC::pyrG niaD+::PamyB::sppC-egfp::TamyB	This study
SlD1-ΔSppD-SppD-GFP	sC− adeA− ΔargB::adeA− ΔligD::argB ΔpyrG::adeA ΔsppD::pyrG niaD+::PamyB::sppD-egfp::TamyB	This study
SlD1-ΔSppE-SppE-GFP	sC− adeA− ΔargB::adeA− ΔligD::argB ΔpyrG::adeA ΔsppE::pyrG niaD+::PamyB::sppE-egfp::TamyB	This study
SlD1-ΔSppF-SppF-GFP	sC− adeA− ΔargB::adeA− ΔligD::argB ΔpyrG::adeA ΔsppF::pyrG niaD+::PamyB::sppF-egfp::TamyB	This study
SlD1-ΔSppG-SppG-GFP	sC− adeA− ΔargB::adeA− ΔligD::argB ΔpyrG::adeA ΔsppG::pyrG niaD+::PamyB::sppG-egfp::TamyB	This study
SlD1-ΔSppH-SppH-GFP	sC− adeA− ΔargB::adeA− ΔligD::argB ΔpyrG::adeA ΔsppH::pyrG niaD+::PamyB::sppH-egfp::TamyB	This study
SlD1-ΔSppI-SppI-GFP	sC− adeA− ΔargB::adeA− ΔligD::argB ΔpyrG::adeA ΔsppI::pyrG niaD+::PamyB::sppI-egfp::TamyB	This study
SlD1-ΔSppJ-SppJ-GFP	sC− adeA− ΔargB::adeA− ΔligD::argB ΔpyrG::adeA ΔsppJ::pyrG niaD+::PamyB::sppJ-egfp::TamyB	This study
SlD1-ΔSppK-SppK-GFP	sC− adeA− ΔargB::adeA− ΔligD::argB ΔpyrG::adeA ΔsppK::pyrG niaD+::PamyB::sppK-egfp::TamyB	This study
SlD1-ΔSppL-SppL-GFP	sC− adeA− ΔargB::adeA− ΔligD::argB ΔpyrG::adeA ΔsppL::pyrG niaD+::PamyB::sppL-egfp::TamyB	This study
SlD1-ΔSppM-SppM-GFP	sC− adeA− ΔargB::adeA− ΔligD::argB ΔpyrG::adeA ΔsppM::pyrG niaD+::PamyB::sppM-egfp::TamyB	This study
SlD1-ΔSppN-SppN-GFP	sC− adeA− ΔargB::adeA− ΔligD::argB ΔpyrG::adeA ΔsppN::pyrG niaD+::PamyB::sppN-egfp::TamyB	This study
SlD1-ΔSppO-SppO-GFP	sC− adeA− ΔargB::adeA− ΔligD::argB ΔpyrG::adeA ΔsppO::pyrG niaD+::PamyB::sppO-egfp::TamyB	This study
SlD1-SppP-SppP-GFP	sC− adeA− ΔargB::adeA− ΔligD::argB ΔpyrG::adeA ΔsppP::pyrG niaD+::PamyB::sppP-egfp::TamyB	This study
SlD1-ΔSppQ-SppQ-GFP	sC− adeA− ΔargB::adeA− ΔligD::argB ΔpyrG::adeA ΔsppQ::pyrG niaD+::PamyB::sppQ-egfp::TamyB	This study
SlD1-ΔSppR-SppR-GFP	sC− adeA− ΔargB::adeA− ΔligD::argB ΔpyrG::adeA ΔsppR::pyrG niaD+::PamyB::sppR-egfp::TamyB	This study
SlD1-ΔSppS-SppS-GFP	sC− adeA− ΔargB::adeA− ΔligD::argB ΔpyrG::adeA ΔsppS::pyrG niaD+::PamyB::sppS-egfp::TamyB	This study
SlD1-ΔSppT-SppT-GFP	sC− adeA− ΔargB::adeA− ΔligD::argB ΔpyrG::adeA ΔsppT::pyrG niaD+::PamyB::sppT-egfp::TamyB	This study
Woronin body visualization in strains lacking SPP proteins (related to Supplementary Fig. 5)
Strain name	Genotype	Reference
SlD1-ΔSppA-hex1-GFP	sC− adeA− ΔargB::adeA− ΔligD::argB ΔpyrG::adeA ΔsppA::pyrG niaD+::PamyB::Aohex1-egfp::TamyB	This study
SlD1-ΔSppB-hex1-GFP	sC− adeA− ΔargB::adeA− ΔligD::argB ΔpyrG::adeA ΔsppB::pyrG niaD+::PamyB::Aohex1-egfp::TamyB	This study
SlD1-ΔSppC-hex1-GFP	sC− adeA− ΔargB::adeA− ΔligD::argB ΔpyrG::adeA ΔsppC::pyrG niaD+::PamyB::Aohex1-egfp::TamyB	This study
SlD1-ΔSppD-hex1-GFP	sC− adeA− ΔargB::adeA− ΔligD::argB ΔpyrG::adeA ΔsppD::pyrG niaD+::PamyB::Aohex1-egfp::TamyB	This study
SlD1-ΔSppE-hex1-GFP	sC− adeA− ΔargB::adeA− ΔligD::argB ΔpyrG::adeA ΔsppE::pyrG niaD+::PamyB::Aohex1-egfp::TamyB	This study
SlD1-ΔSppF-hex1-GFP	sC− adeA− ΔargB::adeA− ΔligD::argB ΔpyrG::adeA ΔsppF::pyrG niaD+::PamyB::Aohex1-egfp::TamyB	This study
SlD1-ΔSppG-hex1-GFP	sC− adeA− ΔargB::adeA− ΔligD::argB ΔpyrG::adeA ΔsppG::pyrG niaD+::PamyB::Aohex1-egfp::TamyB	This study
SlD1-ΔSppH-hex1-GFP	sC− adeA− ΔargB::adeA− ΔligD::argB ΔpyrG::adeA ΔsppH::pyrG niaD+::PamyB::Aohex1-egfp::TamyB	This study
SlD1-ΔSppI-hex1-GFP	sC− adeA− ΔargB::adeA− ΔligD::argB ΔpyrG::adeA ΔsppI::pyrG niaD+::PamyB::Aohex1-egfp::TamyB	This study
SlD1-ΔSppJ-hex1-GFP	sC− adeA− ΔargB::adeA− ΔligD::argB ΔpyrG::adeA ΔsppJ::pyrG niaD+::PamyB::Aohex1-egfp::TamyB	This study
SlD1-ΔSppK-hex1-GFP	sC− adeA− ΔargB::adeA− ΔligD::argB ΔpyrG::adeA ΔsppK::pyrG niaD+::PamyB::Aohex1-egfp::TamyB	This study
SlD1-ΔSppL-hex1-GFP	sC− adeA− ΔargB::adeA− ΔligD::argB ΔpyrG::adeA ΔsppL::pyrG niaD+::PamyB::Aohex1-egfp::TamyB	This study
SlD1-ΔSppM-hex1-GFP	sC− adeA− ΔargB::adeA− ΔligD::argB ΔpyrG::adeA ΔsppM::pyrG niaD+::PamyB::Aohex1-egfp::TamyB	This study
SlD1-ΔSppN-hex1-GFP	sC− adeA− ΔargB::adeA− ΔligD::argB ΔpyrG::adeA ΔsppN::pyrG niaD+::PamyB::Aohex1-egfp::TamyB	This study
SlD1-ΔSppO-hex1-GFP	sC− adeA− ΔargB::adeA− ΔligD::argB ΔpyrG::adeA ΔsppO::pyrG niaD+::PamyB::Aohex1-egfp::TamyB	This study
SlD1-ΔSppT-hex1-GFP	sC− adeA− ΔargB::adeA− ΔligD::argB ΔpyrG::adeA ΔsppT::pyrG niaD+::PamyB::Aohex1-egfp::TamyB	This study
SlD1-ΔSppQ-hex1-GFP	sC− adeA− ΔargB::adeA− ΔligD::argB ΔpyrG::adeA ΔsppQ::pyrG niaD+::PamyB::Aohex1-egfp::TamyB	This study
SlD1-ΔSppR-hex1-GFP	sC− adeA− ΔargB::adeA− ΔligD::argB ΔpyrG::adeA ΔsppR::pyrG niaD+::PamyB::Aohex1-egfp::TamyB	This study
SlD1-ΔSppS-hex1-GFP	sC− adeA− ΔargB::adeA− ΔligD::argB ΔpyrG::adeA ΔsppS::pyrG niaD+::PamyB::Aohex1-egfp::TamyB	This study
SlD1-ΔSppP-hex1-GFP	sC− adeA− ΔargB::adeA− ΔligD::argB ΔpyrG::adeA ΔsppU::pyrG niaD+::PamyB::Aohex1-egfp::TamyB	This study
Strains used for truncation and functional complementation (related to Fig. 8 and Supplementary Fig. 10)
Strain name	Genotype	Reference
SlD1-ΔSppA-SppA(1-127)GF	sC− adeA− ΔargB::adeA− ΔligD::argB ΔpyrG::adeA ΔsppA::pyrG niaD+::PamyB::sppA(1-127)-egfp::TamyB	This study
SlD1-ΔSppA-SppA(1-476)GF	sC− adeA− ΔargB::adeA− ΔligD::argB ΔpyrG::adeA ΔsppA::pyrG niaD+::PamyB::sppA(1-476)-egfp::TamyB	This study
SlD1-ΔSppA-SppA(128-912)GF	sC− adeA− ΔargB::adeA− ΔligD::argB ΔpyrG::adeA ΔsppA::pyrG niaD+::PamyB::sppA(128-912)-egfp::TamyB	This study
SlD1-ΔSppA-GF	sC− adeA− ΔargB::adeA− ΔligD::argB ΔpyrG::adeA ΔsppA::pyrG niaD+::PamyB::egfp::TamyB	This study
SlD1-ΔSppA-SppA(AO+AN)	sC− adeA− ΔargB::adeA− ΔligD::argB ΔpyrG::adeA ΔsppA::pyrG niaD+::PamyB::sppA{Ao(1-127)-An(125-811)}-egfp::TamyB	This study
SlD1-ΔSppA-SppA(AO+NC)	sC− adeA− ΔargB::adeA− ΔligD::argB ΔpyrG::adeA ΔsppA::pyrG niaD+::PamyB::sppA{Ao(1-127)-Nc(127-863)}-egfp::TamyB	This study
SlD1-ΔSppA-SppA(AO+SP)	sC− adeA− ΔargB::adeA− ΔligD::argB ΔpyrG::adeA ΔsppA::pyrG niaD+::PamyB::sppA{Ao(1-127)-Sp(107-272)}-egfp::TamyB	This study
SlD1-ΔSppC-SppC(1-142)GF	sC− adeA− ΔargB::adeA− ΔligD::argB ΔpyrG::adeA ΔsppC::pyrG niaD+::PamyB::sppC(1-142)-egfp::TamyB	This study
SlD1-ΔSppC-SppC(1-185)GF	sC− adeA− ΔargB::adeA− ΔligD::argB ΔpyrG::adeA ΔsppC::pyrG niaD+::PamyB::sppC(1-185)-egfp::TamyB	This study
SlD1-ΔSppC-SppC(143-556)GF	sC− adeA− ΔargB::adeA− ΔligD::argB ΔpyrG::adeA ΔsppC::pyrG niaD+::PamyB::sppC(143-556)-egfp::TamyB	This study
SlD1-ΔSppC-SppCΔ(143-185)GF	sC− adeA− ΔargB::adeA− ΔligD::argB ΔpyrG::adeA ΔsppC::pyrG niaD+::PamyB::sppCΔ(143-185)-egfp::TamyB	This study
SlD1-ΔSppC-GF	sC− adeA− ΔargB::adeA− ΔligD::argB ΔpyrG::adeA ΔsppC::pyrG niaD+::PamyB::egfp::TamyB	This study
SlD1-Hex1mChry	sC− adeA− ΔargB::adeA− ΔligD::argB ΔpyrG::adeA pgEpG[pyrG] niaD+::PamyB::Aohex1-mcherry::TamyB	This study
lD1-Hex1Ch-SppFGF	adeA− ΔargB::adeA− ΔligD::argB ΔpyrG::adeA pgEpG[pyrG] sC+::PamyB::Aohex1-mcherry::TamyB niaD+::PamyB::sppF-egfp::TamyB	This study
The double deletion strains used for hypotonic shock experiment (related to Supplementary Fig. 6c)
Strain name	Genotype	Reference
NlD1-ΔSppA-ΔSppG	niaD− sC− adeA− ΔargB::adeA− ΔligD::argB ΔpyrG::adeA ΔsppA::pyrG ΔsppG::sC	This study
NlD1-ΔSppI-ΔSppG	niaD− sC− adeA− ΔargB::adeA− ΔligD::argB ΔpyrG::adeA ΔsppI::pyrG ΔsppG::sC	This study
NlD1-ΔSppJ-ΔSppG	niaD− sC− adeA− ΔargB::adeA− ΔligD::argB ΔpyrG::adeA ΔsppJ::pyrG ΔsppG::sC	This study
NlD1-ΔSppL-ΔSppG	niaD− sC− adeA− ΔargB::adeA− ΔligD::argB ΔpyrG::adeA ΔsppL::pyrG ΔsppG::sC	This study
NlD1-ΔSppP-ΔSppG	niaD− sC− adeA− ΔargB::adeA− ΔligD::argB ΔpyrG::adeA ΔsppP::pyrG ΔsppG::sC	This study
NlD1-ΔSppQ-ΔSppG	niaD− sC− adeA− ΔargB::adeA− ΔligD::argB ΔpyrG::adeA ΔsppQ::pyrG ΔsppG::sC	This study
NlD1-ΔSppS-ΔSppG	niaD− sC− adeA− ΔargB::adeA− ΔligD::argB ΔpyrG::adeA ΔsppS::pyrG ΔsppG::sC	This study
NlD1-ΔSppT-ΔSppG	niaD− sC− adeA− ΔargB::adeA− ΔligD::argB ΔpyrG::adeA ΔsppT::pyrG ΔsppG::sC	This study
NlD1-ΔSppW-ΔSppG	niaD− sC− adeA− ΔargB::adeA− ΔligD::argB ΔpyrG::adeA ΔsppW::pyrG ΔsppG::sC	This study
NlD1-ΔSppH-ΔSppF	niaD− sC− adeA− ΔargB::adeA− ΔligD::argB ΔpyrG::adeA ΔsppH::pyrG ΔsppF::sC	This study
NlD1-ΔSppM-ΔSppF	niaD− sC− adeA− ΔargB::adeA− ΔligD::argB ΔpyrG::adeA ΔsppM::pyrG ΔsppF::sC	This study
NlD1-ΔSppO-ΔSppF	niaD− sC− adeA− ΔargB::adeA− ΔligD::argB ΔpyrG::adeA ΔsppO::pyrG ΔsppF::sC	This study
NlD1-ΔSppR-ΔSppF	niaD− sC− adeA− ΔargB::adeA− ΔligD::argB ΔpyrG::adeA ΔsppR::pyrG ΔsppF::sC	This study
NlD1-ΔSppU-ΔSppF	niaD− sC− adeA− ΔargB::adeA− ΔligD::argB ΔpyrG::adeA ΔsppU::pyrG ΔsppF::sC	This study
NlD1-ΔSppB-ΔSppE	niaD− sC− adeA− ΔargB::adeA− ΔligD::argB ΔpyrG::adeA ΔsppB::pyrG ΔsppE::sC	This study
NlD1-ΔSppC-ΔSppE	niaD− sC− adeA− ΔargB::adeA− ΔligD::argB ΔpyrG::adeA ΔsppC::pyrG ΔsppE::sC	This study
NlD1-ΔSppD-ΔSppE	niaD− sC− adeA− ΔargB::adeA− ΔligD::argB ΔpyrG::adeA ΔsppD::pyrG ΔsppE::sC	This study
NlD1-ΔSppK-ΔSppE	niaD− sC− adeA− ΔargB::adeA− ΔligD::argB ΔpyrG::adeA ΔsppK::pyrG ΔsppE::sC	This study
NlD1-ΔSppN-ΔSppE	niaD− sC− adeA− ΔargB::adeA− ΔligD::argB ΔpyrG::adeA ΔsppN::pyrG ΔsppE::sC	This study
NlD1-ΔSppV-ΔSppE	niaD− sC− adeA− ΔargB::adeA− ΔligD::argB ΔpyrG::adeA ΔsppV::pyrG ΔsppE::sC	This study
Strains used for truncation analysis of ordered and disordered regions (related to Fig. 8)
Strain name	Genotype	Reference
SlD1-ΔSppB-SppB(1-264)GF	sC− adeA− ΔargB::adeA− ΔligD::argB ΔpyrG::adeA ΔsppB::pyrG niaD+::PamyB::sppB(1-264)-egfp::TamyB	This study
SlD1-ΔSppB-SppB(264-697)GF	sC− adeA− ΔargB::adeA− ΔligD::argB ΔpyrG::adeA ΔsppB::pyrG niaD+::PamyB::sppB(1-264)-egfp::TamyB	This study
SlD1-ΔSppD-SppD(1-145)GF	sC− adeA− ΔargB::adeA− ΔligD::argB ΔpyrG::adeA ΔsppD::pyrG niaD+::PamyB::sppD(1-145)-egfp::TamyB	This study
SlD1-ΔSppD-SppD(145-390)GF	sC− adeA− ΔargB::adeA− ΔligD::argB ΔpyrG::adeA ΔsppD::pyrG niaD+::PamyB::sppD(145-390)-egfp::TamyB	This study
SlD1-ΔSppN-SppN(1-165)GF	sC− adeA− ΔargB::adeA− ΔligD::argB ΔpyrG::adeA ΔsppN::pyrG niaD+::PamyB::sppN(1-165)-egfp::TamyB	This study
SlD1-ΔSppN-SppN(266-1234)GF	sC− adeA− ΔargB::adeA− ΔligD::argB ΔpyrG::adeA ΔsppN::pyrG niaD+::PamyB::sppN(266-1234)-egfp::TamyB	This study
SlD1-ΔSppP-SppP(1-92)GF	sC− adeA− ΔargB::adeA− ΔligD::argB ΔpyrG::adeA ΔsppP::pyrG niaD+::PamyB::sppP(1-92)-egfp::TamyB	This study
SlD1-ΔSppP-SppP(93-509)GF	sC− adeA− ΔargB::adeA− ΔligD::argB ΔpyrG::adeA ΔsppP::pyrG niaD+::PamyB::sppP(93-509)-egfp::TamyB	This study
SlD1-ΔSppI-SppI(1-192)GF	sC− adeA− ΔargB::adeA− ΔligD::argB ΔpyrG::adeA ΔsppI::pyrG niaD+::PamyB::sppI(1-192)-egfp::TamyB	This study
SlD1-ΔSppI-SppI(193-470)GF	sC− adeA− ΔargB::adeA− ΔligD::argB ΔpyrG::adeA ΔsppI::pyrG niaD+::PamyB::sppI(193-470)-egfp::TamyB	This study
SlD1-ΔSppL-SppL(1-99)GF	sC− adeA− ΔargB::adeA− ΔligD::argB ΔpyrG::adeA ΔsppL::pyrG niaD+::PamyB::sppL(1-99)-egfp::TamyB	This study
SlD1-ΔSppL-SppL(99-962)GF	sC− adeA− ΔargB::adeA− ΔligD::argB ΔpyrG::adeA ΔsppL::pyrG niaD+::PamyB::sppL(99-962)-egfp::TamyB	This study
SlD1-ΔSppW-SppW(1-167)GF	sC− adeA− ΔargB::adeA− ΔligD::argB ΔpyrG::adeA ΔsppW::pyrG niaD+::PamyB::sppW(1-167)-egfp::TamyB	This study
SlD1-ΔSppW-SppW(1-465)GF	sC− adeA− ΔargB::adeA− ΔligD::argB ΔpyrG::adeA ΔsppW::pyrG niaD+::PamyB::sppW(1-465)-egfp::TamyB	This study
