# Supplementary material for: Large-scale identification of genes involved in septal pore plugging in multicellular fungi
Source: Nat Commun. 2023 Mar 17;14:1418. doi: 10.1038/s41467-023-36925-y (PMC10023807; doi:10.1038/s41467-023-36925-y)
Supplement: Supplementary file 6 — Supplementary Data 4 [file 41467_2023_36925_MOESM6_ESM.xlsx]

## Sheet: Sheet1
Supplementary Data 4: List of genes not producing apparent EGFP signal
	Gene ID
	AO090001000087
	AO090001000105
	AO090001000267
	AO090001000414
	AO090001000423
	AO090001000477
	AO090001000638
	AO090003000256
	AO090003000382
	AO090003000431
	AO090003000440
	AO090003000591
	AO090003000652
	AO090003000844
	AO090003001094
	AO090003001298
	AO090003001313
	AO090005000108
	AO090005000251
	AO090005000332
	AO090005000872
	AO090005000977
	AO090005001158
	AO090005001198
	AO090005001337
	AO090005001351
	AO090005001415
	AO090005001486
	AO090009000026
	AO090009000265
	AO090009000366
	AO090009000422
	AO090010000138
	AO090010000633
	AO090011000070
	AO090011000125
	AO090011000249
	AO090011000330
	AO090011000631
	AO090011000698
	AO090011000766
	AO090011000863
	AO090012000034
	AO090012000374
	AO090012000471
	AO090012000621
	AO090012000646
	AO090012000818
	AO090020000144
	AO090020000197
	AO090020000350
	AO090023000356
	AO090023000365
	AO090023000371
	AO090023000525
	AO090023000559
	AO090023000693
	AO090023000761
	AO090026000051
	AO090026000187
	AO090026000660
	AO090026000813
	AO090038000255
	AO090038000529
	AO090038000604
	AO090038000633
	AO090102000119
	AO090102000219
	AO090102000378
	AO090102000418
	AO090102000605
	AO090103000029
	AO090103000036
	AO090103000074
	AO090113000058
	AO090113000074
	AO090113000149
	AO090120000219
	AO090120000402
	AO090166000044
	AO090701000051
	AO090701000324
	AO090701000548
	AO090701000551
	AO090701000681
	AO090701000923
	AO090701001039
	AO090701001092
	AO090701001129
