# Supplementary material for: Large-scale identification of genes involved in septal pore plugging in multicellular fungi
Source: Nat Commun. 2023 Mar 17;14:1418. doi: 10.1038/s41467-023-36925-y (PMC10023807; doi:10.1038/s41467-023-36925-y)
Supplement: Supplementary file 7 — Supplementary Data 5 [file 41467_2023_36925_MOESM7_ESM.xlsx]

## Sheet: Sheet1
Supplementary Data 5a: Substitution rates of SPP orthologous group proteins in fungi
Phylum/Subphylum		Species	SppA	SppC	SppR	SppD	SppJ	SppU	SppE	SppH	SppP	SppL	SppV	SppB	SppK	SppF	SppG	SppI	SppM	SppN	SppO	SppS	SppT	SppW	SppQ
Rozellomycota		Rozella allomycis	4.11565	–	–	6.20834	3.79513	–	–	–	–	–	–	–	–	–	–	–	–	–	–	–	–	–	–
Blastocladiomycota		Allomyces macrogynus	–	–	–	4.40159	4.00466	–	7.33362	3.09659	–	–	–	–	–	–	–	–	–	–	–	–	–	–	–
		Catenaria anguillulae	5.95813	–	–	4.80697	4.39154	–	6.30003	4.12824	–	–	–	–	–	–	–	–	–	–	–	–	–	–	–
Chytridiomycota		Gonapodya prolifera	–	–	–	5.94409	3.86411	0.94257	–	3.52863	–	–	–	5.89776	–	–	–	–	–	–	–	–	–	–	–
		Chytriomyces confervae	–	1.67862	–	5.37882	3.53859	3.49813	–	4.0902	–	–	–	5.1961	–	–	–	–	–	–	–	–	–	–	–
		Orpinomyces sp	–	–	–	23.06	3.59833	–	–	–	–	–	–	–	–	–	–	–	–	–	–	–	–	–	–
		Batrachochytrium dendrobatidis	–	1.30352	–	5.65064	3.40876	–	–	–	–	–	–	–	–	–	–	–	–	–	–	–	–	–	–
		Spizellomyces punctatus	–	0.665074	–	4.71026	2.15501	3.35692	2.75388	–	–	–	–	–	–	–	–	–	–	–	–	–	–	–	–
		Powellomyces hirtus	–	0.404004	–	4.71472	3.39188	3.64842	2.75912	–	–	–	–	–	–	–	–	–	–	–	–	–	–	–	–
Zoopagomycota		Coemansia reversa	3.58246	0.75689	–	4.11513	3.39977	–	–	3.65643	–	–	–	–	–	–	–	–	–	–	–	–	–	–	–
		Smittium culicis	3.82474	–	6.83409	4.5085	4.50105	–	–	–	–	–	–	–	–	–	–	–	–	–	–	–	–	–	–
		Conidiobolus coronatus	2.88963	1.89066	–	4.904	4.47506	3.81633	–	–	–	–	–	–	–	–	–	–	–	–	–	–	–	–	–
		Basidiobolus meristosporus	2.00529	0.333694	–	3.40407	3.99355	3.37775	2.21459	3.19619	–	–	–	–	–	–	–	–	–	–	–	–	–	–	–
Mucoromycota		Umbelopsis isabellina	1.53807	0.692613	–	3.90782	3.60791	3.65332	–	–	3.95983	–	–	4.08108	–	–	–	–	–	–	–	–	–	–	–
		Absidia repens	1.64568	1.06213	–	4.14808	3.73271	3.8702	–	–	3.78981	–	–	–	–	–	–	–	–	–	–	–	–	–	–
		Mucor circinelloides	2.01132	0.878677	–	3.83496	3.68386	3.82918	–	–	3.60336	–	–	–	–	–	–	–	–	–	–	–	–	–	–
		Mucor ambiguus	1.92814	–	–	3.96543	2.24804	3.74614	–	–	3.58914	–	–	–	–	–	–	–	–	–	–	–	–	–	–
		Rhizopus delemar	1.81188	1.04883	–	4.48415	3.79851	–	–	–	3.81512	–	–	–	–	–	–	–	–	–	–	–	–	–	–
		Rhizopus stolonifer	1.65401	1.08406	–	4.49528	3.96656	–	–	–	3.88434	–	–	–	–	–	–	–	–	–	–	–	–	–	–
		Syncephalastrum racemosum	1.28126	0.832663	–	4.19417	2.22046	3.72589	–	–	3.5918	–	–	–	–	–	–	–	–	–	–	–	–	–	–
		Phycomyces blakesleeanus	–	0.89886	–	3.69251	3.57898	3.98253	–	–	–	–	–	–	–	–	–	–	–	–	–	–	–	–	–
		Gigaspora rosea	2.56043	0.284075	–	3.71381	3.7587	–	–	–	3.24046	–	–	5.23814	–	–	–	–	–	–	–	–	–	–	–
		Rhizophagus irregularis	1.83557	0.361398	–	3.79539	4.10406	–	–	–	3.61873	–	–	5.188	–	–	–	–	–	–	–	–	–	–	–
		Rhizophagus clarus	1.86039	0.313406	–	3.72555	4.52601	–	–	–	3.58243	–	–	5.19147	–	–	–	–	–	–	–	–	–	–	–
		Lobosporangium transversale	2.06014	0.765724	–	3.4091	4.00582	3.86447	13.349	3.24842	3.99444	–	–	5.21104	–	–	–	–	–	–	–	–	–	–	–
		Mortierella elongata	2.18183	0.707757	–	3.5872	3.9098	3.6615	13.1289	3.29098	4.27975	–	–	5.37877	–	–	–	–	–	–	–	–	–	–	–
		Linnemannia elongata	2.17874	0.707757	–	3.57613	3.9098	3.66609	13.1328	3.27836	4.29169	–	–	5.25872	–	–	–	–	–	–	–	–	–	–	–
Ascomycota	Taphrinomycotina	Taphrina deformans	–	–	6.37525	–	4.49574	-1.2727	2.83435	1.77583	2.02912	–	–	–	–	–	–	–	–	–	–	–	–	–	–
		Schizosaccharomyces pombe	3.47008	-0.487632	–	6.06872	4.9425	–	–	–	–	–	12.6889	–	–	–	–	–	–	–	–	–	–	–	–
		Saitoella complicata	1.19468	-0.684859	1.83675	1.46186	4.56673	3.65265	2.46101	0.714075	1.99472	8.69933	–	–	–	–	–	–	–	–	–	–	–	–	–
		Neolecta irregularis	1.49929	0.491133	2.04375	2.4715	4.74197	–	–	–	1.95305	3.78933	7.04399	–	–	–	–	–	–	–	–	–	–	–	–
		Pneumocystis jirovecii	–	1.19423	–	–	5.11071	–	–	–	2.30005	–	–	–	–	–	–	–	–	–	–	–	–	–	–
	Saccharomycotina	Yarrowia lipolytica	2.45152	1.62201	4.67468	4.18338	4.86893	4.09431	–	–	–	–	–	–	–	–	–	–	–	–	–	–	–	–	–
		Candida glabrata	3.77485	2.16152	–	7.42279	4.94429	–	–	–	–	–	–	–	–	–	–	–	–	–	–	–	–	–	–
		Saccharomyces cerevisiae	3.87764	2.22993	–	7.24465	4.96098	–	–	–	–	–	–	–	–	–	–	–	–	–	–	–	–	–	–
		Zygosaccharomyces rouxii	3.92522	2.21157	–	7.54635	5.12067	–	–	–	–	–	–	–	–	–	–	–	–	–	–	–	–	–	–
		Kluyveromyces lactis	3.42072	2.55088	–	7.43036	4.97909	–	–	–	–	–	–	–	–	–	–	–	–	–	–	–	–	–	–
		Eremothecium gossypii	3.6504	2.9396	–	7.22855	5.02189	–	–	–	–	–	–	–	–	–	–	–	–	–	–	–	–	–	–
		Dekkera bruxellensis	–	3.21402	–	6.14006	5.33273	–	–	–	–	–	–	–	–	–	–	–	–	–	–	–	–	–	–
		Komagataella pastoris	2.5455	2.22053	–	6.153	4.94914	–	–	–	–	–	–	–	–	–	–	–	–	–	–	–	–	–	–
		Pichia stipitis	4.70239	3.26416	–	6.64718	4.9956	4.22526	–	–	–	–	–	–	–	–	–	–	–	–	–	–	–	–	–
		Candida albicans	3.29477	2.56767	–	6.43499	4.92705	4.06755	–	–	–	–	–	–	–	–	–	–	–	–	–	–	–	–	–
		Debaryomyces fabryi	3.33419	2.93036	–	7.26564	4.96781	3.97037	–	–	–	–	–	–	–	–	–	–	–	–	–	–	–	–	–
		Debaryomyces hanseni	3.29892	2.4608	–	7.23713	4.99778	4.22817	–	–	–	–	–	–	–	–	–	–	–	–	–	–	–	–	–
	Pezizomycotina	Cochliobolus heterostrophus	0.0580215	-0.44046	-0.254488	-0.0509143	4.66981	0.185714	-0.042336	-0.280934	-0.328779	-0.130798	0.403641	-0.214484	0.0921752	0.0177384	-0.116531	-0.00982069	-0.334412	0.103493	-1.55566	-0.313515	0.197775	-0.365116	2.61234
		Histoplasma capsulatum	-0.235683	-0.630192	-0.140222	-0.117074	0.623138	–	-0.194567	-0.185884	-0.255956	-0.698841	-0.554342	-0.253773	-0.355546	0.11575	-0.161496	-0.114146	0.261975	-0.0317225	-1.4414	–	-0.291924	0.321054	1.28212
		Penicillium chrysogenum	-0.127894	-0.439937	-0.0267351	0.0229459	-0.284435	-0.123006	-0.142695	-0.301855	0.55526	-0.448416	-1.55099	-0.336279	0.154902	0.0211004	0.38116	0.105446	0.0878806	0.0128905	-1.32791	-0.325459	-0.165462	0.277329	1.04865
		Aspergillus fumigatus	-0.263759	-0.676913	-0.00915943	-0.072309	-0.227906	-0.215709	-0.131802	-0.208556	-0.082273	-0.439643	-1.32544	-0.209509	0.346906	-0.0591166	-0.0625929	0.0381671	0.0814616	-0.0719745	-1.31033	-0.139729	-0.189583	0.0857629	0.522399
		Aspergillus oryzae	-0.191966	-0.619241	0.0499545	0.00440103	-0.220867	-0.0579361	-0.13463	-0.182106	0.027074	-0.618192	-1.31668	-0.3329	0.163401	0.0647321	0.049316	0.0910881	0.144595	-0.116178	-1.25122	-0.18494	-0.255881	0.134633	0
		Aspergillus nidulans	-0.21969	-0.373408	0.0819535	0.00224093	-0.120666	0.0593509	-0.15012	-0.0887396	0.0333317	-0.255266	-1.24912	-0.243916	0.379951	0.102303	0.321292	0.0487911	0.299042	0.103493	-1.21922	1.01274	-0.134767	0.209932	0.566802
		Botrytis cinerea	0.252875	0.257566	-0.305533	0.0481377	4.49253	-0.233706	-0.066674	-0.220466	-0.205919	-0.412985	0.30205	0.643444	-0.590879	-0.00978864	-0.620798	-0.543179	-0.961785	–	-1.60671	-1.06185	0.229657	-0.877939	2.57265
		Cryphonectria parasitica	–	0.858847	0.0740168	0.0273871	4.97874	0.017124	0.130001	-0.0498052	0.0205439	–	0.881931	0.326452	-0.380201	-0.100188	0.053955	0.105446	0.299042	–	-1.22716	–	-0.107633	-0.204161	3.09685
		Fusarium graminearum	0.0471645	-0.220512	0.206834	-0.0503793	4.21574	-0.129397	0.149391	0.204248	0.0422389	-0.255117	0.740228	0.207912	0.017933	-0.137307	-0.077645	0.0735933	0.233041	–	-1.09434	–	0.0267686	–	3.01282
		Trichoderma reesei	0.0225125	-0.0059975	0.191305	-0.0554053	4.28022	0.385984	0.208015	0.120598	0.136439	0.593922	1.05023	0.0041198	0.171357	-0.165807	0.38116	0.0276753	0.138673	–	-1.10987	–	0.242908	-0.364921	3.07233
		Neurospora crassa	0.219279	1.24871	0.0717599	0.118064	5.08987	0.208152	0.188821	0.532012	0.112306	0.906821	0.872775	0.227013	–	0.11575	-0.0386294	0.0983343	-0.0863958	–	-1.22941	–	-0.0699994	0.321054	2.88191
		Sordaria macrospora	0.219863	1.25005	0.0603147	0.122905	5.1085	0.206438	0.186596	0.661488	0.151653	0.850182	0.839568	0.181921	–	0.0348323	-0.10919	0.0786032	-0.0767184	–	-1.24086	–	-0.197317	0.14132	0.0768331
Basidiomycota	Pucciniomycotina	Rhodotorula toruloides	1.97632	1.03258	–	4.74776	4.69118	3.8299	2.77624	3.8414	–	–	–	–	–	–	–	–	–	–	–	–	–	–	–
		Microbotryum intermedium	2.07247	0.442743	–	4.42676	4.66514	3.43998	2.14004	3.91067	–	–	–	–	–	–	–	–	–	–	–	–	–	–	–
		Cronartium quercuum	1.89132	0.843397	–	4.32469	4.78997	–	2.5192	–	–	–	–	–	–	–	–	–	–	–	–	–	–	–	–
		Puccinia graminis	17.5501	1.73745	–	4.27405	5.09725	–	2.87413	–	–	–	–	–	–	–	–	–	–	–	–	–	–	–	–
	Wallemiomycotina	Wallemia mellicola	1.90073	0.89931	–	–	4.84166	3.8558	2.22825	–	–	–	–	–	–	–	–	–	–	–	–	–	–	–	–
	Ustilagonomycotina	Malassezia globosa	2.98947	1.22903	–	–	4.94376	4.02678	–	–	–	–	–	–	–	–	–	–	–	–	–	–	–	–	–
		Pseudozyma flocculosa	1.76667	0.735037	–	4.86222	4.7171	-1.0434	2.80942	–	–	–	–	–	–	–	–	–	–	–	–	–	–	–	–
		Ustilago maydis	1.7026	0.842376	–	4.33194	4.75708	-0.905792	2.726	–	–	–	–	–	–	–	–	–	–	–	–	–	–	–	–
		Testicularia cyperi	1.62255	0.722452	–	4.63552	4.80782	-0.953362	2.64145	–	–	–	–	–	–	–	–	–	–	–	–	–	–	–	–
	Agaricomycotina	Tremella mesenterica	1.77549	0.882625	–	5.09087	4.99821	4.16902	2.86559	–	–	–	–	–	–	–	–	–	–	–	–	–	–	–	–
		Kwoniella mangroviensis	1.75859	2.36328	–	4.60529	4.98092	4.47007	2.8641	–	–	–	–	–	–	–	–	–	–	–	–	–	–	–	–
		Cryptococcus neoformans	1.83023	1.74235	–	4.5641	4.95702	–	3.1084	–	–	–	–	–	–	–	–	–	–	–	–	–	–	–	–
		Cryptococcus gattii	1.80211	1.88767	–	4.56652	4.96463	–	3.15027	–	–	–	–	–	–	–	–	–	–	–	–	–	–	–	–
		Auricularia delicata	1.40874	1.02567	–	4.18619	5.1057	3.67995	4.84482	–	–	–	–	1.4963	–	–	–	–	–	–	–	–	–	–	–
		Botryobasidium botryosum	1.59942	0.745441	–	3.5645	4.12191	4.0858	2.74274	–	–	–	–	–	0.351114	–	–	–	–	–	–	–	–	–	–
		Schizophyllum commune	1.6689	1.45679	–	4.72104	4.99078	3.81724	3.87901	–	–	–	–	1.74839	–	–	–	–	–	–	–	–	–	–	–
		Galerina marginata	1.70696	1.14566	–	4.37104	4.97416	3.68854	3.24706	–	–	–	–	1.70494	–	–	–	–	–	–	–	–	–	–	–
		Coprinopsis cinerea	1.66502	–	–	4.35113	4.98588	3.92019	3.14242	–	–	–	–	1.88233	–	–	–	–	–	–	–	–	–	–	–
		Coniophora puteana	1.68505	1.69772	–	4.07555	4.93513	3.78841	3.7282	–	–	–	–	–	–	–	–	–	–	–	–	–	–	–	–
		Plicaturopsis crispa	1.59031	0.862221	–	4.61551	4.14157	3.57254	3.14379	–	–	–	–	–	–	–	–	–	–	–	–	–	–	–	–
		Stereum hirsutum	1.58958	0.938621	–	4.17557	4.93135	3.51332	3.30855	–	–	–	–	1.40371	–	–	–	–	–	–	–	–	–	–	–
		Lentinus tigrinus	1.68852	1.00565	–	3.8957	4.74044	4.23157	3.66247	–	–	–	–	–	–	–	–	–	–	–	–	–	–	–	–
		Punctularia strigosozonata	1.70674	0.948348	–	3.49048	4.7682	3.88202	3.90383	–	–	–	–	–	–	–	–	–	–	–	–	–	–	–	–
		Fomitiporia mediterranea	1.6911	0.868253	–	4.16827	4.86681	3.44938	2.99304	0.438281	–	–	–	–	–	–	–	–	–	–	–	–	–	–	–
		Laccaria bicolor	1.76448	1.0153	–	4.58429	4.99571	3.75904	3.24894	–	–	–	–	1.46545	–	–	–	–	–	–	–	–	–	–	–

## Sheet: Sheet2
Supplementary Data 5b: SPP orthologous group proteins used in substitution rate analysis
Phylum/Subphylum		Species	SppA	SppC	SppR	SppD	SppJ	SppU	SppE	SppH	SppP	SppL	SppV	SppB	SppK	SppF	SppG	SppI	SppM	SppN	SppO	SppS	SppT	SppW	SppQ
Rozellomycota		Rozella allomycis	EPZ35595.1	–	–	EPZ33660.1	–	EPZ31158.1	–	–	–	–	–	–	–	–	–	–	–	–	–	–	–	–	–
Blastocladiomycota		Allomyces macrogynus	–	–	–	KNE67378.1	–	KNE57100.1	KNE57260.1	KNE59175.1	–	–	–	–	–	–	–	–	–	–	–	–	–	–	–
		Catenaria anguillulae	ORZ37509.1	–	–	ORZ41548.1	–	ORZ39451.1	ORZ35014.1	ORZ39220.1	–	–	–	–	–	–	–	–	–	–	–	–	–	–	–
Chytridiomycota		Gonapodya prolifera	–	–	–	KXS15630.1	KXS12313.1	KXS21172.1	–	KXS10771.1	KXS09574.1	–	–	–	–	–	–	–	–	–	–	–	–	–	–
		Chytriomyces confervae	–	TPX59990.1	–	TPX74403.1	TPX73245.1	TPX74257.1	–	TPX50517.1	TPX65437.1	–	–	–	–	–	–	–	–	–	–	–	–	–	–
		Orpinomyces sp	–	–	–	jgi|Orpsp1_1|1190556|evm.model	–	jgi|Orpsp1_1|1176352|evm.model	–	–	–	–	–	–	–	–	–	–	–	–	–	–	–	–	–
		Batrachochytrium dendrobatidis	–	XP_006675602.1	–	XP_006677458.1	–	XP_006676177.1	–	–	–	–	–	–	–	–	–	–	–	–	–	–	–	–	–
		Spizellomyces punctatus	–	XP_016607158.1	–	XP_016611952.1	XP_016604134.1	XP_016611132.1	XP_016609023.1	–	–	–	–	–	–	–	–	–	–	–	–	–	–	–	–
		Powellomyces hirtus	–	TPX56920.1	–	TPX62931.1	TPX57647.1	TPX57518.1	TPX60605.1	–	–	–	–	–	–	–	–	–	–	–	–	–	–	–	–
Zoopagomycota		Coemansia reversa	PIA18029.1	PIA16932.1	–	PIA14440.1	–	PIA15821.1	–	PIA16624.1	–	–	–	–	–	–	–	–	–	–	–	–	–	–	–
		Smittium culicis	OMJ24254.1	–	OMJ20504.1	OMJ12031.1	–	OMJ23909.1	–	–	–	–	–	–	–	–	–	–	–	–	–	–	–	–	–
		Conidiobolus coronatus	KXN68346.1	KXN65595.1	–	KXN74174.1	KXN67306.1	KXN73140.1	–	–	–	–	–	–	–	–	–	–	–	–	–	–	–	–	–
		Basidiobolus meristosporus	ORX99664.1	ORX89504.1	–	ORX96983.1	ORX90048.1	ORX90289.1	ORX89812.1	ORX95631.1	–	–	–	–	–	–	–	–	–	–	–	–	–	–	–
Mucoromycota		Umbelopsis isabellina	KAG2184817.1	KAG2173823.1	–	KAG2184531.1	KAG2175014.1	KAG2181020.1	–	–	KAG2182303.1	–	–	KAG2174899.1	–	–	–	–	–	–	–	–	–	–	–
		Absidia repens	ORZ07880.1	ORZ16288.1	–	ORZ16565.1	ORZ11092.1	ORZ07656.1	–	–	–	–	–	ORZ18881.1	–	–	–	–	–	–	–	–	–	–	–
		Mucor circinelloides	jgi|Mucci2|125248|gw1.08.425.1	jgi|Mucci2|149114|e_gw1.08.104	–	jgi|Mucci2|138884|e_gw1.02.237	jgi|Mucci2|148070|e_gw1.07.214	jgi|Mucci2|179277|estExt_Genew	–	–	–	–	–	jgi|Mucci2|156563|fgenesh1_kg.	–	–	–	–	–	–	–	–	–	–	–
		Mucor ambiguus	GAN02620.1	–	–	GAN11688.1	GAN09688.1	GAN01874.1	–	–	–	–	–	GAN06676.1	–	–	–	–	–	–	–	–	–	–	–
		Rhizopus delemar	EIE75467.1	EIE90124.1	–	EIE78742.1	–	EIE79617.1	–	–	–	–	–	EIE83928.1	–	–	–	–	–	–	–	–	–	–	–
		Rhizopus stolonifer	jgi|Rhisto1|592207|estExt_Gene	jgi|Rhisto1|686872|fgenesh1_kg	–	jgi|Rhisto1|807426|MIX28636_28	–	jgi|Rhisto1|747650|estExt_fgen	–	–	–	–	–	jgi|Rhisto1|624050|estExt_Gene	–	–	–	–	–	–	–	–	–	–	–
		Syncephalastrum racemosum	ORY94240.1	ORY99174.1	–	ORY98720.1	ORZ00392.1	ORY90005.1	–	–	–	–	–	ORY98815.1	–	–	–	–	–	–	–	–	–	–	–
		Phycomyces blakesleeanus	–	XP_018289619.1	–	XP_018284011.1	XP_018289925.1	XP_018287883.1	–	–	–	–	–	–	–	–	–	–	–	–	–	–	–	–	–
		Gigaspora rosea	RIB07843.1	RIB09817.1	–	RIB20852.1	–	RIB28752.1	–	–	RIB03322.1	–	–	RIB17058.1	–	–	–	–	–	–	–	–	–	–	–
		Rhizophagus irregularis	XP_025180466.1	XP_025179004.1	–	XP_025178595.1	–	XP_025183571.1	–	–	XP_025181253.1	–	–	XP_025172988.1	–	–	–	–	–	–	–	–	–	–	–
		Rhizophagus clarus	GES74062.1	GES92636.1	–	GES81327.1	–	GES76180.1	–	–	GES78216.1	–	–	GES86681.1	–	–	–	–	–	–	–	–	–	–	–
		Lobosporangium transversale	XP_021886480.1	XP_021876785.1	–	XP_021886608.1	XP_021883305.1	XP_021879980.1	XP_021884958.1	XP_021876576.1	XP_021883385.1	–	–	XP_021878837.1	–	–	–	–	–	–	–	–	–	–	–
		Mortierella elongata	OAQ24780.1	OAQ36674.1	–	OAQ32925.1	OAQ25881.1	OAQ23699.1	OAQ26317.1	OAQ29876.1	OAQ29084.1	–	–	OAQ34001.1	–	–	–	–	–	–	–	–	–	–	–
		Linnemannia elongata	KAH7043754.1	KAH7059746.1	–	KAH7052695.1	KAH7057929.1	KAH7032222.1	KAH7032067.1	KAH7056152.1	KAH7050553.1	–	–	KAH7046272.1	–	–	–	–	–	–	–	–	–	–	–
Ascomycota	Taphrinomycotina	Taphrina deformans	–	–	jgi|Tapde1_1|3523|TAPDE_004390	–	jgi|Tapde1_1|637|TAPDE_000762g	jgi|Tapde1_1|4060|TAPDE_005046	jgi|Tapde1_1|2010|TAPDE_002482	jgi|Tapde1_1|4083|TAPDE_005061	–	–	–	jgi|Tapde1_1|2693|TAPDE_003355	–	–	–	–	–	–	–	–	–	–	–
		Schizosaccharomyces pombe	SPBC83.18c.1-p1	SPCC1235.03.1-p1	–	SPBC23G7.04c.1-p1	–	SPCC830.07c.1-p1	–	–	–	–	SPBC18E5.07.1-p1	–	–	–	–	–	–	–	–	–	–	–	–
		Saitoella complicata	XP_019020928.1	XP_019025073.1	XP_019024793.1	XP_019027629.1	XP_019024406.1	XP_019026677.1	XP_019024578.1	XP_019026338.1	–	XP_019026202.1	–	XP_019026548.1	–	–	–	–	–	–	–	–	–	–	–
		Neolecta irregularis	OLL25593.1	OLL26756.1	OLL26313.1	OLL26548.1	–	OLL24733.1	–	–	–	OLL25985.1	OLL26197.1	OLL26773.1	–	–	–	–	–	–	–	–	–	–	–
		Pneumocystis jirovecii	–	XP_018229794.1	–	–	–	XP_018228320.1	–	–	–	–	–	XP_018229880.1	–	–	–	–	–	–	–	–	–	–	–
	Saccharomycotina	Yarrowia lipolytica	XP_502548.1	XP_505963.1	XP_502261.1	XP_499854.1	XP_503686.1	XP_504419.1	–	–	–	–	–	–	–	–	–	–	–	–	–	–	–	–	–
		Candida glabrata	XP_447952.1	XP_449786.1	–	XP_445357.1	–	XP_446955.1	–	–	–	–	–	–	–	–	–	–	–	–	–	–	–	–	–
		Saccharomyces cerevisiae	YNL152W-t26_1-p1	YKL090W-t26_1-p1	–	YBR007C-t26_1-p1	–	YNL007C-t26_1-p1	–	–	–	–	–	–	–	–	–	–	–	–	–	–	–	–	–
		Zygosaccharomyces rouxii	XP_002498249.1	XP_002495001.1	–	XP_002494577.1	–	XP_002499133.1	–	–	–	–	–	–	–	–	–	–	–	–	–	–	–	–	–
		Kluyveromyces lactis	XP_451503.1	XP_452139.1	–	XP_454741.1	–	XP_453274.1	–	–	–	–	–	–	–	–	–	–	–	–	–	–	–	–	–
		Eremothecium gossypii	NP_985604.2	NP_982962.2	–	NP_984870.2	–	NP_982534.1	–	–	–	–	–	–	–	–	–	–	–	–	–	–	–	–	–
		Dekkera bruxellensis	–	XP_041137116.1	–	XP_041137093.1	–	XP_041136411.1	–	–	–	–	–	–	–	–	–	–	–	–	–	–	–	–	–
		Komagataella pastoris	ANZ73613.1	ANZ77723.1	–	ANZ75940.1	–	ANZ74934.1	–	–	–	–	–	–	–	–	–	–	–	–	–	–	–	–	–
		Pichia stipitis	jgi|Picst3|30516|fgenesh1_pg.C	jgi|Picst3|32134|fgenesh1_pg.C	–	jgi|Picst3|41130|e_gwh1.2.1.18	jgi|Picst3|52278|e_gww1.1.1.42	jgi|Picst3|84519|estExt_gwp_ge	–	–	–	–	–	–	–	–	–	–	–	–	–	–	–	–	–
		Candida albicans	CR_02740W_A-T-p1	C5_02350C_A-T-p1	–	C1_06420C_A-T-p1	C2_03620W_A-T-p1	CR_06080W_A-T-p1	–	–	–	–	–	–	–	–	–	–	–	–	–	–	–	–	–
		Debaryomyces fabryi	XP_015465812.1	XP_015466686.1	–	XP_015465535.1	XP_015464791.1	XP_015466389.1	–	–	–	–	–	–	–	–	–	–	–	–	–	–	–	–	–
		Debaryomyces hanseni	XP_002770454.1	XP_460268.2	–	XP_462211.2	XP_002770436.1	XP_462012.2	–	–	–	–	–	–	–	–	–	–	–	–	–	–	–	–	–
	Pezizomycotina	Cochliobolus heterostrophus	jgi|CocheC5_3|1186134|estExt_G	jgi|CocheC5_3|1226944|estExt_G	jgi|CocheC5_3|1097401|e_gw1.6.	jgi|CocheC5_3|1170046|estExt_G	jgi|CocheC5_3|1162491|estExt_G	jgi|CocheC5_3|1048133|gw1.2.54	jgi|CocheC5_3|1185560|estExt_G	jgi|CocheC5_3|1021799|fgenesh1	jgi|CocheC5_3|1204878|estExt_f	jgi|CocheC5_3|1158995|fgenesh1	jgi|CocheC5_3|1032165|fgenesh1	jgi|CocheC5_3|1170198|estExt_G	jgi|CocheC5_3|1157943|fgenesh1	jgi|CocheC5_3|1142859|estExt_G	jgi|CocheC5_3|1130328|estExt_G	jgi|CocheC5_3|1205979|estExt_f	jgi|CocheC5_3|1186736|estExt_G	jgi|CocheC5_3|1176537|estExt_G	jgi|CocheC5_3|1226915|estExt_G	jgi|CocheC5_3|1118510|e_gw1.20	jgi|CocheC5_3|1180083|estExt_G	jgi|CocheC5_3|1181383|estExt_G	jgi|CocheC5_3|1204000|estExt_f
		Histoplasma capsulatum	XP_045283711.1	XP_045290049.1	XP_045288184.1	XP_045290745.1	XP_045288333.1	XP_045289039.1	XP_045290311.1	XP_045286891.1	XP_045290382.1	XP_045290518.1	XP_045285250.1	XP_045290723.1	XP_045288963.1	XP_045286232.1	XP_045283799.1	XP_045286242.1	XP_045287599.1	XP_045284841.1	XP_045289864.1	–	XP_045284940.1	XP_045291412.1	XP_045288830.1
		Penicillium chrysogenum	KZN87128.1	KZN85164.1	KZN92685.1	KZN84655.1	KZN83431.1	KZN94259.1	KZN93421.1	KZN90478.1	KZN89526.1	KZN88492.1	KZN93196.1	KZN84672.1	KZN84230.1	KZN85299.1	KZN92868.1	KZN85285.1	KZN85940.1	KZN88614.1	KZN90384.1	KZN86553.1	KZN90631.1	KZN88961.1	KZN93065.1
		Aspergillus fumigatus	Afu2g01790-T-p1	Afu6g07850-T-p1	Afu2g08410-T-p1	Afu8g05450-T-p1	Afu8g02570-T-p1	Afu1g15460-T-p1	Afu1g14830-T-p1	Afu1g02080-T-p1	Afu6g10340-T-p1	Afu5g12320-T-p1	Afu3g10610-T-p1	Afu8g05290-T-p1	Afu3g13090-T-p1	Afu2g04350-T-p1	Afu4g04230-T-p1	Afu2g04470-T-p1	Afu4g13590-T-p1	Afu7g04400-T-p1	Afu6g02740-T-p1	Afu6g04470-T-p1	Afu2g10190-T-p1	Afu7g01700-T-p1	Afu1g11500-T-p1
		Aspergillus oryzae	AO090011000436	AO090003000154	AO090011000861	AO090005000603	AO090010000748	AO090005001665	AO090005001249	AO090005000887	AO090023000250	AO090120000349	AO090003000605	AO090005000620	AO090012000820	AO090003000221	AO090206000070	AO090003000240	AO090009000210	AO090005000127	AO090120000168	AO090701000109	AO090011000617	AO090038000539	AO090701001250
		Aspergillus nidulans	AN4650-T-p1	AN1943-T-p1	AN6161-T-p1	AN1535-T-p1	AN8898-T-p1	AN0892-T-p1	AN0823-T-p1	AN0356-T-p1	AN2467-T-p1	AN0071-T-p1	AN4929-T-p1	AN1520-T-p1	AN3140-T-p1	AN1880-T-p1	AN7026-T-p1	AN1871-T-p1	AN5657-T-p1	AN3743-T-p1	AN11115-T-p1	AN6579-T-p1	AN5988-T-p1	AN11178-T-p1	AN1147-T-p1
		Botrytis cinerea	XP_001548582.2	XP_001557071.1	XP_001551165.1	XP_001553740.1	XP_024549089.1	XP_024551507.1	XP_001557865.1	XP_001559120.1	XP_001555206.1	XP_024547797.1	XP_024551800.1	XP_024547055.1	XP_024546238.1	XP_024552514.1	XP_001557861.1	XP_001553946.1	XP_001547834.1	–	XP_001550444.1	XP_024547599.1	XP_024546748.1	XP_024548865.1	XP_024547552.1
		Cryphonectria parasitica	–	XP_040772736.1	XP_040780791.1	XP_040780165.1	XP_040777449.1	XP_040782401.1	XP_040778315.1	XP_040773792.1	XP_040778690.1	–	XP_040772446.1	XP_040775902.1	XP_040778390.1	XP_040772918.1	XP_040778933.1	XP_040781416.1	XP_040771739.1	–	XP_040779720.1	–	XP_040772555.1	XP_040773247.1	XP_040781667.1
		Fusarium graminearum	XP_011318990.1	XP_011328516.1	XP_011326324.1	XP_011316188.1	XP_011325946.1	XP_011327047.1	XP_011324208.1	XP_011323506.1	XP_011328129.1	XP_011321526.1	XP_011328211.1	XP_011316305.1	XP_011328148.1	XP_011318136.1	XP_011324206.1	XP_011321540.1	XP_011319323.1	–	XP_011325066.1	–	XP_011320464.1	–	XP_011327221.1
		Trichoderma reesei	XP_006966450.1	XP_006962812.1	XP_006965320.1	XP_006960917.1	XP_006963782.1	XP_006963266.1	XP_006968623.1	XP_006962532.1	XP_006962219.1	XP_006963857.1	XP_006962928.1	XP_006962967.1	XP_006965981.1	XP_006969827.1	XP_006968682.1	XP_006963853.1	XP_006968982.1	–	XP_006967168.1	–	XP_006965196.1	XP_006966757.1	XP_006969161.1
		Neurospora crassa	XP_011394773.1	XP_956087.2	XP_957019.3	XP_963718.3	XP_965576.1	XP_961508.1	XP_962629.2	XP_964394.1	XP_957459.1	XP_011393842.1	XP_960290.1	XP_964694.1	–	XP_960306.1	XP_962463.1	XP_956773.1	XP_011394638.1	–	XP_964647.1	–	XP_960537.1	XP_011393207.1	XP_960599.2
		Sordaria macrospora	XP_003349214.1	XP_003349789.1	XP_003351585.1	XP_024511018.1	XP_003351999.1	XP_003352148.1	XP_003349858.1	XP_003352592.1	XP_003348740.1	XP_003348848.1	XP_003353075.1	XP_003347551.1	–	XP_003346080.1	XP_003349947.1	XP_003348866.1	XP_003343717.1	–	XP_003347169.1	–	XP_003352971.1	XP_003345409.1	XP_003352245.1
Basidiomycota	Pucciniomycotina	Rhodotorula toruloides	XP_016275525.1	XP_016270779.1	–	XP_016273833.1	XP_016272716.1	XP_016272642.1	XP_016271673.1	XP_016276995.1	–	–	–	–	–	–	–	–	–	–	–	–	–	–	–
		Microbotryum intermedium	jgi|Micin1|3976|BQ2448_1895-1	jgi|Micin1|2846|BQ2448_7883-1	–	jgi|Micin1|5339|BQ2448_3228-1	jgi|Micin1|7731|BQ2448_5621-1	jgi|Micin1|2436|BQ2448_7473-1	jgi|Micin1|261|BQ2448_299-1	jgi|Micin1|1480|BQ2448_6516-1	–	–	–	–	–	–	–	–	–	–	–	–	–	–	–
		Cronartium quercuum	KAG0150675.1	KAG0148990.1	–	KAG0145006.1	–	KAG0141587.1	KAG0152024.1	–	–	–	–	–	–	–	–	–	–	–	–	–	–	–	–
		Puccinia graminis	XP_003335571.1	XP_003325415.1	–	XP_003319855.2	–	XP_003332726.1	XP_003326105.2	–	–	–	–	–	–	–	–	–	–	–	–	–	–	–	–
	Wallemiomycotina	Wallemia mellicola	XP_006958786.1	XP_006955879.1	–	–	XP_006956305.1	XP_006956982.1	XP_006959939.1	–	–	–	–	–	–	–	–	–	–	–	–	–	–	–	–
	Ustilagonomycotina	Malassezia globosa	XP_001730084.1	XP_001732299.1	–	–	XP_001730781.1	XP_001732199.1	–	–	–	–	–	–	–	–	–	–	–	–	–	–	–	–	–
		Pseudozyma flocculosa	XP_007880537.1	XP_007876118.1	–	XP_007880894.1	XP_007877499.1	XP_007880353.1	XP_007876215.1	–	–	–	–	–	–	–	–	–	–	–	–	–	–	–	–
		Ustilago maydis	XP_011392684.1	XP_011386610.1	–	XP_011391849.1	XP_011387688.1	XP_011391049.1	XP_011386457.1	–	–	–	–	–	–	–	–	–	–	–	–	–	–	–	–
		Testicularia cyperi	PWY98426.1	PWZ00908.1	–	PWY99369.1	PWZ00536.1	PWZ00384.1	PWZ01364.1	–	–	–	–	–	–	–	–	–	–	–	–	–	–	–	–
	Agaricomycotina	Tremella mesenterica	XP_007005813.1	XP_007002086.1	–	XP_007006174.1	XP_007000741.1	XP_007001885.1	XP_007003672.1	–	–	–	–	–	–	–	–	–	–	–	–	–	–	–	–
		Kwoniella mangroviensis	XP_019006576.1	XP_019004155.1	–	XP_019002886.1	XP_019007326.1	XP_018999655.1	XP_019001150.1	–	–	–	–	–	–	–	–	–	–	–	–	–	–	–	–
		Cryptococcus neoformans	XP_571880.1	XP_024512642.1	–	XP_567738.1	–	XP_568298.1	XP_024511867.1	–	–	–	–	–	–	–	–	–	–	–	–	–	–	–	–
		Cryptococcus gattii	XP_003195306.1	XP_003193728.1	–	XP_003196689.1	–	XP_003197247.1	XP_003192133.1	–	–	–	–	–	–	–	–	–	–	–	–	–	–	–	–
		Auricularia delicata	jgi|Aurde3_1|1324736|estExt_fg	jgi|Aurde3_1|1328858|estExt_fg	–	jgi|Aurde3_1|109361|Aurde1.est	jgi|Aurde3_1|1343572|gm1.1139	jgi|Aurde3_1|1216991|estExt_Ge	jgi|Aurde3_1|1231825|estExt_Ge	–	jgi|Aurde3_1|1271802|fgenesh1	–	–	–	–	–	–	–	–	–	–	–	–	–	–
		Botryobasidium botryosum	KDQ07492.1	KDQ09777.1	–	KDQ17561.1	KDQ19980.1	KDQ19338.1	KDQ18620.1	–	–	–	–	–	KDQ06916.1	–	–	–	–	–	–	–	–	–	–
		Schizophyllum commune	XP_003036806.1	XP_003032708.1	–	XP_003026553.1	XP_003035274.1	XP_003032006.1	XP_003031183.1	–	XP_003029368.1	–	–	–	–	–	–	–	–	–	–	–	–	–	–
		Galerina marginata	jgi|Galma1|649948|CE365745_196	jgi|Galma1|1060320|CE776117_93	–	jgi|Galma1|46622|gw1.1.2886.1	jgi|Galma1|222024|fgenesh1_pm.	jgi|Galma1|67821|e_gw1.13.550.	jgi|Galma1|135312|gm1.3813_g	–	jgi|Galma1|248595|fgenesh1_kg.	–	–	–	–	–	–	–	–	–	–	–	–	–	–
		Coprinopsis cinerea	XP_002911234.1	–	–	XP_001828561.2	XP_001839983.2	XP_001838675.1	XP_001833446.1	–	XP_001830593.1	–	–	–	–	–	–	–	–	–	–	–	–	–	–
		Coniophora puteana	XP_007767957.1	XP_007770747.1	–	XP_007762486.1	XP_007768488.1	XP_007766036.1	XP_007764985.1	–	–	–	–	–	–	–	–	–	–	–	–	–	–	–	–
		Plicaturopsis crispa	KII95371.1	KII87287.1	–	KII86524.1	KII91073.1	KII87804.1	KII89312.1	–	–	–	–	–	–	–	–	–	–	–	–	–	–	–	–
		Stereum hirsutum	XP_007302869.1	XP_007303945.1	–	XP_007297929.1	XP_007309484.1	XP_007300211.1	XP_007301253.1	–	XP_007299353.1	–	–	–	–	–	–	–	–	–	–	–	–	–	–
		Lentinus tigrinus	RPD74440.1	RPD76384.1	–	RPD70803.1	RPD72293.1	RPD75003.1	RPD73591.1	–	–	–	–	–	–	–	–	–	–	–	–	–	–	–	–
		Punctularia strigosozonata	XP_007381856.1	XP_007382705.1	–	XP_007378143.1	XP_007388348.1	XP_007383320.1	XP_007385108.1	–	–	–	–	–	–	–	–	–	–	–	–	–	–	–	–
		Fomitiporia mediterranea	XP_007263354.1	XP_007261550.1	–	XP_007267517.1	XP_007267829.1	XP_007262910.1	XP_007264403.1	XP_007270307.1	–	–	–	–	–	–	–	–	–	–	–	–	–	–	–
		Laccaria bicolor	XP_001877211.1	XP_001883798.1	–	XP_001874309.1	XP_001878028.1	XP_001883492.1	XP_001878482.1	–	XP_001877379.1	–	–	–	–	–	–	–	–	–	–	–	–	–	–

## Sheet: Sheet3
Supplementary Data 5c: Fungal proteins in the orthologous group containing each SPP protein
Phylum/Subphylum		Species	SppA	SppC	SppR	SppD	SppJ	SppU	SppE	SppH	SppP	SppL	SppV	SppB	SppK	SppF	SppG	SppI	SppM	SppN	SppO	SppS	SppT	SppW	SppQ
Rozellomycota		Rozella allomycis	EPZ35595.1	–	–	EPZ33660.1	–	EPZ31158.1, EPZ33929.1, EPZ35621.1	–	–	–	–	–	–	–	–	–	–	–	–	–	–	–	–	–
Blastocladiomycota		Allomyces macrogynus	–	–	–	KNE58245.1, KNE65302.1, KNE66399.1, KNE66400.1, KNE67378.1	–	KNE55704.1, KNE57100.1, KNE58515.1, KNE63767.1, KNE68375.1, KNE69513.1, KNE71935.1	KNE57260.1, KNE65993.1, KNE65994.1	KNE57992.1, KNE59175.1	–	–	–	–	–	–	–	–	–	–	–	–	–	–	–
		Catenaria anguillulae	ORZ30874.1, ORZ36922.1, ORZ37509.1, ORZ39810.1, ORZ39811.1	–	–	ORZ40346.1, ORZ41548.1	–	ORZ36786.1, ORZ39451.1, ORZ40280.1	ORZ35014.1	ORZ39220.1	–	–	–	–	–	–	–	–	–	–	–	–	–	–	–
Chytridiomycota		Gonapodya prolifera	–	–	–	KXS10134.1, KXS15630.1	KXS08991.1, KXS09681.1, KXS11053.1, KXS11325.1, KXS12174.1, KXS12313.1, KXS12314.1, KXS12680.1, KXS13473.1, KXS14875.1, KXS14910.1, KXS15379.1, KXS15500.1, KXS15833.1, KXS17607.1, KXS18231.1, KXS19471.1, KXS19666.1, KXS21044.1, KXS21491.1, KXS21793.1, KXS21816.1, KXS22286.1	KXS09380.1, KXS14163.1, KXS21172.1	–	KXS10771.1	–	–	–	KXS09571.1, KXS09574.1	–	–	–	–	–	–	–	–	–	–	–
		Chytriomyces confervae	–	TPX59990.1	–	TPX66538.1, TPX74403.1	TPX73245.1	TPX63028.1, TPX63839.1, TPX64645.1, TPX70546.1, TPX74257.1	–	TPX50517.1, TPX50564.1, TPX68437.1	–	–	–	TPX65437.1, TPX65450.1	–	–	–	–	–	–	–	–	–	–	–
		Orpinomyces sp	–	–	–	jgi|Orpsp1_1|1190556|evm.model.d7180000079756.1	–	jgi|Orpsp1_1|1176352|evm.model.c7180000057294.1, jgi|Orpsp1_1|1177770|evm.model.c7180000062775.1, jgi|Orpsp1_1|1178930|evm.model.c7180000067299.1, jgi|Orpsp1_1|1182636|evm.model.c7180000082055.1, jgi|Orpsp1_1|1191108|evm.model.d7180000083582.1	–	–	–	–	–	–	–	–	–	–	–	–	–	–	–	–	–
		Batrachochytrium dendrobatidis	–	XP_006675602.1	–	XP_006677458.1, XP_006678528.1	–	XP_006676177.1, XP_006678074.1	–	–	–	–	–	–	–	–	–	–	–	–	–	–	–	–	–
		Spizellomyces punctatus	–	XP_016607158.1	–	XP_016607706.1, XP_016608597.1, XP_016611952.1	XP_016604134.1	XP_016607369.1, XP_016610390.1, XP_016611132.1, XP_016611148.1, XP_016611545.1, XP_016611546.1	XP_016609023.1	–	–	–	–	–	–	–	–	–	–	–	–	–	–	–	–
		Powellomyces hirtus	–	TPX56920.1	–	TPX62931.1	TPX57647.1	TPX57518.1, TPX58284.1, TPX58338.1	TPX60605.1	–	–	–	–	–	–	–	–	–	–	–	–	–	–	–	–
Zoopagomycota		Coemansia reversa	PIA18029.1	PIA16932.1	–	PIA14440.1	–	PIA15821.1, PIA16358.1, PIA17379.1	–	PIA16624.1	–	–	–	–	–	–	–	–	–	–	–	–	–	–	–
		Smittium culicis	OMJ24254.1	–	OMJ20504.1	OMJ12031.1, OMJ18643.1, OMJ19468.1	–	OMJ23321.1, OMJ23909.1	–	–	–	–	–	–	–	–	–	–	–	–	–	–	–	–	–
		Conidiobolus coronatus	KXN68011.1, KXN68346.1, KXN71358.1	KXN65595.1	–	KXN69730.1, KXN74174.1	KXN65994.1, KXN65995.1, KXN65996.1, KXN67300.1, KXN67305.1, KXN67306.1, KXN67307.1	KXN73140.1	–	–	–	–	–	–	–	–	–	–	–	–	–	–	–	–	–
		Basidiobolus meristosporus	ORX81454.1, ORX86021.1, ORX88339.1, ORX91043.1, ORX94970.1, ORX99664.1, ORY03638.1, ORY05627.1	ORX89504.1	–	ORX64131.1, ORX92072.1, ORX93207.1, ORX96983.1, ORX98468.1, ORY02641.1, ORY05025.1	ORX90048.1, ORY08256.1	ORX82664.1, ORX89486.1, ORX90289.1	ORX89812.1	ORX95631.1	–	–	–	–	–	–	–	–	–	–	–	–	–	–	–
Mucoromycota		Umbelopsis isabellina	KAG2181349.1, KAG2184817.1	KAG2173823.1	–	KAG2179884.1, KAG2182452.1, KAG2184531.1	KAG2175002.1, KAG2175014.1	KAG2181020.1	–	–	KAG2174899.1	–	–	KAG2182303.1	–	–	–	–	–	–	–	–	–	–	–
		Absidia repens	ORZ06721.1, ORZ07880.1, ORZ12005.1	ORZ16288.1	–	ORZ16326.1, ORZ16565.1, ORZ21334.1, ORZ23104.1	ORZ05999.1, ORZ06000.1, ORZ11092.1, ORZ20663.1	ORZ00069.1, ORZ07656.1, ORZ23168.1, ORZ24252.1	–	–	ORZ18881.1	–	–	–	–	–	–	–	–	–	–	–	–	–	–
		Mucor circinelloides	jgi|Mucci2|125248|gw1.08.425.1	jgi|Mucci2|149114|e_gw1.08.1041.1	–	jgi|Mucci2|124184|gw1.03.1264.1, jgi|Mucci2|133430|gw1.04.2031.1, jgi|Mucci2|138884|e_gw1.02.2378.1, jgi|Mucci2|147171|e_gw1.07.676.1, jgi|Mucci2|167408|fgenesh1_pg.09_#_320	jgi|Mucci2|110207|Genemark1.5970_g, jgi|Mucci2|147991|e_gw1.07.1058.1, jgi|Mucci2|148070|e_gw1.07.214.1, jgi|Mucci2|152708|fgenesh1_pm.03_#_433, jgi|Mucci2|188772|estExt_fgenesh1_pg.C_021244	jgi|Mucci2|179277|estExt_Genewise1Plus.C_050377, jgi|Mucci2|50331|Mucci1.estExt_Genewise1Plus.C_61171	–	–	jgi|Mucci2|156563|fgenesh1_kg.05_#_233_#_2662_1_CCIA_CCIB_EXTA	–	–	–	–	–	–	–	–	–	–	–	–	–	–
		Mucor ambiguus	GAN02620.1, GAN07119.1	–	–	GAN01803.1, GAN07961.1, GAN11577.1, GAN11688.1	GAN01608.1, GAN02050.1, GAN02302.1, GAN06809.1, GAN09688.1	GAN01874.1, GAN03810.1, GAN09735.1	–	–	GAN06676.1	–	–	–	–	–	–	–	–	–	–	–	–	–	–
		Rhizopus delemar	EIE75467.1, EIE76475.1, EIE81277.1, EIE90247.1	EIE90124.1	–	EIE78742.1, EIE83843.1	–	EIE79617.1, EIE83779.1, EIE84600.1	–	–	EIE83928.1	–	–	–	–	–	–	–	–	–	–	–	–	–	–
		Rhizopus stolonifer	jgi|Rhisto1|121802|CE121801_900, jgi|Rhisto1|578205|e_gw1.12.496.1, jgi|Rhisto1|592207|estExt_Genewise1.C_1_t40206, jgi|Rhisto1|676793|fgenesh1_kg.8_#_1827_#_TRINITY_DN13514_c0_g1_i1	jgi|Rhisto1|686872|fgenesh1_kg.15_#_757_#_TRINITY_DN15109_c4_g7_i1	–	jgi|Rhisto1|588097|e_gw1.32.177.1, jgi|Rhisto1|588362|e_gw1.32.1.1, jgi|Rhisto1|807426|MIX28636_28_62	–	jgi|Rhisto1|631377|estExt_Genewise1Plus.C_15_t10437, jgi|Rhisto1|747650|estExt_fgenesh1_pg.C_3_t10405	–	–	jgi|Rhisto1|624050|estExt_Genewise1Plus.C_6_t10350, jgi|Rhisto1|788322|MIX9532_2_36	–	–	–	–	–	–	–	–	–	–	–	–	–	–
		Syncephalastrum racemosum	ORY94240.1, ORY94241.1, ORZ02820.1	ORY99174.1	–	ORY98720.1, ORZ00175.1, ORZ02179.1, ORZ02692.1	ORY95405.1, ORY95427.1, ORZ00368.1, ORZ00391.1, ORZ00392.1	ORY90005.1, ORY97408.1	–	–	ORY98815.1	–	–	–	–	–	–	–	–	–	–	–	–	–	–
		Phycomyces blakesleeanus	–	XP_018289619.1	–	XP_018284011.1, XP_018286408.1, XP_018293822.1, XP_018295351.1	XP_018289920.1, XP_018289925.1, XP_018289926.1	XP_018287883.1, XP_018297687.1	–	–	–	–	–	–	–	–	–	–	–	–	–	–	–	–	–
		Gigaspora rosea	RIB07843.1	RIB09817.1	–	RIB05118.1, RIB19111.1, RIB20852.1, RIB20970.1	–	RIB28752.1, RIB28913.1	–	–	RIB17058.1	–	–	RIB03322.1, RIB05218.1, RIB11071.1	–	–	–	–	–	–	–	–	–	–	–
		Rhizophagus irregularis	XP_025180466.1	XP_025179004.1	–	XP_025176771.1, XP_025178595.1	–	XP_025167935.1, XP_025168921.1, XP_025183571.1	–	–	XP_025172988.1	–	–	XP_025164537.1, XP_025181253.1	–	–	–	–	–	–	–	–	–	–	–
		Rhizophagus clarus	GES74062.1	GES92636.1, GES92637.1	–	GES81327.1, GES93993.1, GET01282.1, GET04723.1	–	GES74278.1, GES76180.1, GES77009.1	–	–	GES86681.1	–	–	GES78216.1, GES96199.1	–	–	–	–	–	–	–	–	–	–	–
		Lobosporangium transversale	XP_021884286.1, XP_021885442.1, XP_021885443.1, XP_021885494.1, XP_021885594.1, XP_021886480.1	XP_021876785.1	–	XP_021876260.1, XP_021880682.1, XP_021884094.1, XP_021886608.1	XP_021881996.1, XP_021883305.1	XP_021877399.1, XP_021879980.1	XP_021884958.1	XP_021876576.1	XP_021878837.1	–	–	XP_021882119.1, XP_021883385.1	–	–	–	–	–	–	–	–	–	–	–
		Mortierella elongata	OAQ24780.1, OAQ27341.1, OAQ27625.1, OAQ32788.1	OAQ36674.1, OAQ36675.1	–	OAQ28406.1, OAQ32925.1, OAQ33811.1, OAQ34134.1	OAQ22681.1, OAQ22682.1, OAQ22768.1, OAQ25881.1, OAQ30014.1, OAQ32554.1	OAQ23699.1, OAQ27525.1, OAQ33082.1	OAQ26316.1, OAQ26317.1	OAQ25004.1, OAQ29876.1	OAQ34001.1	–	–	OAQ29084.1, OAQ33061.1	–	–	–	–	–	–	–	–	–	–	–
		Linnemannia elongata	KAH7039291.1, KAH7043109.1, KAH7043754.1, KAH7052554.1	KAH7059746.1	–	KAH7044724.1, KAH7052695.1, KAH7055302.1, KAH7057646.1	KAH7026970.1, KAH7026971.1, KAH7038781.1, KAH7044882.1, KAH7048804.1, KAH7057929.1, KAH7058158.1, KAH7058159.1	KAH7032222.1, KAH7047131.1	KAH7032067.1	KAH7054765.1, KAH7056152.1	KAH7046272.1	–	–	KAH7049887.1, KAH7050553.1	–	–	–	–	–	–	–	–	–	–	–
Ascomycota	Taphrinomycotina	Taphrina deformans	–	–	jgi|Tapde1_1|3523|TAPDE_004390g.01	–	jgi|Tapde1_1|2984|TAPDE_003692g.01, jgi|Tapde1_1|637|TAPDE_000762g.01	jgi|Tapde1_1|4060|TAPDE_005046g.01, jgi|Tapde1_1|4350|TAPDE_005221g.01	jgi|Tapde1_1|2010|TAPDE_002482g.01	jgi|Tapde1_1|4083|TAPDE_005061g.01	jgi|Tapde1_1|2693|TAPDE_003355g.01	–	–	–	–	–	–	–	–	–	–	–	–	–	–
		Schizosaccharomyces pombe	SPBC83.18c.1-p1	SPCC1235.03.1-p1	–	SPBC23G7.04c.1-p1	–	SPBC11B10.05c.1-p1, SPCC830.07c.1-p1	–	–	–	–	SPBC18E5.07.1-p1	–	–	–	–	–	–	–	–	–	–	–	–
		Saitoella complicata	XP_019020928.1	XP_019025073.1	XP_019024793.1	XP_019023462.1, XP_019027629.1	XP_019023177.1, XP_019024405.1, XP_019024406.1, XP_019026125.1, XP_019026306.1	XP_019026677.1	XP_019024578.1	XP_019026338.1	XP_019026548.1	XP_019026202.1	–	–	–	–	–	–	–	–	–	–	–	–	–
		Neolecta irregularis	OLL25593.1	OLL26756.1	OLL26313.1	OLL23950.1, OLL26548.1	–	OLL24733.1	–	–	OLL26773.1	OLL25985.1	OLL26197.1	–	–	–	–	–	–	–	–	–	–	–	–
		Pneumocystis jirovecii	–	XP_018229794.1	–	–	–	XP_018228320.1	–	–	XP_018229880.1	–	–	–	–	–	–	–	–	–	–	–	–	–	–
	Saccharomycotina	Yarrowia lipolytica	XP_502548.1	XP_500018.1, XP_505963.1	XP_502261.1	XP_499854.1, XP_500515.1	XP_499840.1, XP_502954.1, XP_503445.1, XP_503686.1, XP_503818.1, XP_503819.1, XP_504212.1, XP_505928.1, XP_505929.1	XP_503904.1, XP_504419.1	–	–	–	–	–	–	–	–	–	–	–	–	–	–	–	–	–
		Candida glabrata	XP_447952.1	XP_449786.1	–	XP_445357.1	–	XP_446955.1	–	–	–	–	–	–	–	–	–	–	–	–	–	–	–	–	–
		Saccharomyces cerevisiae	YNL152W-t26_1-p1	YKL090W-t26_1-p1	–	YBR007C-t26_1-p1	–	YGL128C-t26_1-p1, YNL007C-t26_1-p1	–	–	–	–	–	–	–	–	–	–	–	–	–	–	–	–	–
		Zygosaccharomyces rouxii	XP_002498249.1	XP_002495001.1	–	XP_002494577.1	–	XP_002499133.1	–	–	–	–	–	–	–	–	–	–	–	–	–	–	–	–	–
		Kluyveromyces lactis	XP_451502.1, XP_451503.1	XP_452139.1	–	XP_454741.1	–	XP_452310.1, XP_453274.1	–	–	–	–	–	–	–	–	–	–	–	–	–	–	–	–	–
		Eremothecium gossypii	NP_985604.2	NP_982962.2	–	NP_984870.2	–	NP_982534.1	–	–	–	–	–	–	–	–	–	–	–	–	–	–	–	–	–
		Dekkera bruxellensis	–	XP_041137116.1	–	XP_041137093.1	–	XP_041136411.1	–	–	–	–	–	–	–	–	–	–	–	–	–	–	–	–	–
		Komagataella pastoris	ANZ73613.1	ANZ77723.1	–	ANZ75940.1	–	ANZ74934.1	–	–	–	–	–	–	–	–	–	–	–	–	–	–	–	–	–
		Pichia stipitis	jgi|Picst3|30516|fgenesh1_pg.C_chr_3.1000103	jgi|Picst3|32134|fgenesh1_pg.C_chr_5.1000298	–	jgi|Picst3|41130|e_gwh1.2.1.1823.1	jgi|Picst3|52278|e_gww1.1.1.429.1, jgi|Picst3|57936|e_gww1.3.1.1380.1	jgi|Picst3|84519|estExt_gwp_genewisePlus_worm.C_chr_6.10495	–	–	–	–	–	–	–	–	–	–	–	–	–	–	–	–	–
		Candida albicans	CR_02740W_A-T-p1	C5_02350C_A-T-p1	–	C1_06420C_A-T-p1	C2_02060C_A-T-p1, C2_03610W_A-T-p1, C2_03620W_A-T-p1	CR_06080W_A-T-p1	–	–	–	–	–	–	–	–	–	–	–	–	–	–	–	–	–
		Debaryomyces fabryi	XP_015465812.1	XP_015464774.1, XP_015466686.1	–	XP_015465535.1	XP_015464443.1, XP_015464789.1, XP_015464790.1, XP_015464791.1, XP_015465554.1	XP_015466389.1	–	–	–	–	–	–	–	–	–	–	–	–	–	–	–	–	–
		Debaryomyces hanseni	XP_002770454.1	XP_460268.2	–	XP_462211.2	XP_002770370.1, XP_002770436.1	XP_462012.2	–	–	–	–	–	–	–	–	–	–	–	–	–	–	–	–	–
	Pezizomycotina	Cochliobolus heterostrophus	jgi|CocheC5_3|1186134|estExt_Genewise1Plus.C_17_t10252	jgi|CocheC5_3|1226944|estExt_Genemark1.C_12_t10476	jgi|CocheC5_3|1097401|e_gw1.6.308.1	jgi|CocheC5_3|1169842|estExt_Genewise1Plus.C_4_t20215, jgi|CocheC5_3|1170046|estExt_Genewise1Plus.C_4_t20453	jgi|CocheC5_3|1029375|fgenesh1_pg.6_#_388, jgi|CocheC5_3|1088161|e_gw1.2.1047.1, jgi|CocheC5_3|1088459|e_gw1.2.2809.1, jgi|CocheC5_3|1088803|e_gw1.2.2408.1, jgi|CocheC5_3|1100603|e_gw1.7.563.1, jgi|CocheC5_3|1106051|e_gw1.10.2940.1, jgi|CocheC5_3|1108370|e_gw1.11.799.1, jgi|CocheC5_3|1110143|e_gw1.12.1711.1, jgi|CocheC5_3|1117565|e_gw1.19.445.1, jgi|CocheC5_3|1136563|estExt_Genewise1.C_8_t30343, …	jgi|CocheC5_3|1048133|gw1.2.547.1, jgi|CocheC5_3|1104827|e_gw1.10.923.1, jgi|CocheC5_3|1173178|estExt_Genewise1Plus.C_7_t10089, jgi|CocheC5_3|1196869|estExt_fgenesh1_pm.C_13_t10007	jgi|CocheC5_3|1185560|estExt_Genewise1Plus.C_15_t20134	jgi|CocheC5_3|1021799|fgenesh1_kg.9_#_142_#_162_1_CCBO_CCBP_CCBU_CCBW_EXTA_EXTB	jgi|CocheC5_3|1170198|estExt_Genewise1Plus.C_4_t30123	jgi|CocheC5_3|1158995|fgenesh1_pm.13_#_80	jgi|CocheC5_3|1032165|fgenesh1_pg.11_#_82	jgi|CocheC5_3|1204878|estExt_fgenesh1_pg.C_10_t20198	jgi|CocheC5_3|1157943|fgenesh1_pm.11_#_135	jgi|CocheC5_3|1142859|estExt_Genewise1.C_12_t40098	jgi|CocheC5_3|1130328|estExt_Genewise1.C_4_t20094	jgi|CocheC5_3|1205979|estExt_fgenesh1_pg.C_12_t10480	jgi|CocheC5_3|1186736|estExt_Genewise1Plus.C_17_t20470	jgi|CocheC5_3|1176537|estExt_Genewise1Plus.C_9_t10290	jgi|CocheC5_3|1226915|estExt_Genemark1.C_12_t10441	jgi|CocheC5_3|1118510|e_gw1.20.30.1	jgi|CocheC5_3|1180083|estExt_Genewise1Plus.C_11_t10060	jgi|CocheC5_3|1181383|estExt_Genewise1Plus.C_12_t10274	jgi|CocheC5_3|1204000|estExt_fgenesh1_pg.C_80490
		Histoplasma capsulatum	XP_045283711.1	XP_045290048.1, XP_045290049.1	XP_045288184.1	XP_045290745.1, XP_045291655.1	XP_045285701.1, XP_045288333.1, XP_045291660.1, XP_045292061.1	XP_045285432.1, XP_045286646.1, XP_045289039.1, XP_045289410.1	XP_045290311.1	XP_045286891.1	XP_045290723.1	XP_045290518.1	XP_045285250.1	XP_045290382.1	XP_045288963.1	XP_045286232.1	XP_045283799.1	XP_045286242.1	XP_045287599.1	XP_045284841.1	XP_045289864.1	–	XP_045284940.1	XP_045291412.1	XP_045288830.1
		Penicillium chrysogenum	KZN87128.1	KZN85164.1	KZN92685.1	KZN84655.1, KZN94496.1	KZN83431.1, KZN83823.1, KZN83827.1, KZN83909.1, KZN83911.1, KZN84299.1, KZN85735.1, KZN89297.1, KZN89505.1, KZN89635.1, KZN89988.1, KZN90427.1, KZN90932.1, KZN92480.1, KZN93138.1, KZN93635.1, KZN93686.1, KZN94306.1	KZN89367.1, KZN92582.1, KZN94259.1	KZN93421.1	KZN90478.1	KZN84672.1	KZN88492.1	KZN93196.1	KZN89526.1	KZN84230.1	KZN85299.1	KZN92868.1	KZN85285.1	KZN85940.1	KZN88614.1	KZN90384.1	KZN86553.1	KZN90631.1	KZN88961.1	KZN93065.1
		Aspergillus fumigatus	Afu2g01790-T-p1	Afu6g07850-T-p1	Afu2g08410-T-p1	Afu1g02760-T-p1, Afu8g05450-T-p1	Afu2g09400-T-p1, Afu2g17490-T-p1, Afu3g15050-T-p1, Afu4g06200-T-p1, Afu5g07490-T-p1, Afu6g03020-T-p1, Afu6g13790-T-p1, Afu8g00440-T-p1, Afu8g02570-T-p1	Afu1g00730-T-p1, Afu1g06020-T-p1, Afu1g15460-T-p1, Afu5g07340-T-p1	Afu1g14830-T-p1	Afu1g02080-T-p1, Afu6g09700-T-p1	Afu8g05290-T-p1	Afu5g12320-T-p1	Afu3g10610-T-p1	Afu6g10340-T-p1	Afu3g13090-T-p1	Afu2g04350-T-p1	Afu4g04230-T-p1	Afu2g04470-T-p1	Afu4g13590-T-p1	Afu7g04400-T-p1	Afu6g02740-T-p1	Afu6g04470-T-p1	Afu2g10190-T-p1	Afu7g01700-T-p1	Afu1g11500-T-p1
		Aspergillus oryzae	AO090011000436	AO090003000154	AO090011000861	AO090005000603, AO090005000820	AO090001000564, AO090003001301, AO090005000943, AO090009000241, AO090009000581, AO090010000748, AO090011000294, AO090011000330, AO090011000332, AO090011000747, AO090012000034, AO090012000165, AO090012000374, AO090026000030, AO090026000049, AO090026000051, AO090026000307, AO090026000780, AO090038000107, AO090038000213, AO090038000470, AO090102000061, AO090102000086, AO090103000361, AO090113000099,…	AO090005001665, AO090701000219	AO090005001249	AO090001000030, AO090005000887	AO090005000620	AO090120000349	AO090003000605	AO090023000250	AO090012000820	AO090003000221	AO090206000070	AO090003000240	AO090009000210	AO090005000127	AO090120000168	AO090701000109	AO090011000617	AO090038000539	AO090701001250
		Aspergillus nidulans	AN4650-T-p1	AN1943-T-p1	AN6161-T-p1	AN0302-T-p1, AN1535-T-p1	AN0025-T-p1, AN0027-T-p1, AN11647-T-p1, AN12088-T-p1, AN1877-T-p1, AN2558-T-p1, AN2788-T-p1, AN3248-T-p1, AN3488-T-p1, AN3560-T-p1, AN4151-T-p1, AN5054-T-p1, AN5260-T-p1, AN5400-T-p1, AN5421-T-p1, AN6683-T-p1, AN7063-T-p1, AN7228-T-p1, AN7804-T-p1, AN8379-T-p1, AN8381-T-p1, AN8537-T-p1, AN8757-T-p1, AN8898-T-p1, AN9282-T-p1	AN0892-T-p1, AN2238-T-p1	AN0823-T-p1	AN0356-T-p1	AN1520-T-p1	AN0071-T-p1	AN4929-T-p1	AN2467-T-p1	AN3140-T-p1	AN1880-T-p1	AN7026-T-p1	AN1871-T-p1	AN5657-T-p1	AN3743-T-p1	AN11115-T-p1	AN6579-T-p1	AN5988-T-p1	AN11178-T-p1	AN1147-T-p1
		Botrytis cinerea	XP_001548582.2	XP_001557071.1	XP_001551165.1	XP_001553740.1, XP_024549430.1	XP_001547340.2, XP_001548314.1, XP_001549202.1, XP_001556763.1, XP_024545895.1, XP_024549089.1, XP_024550751.1, XP_024551271.1, XP_024551593.1, XP_024551594.1	XP_024546866.1, XP_024547625.1, XP_024551507.1	XP_001557865.1	XP_001559120.1	XP_001553766.1, XP_024547055.1	XP_024547797.1	XP_001558548.1, XP_024551798.1, XP_024551799.1, XP_024551800.1	XP_001555206.1, XP_024549468.1	XP_024546238.1	XP_024552514.1	XP_001557861.1	XP_001553946.1	XP_001547834.1	–	XP_001550444.1	XP_001555766.1, XP_024547599.1	XP_024546748.1, XP_024546749.1, XP_024546750.1, XP_024546751.1	XP_024548865.1	XP_024547552.1
		Cryphonectria parasitica	–	XP_040772736.1	XP_040780791.1	XP_040779962.1, XP_040780165.1	XP_040772968.1, XP_040773175.1, XP_040773511.1, XP_040773872.1, XP_040774433.1, XP_040776126.1, XP_040777449.1, XP_040777760.1, XP_040780160.1, XP_040780499.1	XP_040782401.1	XP_040778315.1	XP_040773792.1	XP_040775902.1	–	XP_040772446.1	XP_040778690.1	XP_040778390.1	XP_040772918.1	XP_040778933.1	XP_040781416.1	XP_040771739.1	–	XP_040779720.1	–	XP_040772555.1	XP_040773247.1	XP_040781667.1
		Fusarium graminearum	XP_011317718.1, XP_011318990.1	XP_011328516.1	XP_011326324.1	XP_011316028.1, XP_011316188.1	XP_011316470.1, XP_011318280.1, XP_011322603.1, XP_011323056.1, XP_011323072.1, XP_011323076.1, XP_011323156.1, XP_011325946.1, XP_011325977.1, XP_011325988.1, XP_011327429.1, XP_011328667.1, XP_011328676.1	XP_011323631.1, XP_011327047.1	XP_011324208.1	XP_011323506.1	XP_011316305.1	XP_011321526.1	XP_011328211.1	XP_011328129.1	XP_011328148.1	XP_011318136.1	XP_011324206.1	XP_011321540.1	XP_011319323.1	–	XP_011325066.1	–	XP_011320464.1	–	XP_011327221.1
		Trichoderma reesei	XP_006966450.1	XP_006962812.1	XP_006965320.1	XP_006960917.1, XP_006963081.1	XP_006963620.1, XP_006963782.1, XP_006964344.1, XP_006966635.1, XP_006969601.1, XP_006969913.1	XP_006963266.1, XP_006964393.1, XP_006965899.1	XP_006968623.1	XP_006961384.1, XP_006962532.1	XP_006962967.1	XP_006963857.1	XP_006962928.1	XP_006962219.1	XP_006965981.1	XP_006969827.1	XP_006968682.1	XP_006963853.1	XP_006968982.1	–	XP_006967168.1	–	XP_006965196.1	XP_006966757.1	XP_006969161.1
		Neurospora crassa	XP_011394773.1, XP_011394774.1	XP_956087.2	XP_957019.3	XP_011393211.1, XP_011393212.1, XP_963718.3	XP_959876.2, XP_960015.3, XP_963608.1, XP_963895.3, XP_965148.2, XP_965576.1	XP_961508.1	XP_962629.2	XP_964394.1	XP_964694.1	XP_011393842.1, XP_011393843.1	XP_960290.1	XP_957459.1	–	XP_960306.1	XP_962463.1	XP_956773.1	XP_011394637.1, XP_011394638.1	–	XP_964647.1	–	XP_960537.1	XP_011393207.1, XP_011393208.1	XP_960599.2
		Sordaria macrospora	XP_003349214.1	XP_003349789.1	XP_003351585.1	XP_003347594.2, XP_024511018.1	XP_003344703.1, XP_003345014.1, XP_003346053.1, XP_003348072.2, XP_003351690.1, XP_003351884.1, XP_003351999.1	XP_003352148.1	XP_003349858.1	XP_003352592.1	XP_003347551.1	XP_003348848.1	XP_003353075.1	XP_003348740.1	–	XP_003346080.1	XP_003349947.1	XP_003348866.1	XP_003343717.1	–	XP_003347169.1	–	XP_003352971.1	XP_003345409.1	XP_003352245.1
Basidiomycota	Pucciniomycotina	Rhodotorula toruloides	XP_016275525.1, XP_016276488.1	XP_016270779.1	–	XP_016273833.1	XP_016270853.1, XP_016272663.1, XP_016272716.1, XP_016274785.1	XP_016272642.1	XP_016271673.1	XP_016276995.1	–	–	–	–	–	–	–	–	–	–	–	–	–	–	–
		Microbotryum intermedium	jgi|Micin1|3976|BQ2448_1895-1, jgi|Micin1|7692|BQ2448_5582-1	jgi|Micin1|2846|BQ2448_7883-1	–	jgi|Micin1|5339|BQ2448_3228-1	jgi|Micin1|2885|BQ2448_7922-1, jgi|Micin1|5566|BQ2448_3455-1, jgi|Micin1|6201|BQ2448_4090-1, jgi|Micin1|7731|BQ2448_5621-1	jgi|Micin1|2436|BQ2448_7473-1, jgi|Micin1|7551|BQ2448_5440-1	jgi|Micin1|261|BQ2448_299-1	jgi|Micin1|1480|BQ2448_6516-1	–	–	–	–	–	–	–	–	–	–	–	–	–	–	–
		Cronartium quercuum	KAG0150675.1	KAG0148990.1	–	KAG0145006.1, KAG0145018.1	–	KAG0141587.1, KAG0150426.1	KAG0152024.1	–	–	–	–	–	–	–	–	–	–	–	–	–	–	–	–
		Puccinia graminis	XP_003335571.1	XP_003325415.1	–	XP_003319838.2, XP_003319855.2	–	XP_003332726.1, XP_003332729.1	XP_003326105.2	–	–	–	–	–	–	–	–	–	–	–	–	–	–	–	–
	Wallemiomycotina	Wallemia mellicola	XP_006958786.1	XP_006955879.1	–	–	XP_006956305.1, XP_006957998.1	XP_006956982.1	XP_006959939.1	–	–	–	–	–	–	–	–	–	–	–	–	–	–	–	–
	Ustilagonomycotina	Malassezia globosa	XP_001730084.1	XP_001732299.1	–	–	XP_001730781.1	XP_001732199.1	–	–	–	–	–	–	–	–	–	–	–	–	–	–	–	–	–
		Pseudozyma flocculosa	XP_007880537.1	XP_007876118.1	–	XP_007880894.1	XP_007877499.1, XP_007879144.1	XP_007880353.1	XP_007876215.1	–	–	–	–	–	–	–	–	–	–	–	–	–	–	–	–
		Ustilago maydis	XP_011392684.1	XP_011386610.1	–	XP_011391849.1	XP_011386500.1, XP_011387688.1, XP_011389887.1, XP_011392184.1	XP_011391049.1	XP_011386457.1	–	–	–	–	–	–	–	–	–	–	–	–	–	–	–	–
		Testicularia cyperi	PWY98426.1	PWZ00908.1	–	PWY99369.1	PWY97179.1, PWZ00536.1, PWZ01724.1, PWZ02444.1	PWZ00310.1, PWZ00384.1	PWZ01364.1	–	–	–	–	–	–	–	–	–	–	–	–	–	–	–	–
	Agaricomycotina	Tremella mesenterica	XP_007005813.1	XP_007002086.1	–	XP_007006174.1	XP_007000741.1	XP_007001885.1, XP_007002694.1	XP_007003672.1	–	–	–	–	–	–	–	–	–	–	–	–	–	–	–	–
		Kwoniella mangroviensis	XP_019006576.1	XP_019004155.1	–	XP_019002886.1	XP_019007326.1	XP_018999655.1, XP_019004972.1	XP_019001150.1	–	–	–	–	–	–	–	–	–	–	–	–	–	–	–	–
		Cryptococcus neoformans	XP_571880.1	XP_024512642.1	–	XP_567738.1	–	XP_568298.1	XP_024511867.1	–	–	–	–	–	–	–	–	–	–	–	–	–	–	–	–
		Cryptococcus gattii	XP_003195306.1	XP_003193728.1	–	XP_003196689.1	–	XP_003197247.1	XP_003192133.1	–	–	–	–	–	–	–	–	–	–	–	–	–	–	–	–
		Auricularia delicata	jgi|Aurde3_1|1186027|e_gw1.78.276.1, jgi|Aurde3_1|1324736|estExt_fgenesh1_pm.C_6_t10235	jgi|Aurde3_1|1328858|estExt_fgenesh1_pm.C_290039	–	jgi|Aurde3_1|109361|Aurde1.estExt_Genewise1.C_4720001, jgi|Aurde3_1|84452|Aurde1.estExt_Genewise1Plus.C_110023	jgi|Aurde3_1|1145789|e_gw1.2.918.1, jgi|Aurde3_1|1201124|estExt_Genewise1.C_2_t20275, jgi|Aurde3_1|1245406|estExt_Genewise1Plus.C_400368, jgi|Aurde3_1|1264510|fgenesh1_pg.46_#_32, jgi|Aurde3_1|1276959|fgenesh1_kg.46_#_16_#_isotig03543, jgi|Aurde3_1|1278391|fgenesh1_kg.82_#_39_#_isotig06253, jgi|Aurde3_1|1333368|estExt_fgenesh1_pg.C_1_t10197, jgi|Aurde3_1|1343572|gm1.1139_g, jgi|Aurde3_1|1367771|M…	jgi|Aurde3_1|1216991|estExt_Genewise1.C_360329	jgi|Aurde3_1|1231825|estExt_Genewise1Plus.C_5_t30144	–	–	–	–	jgi|Aurde3_1|1271802|fgenesh1_kg.2_#_57_#_isotig05626	–	–	–	–	–	–	–	–	–	–	–
		Botryobasidium botryosum	KDQ07492.1	KDQ09777.1	–	KDQ17561.1	KDQ19980.1	KDQ19338.1, KDQ19385.1	KDQ18620.1	–	–	–	–	–	KDQ06915.1, KDQ06916.1	–	–	–	–	–	–	–	–	–	–
		Schizophyllum commune	XP_003027846.1, XP_003033962.1, XP_003036806.1	XP_003032708.1	–	XP_003026553.1, XP_003026554.1, XP_003026641.1	XP_003035274.1, XP_003037032.1, XP_003037033.1	XP_003032006.1	XP_003031183.1	–	–	–	–	XP_003029368.1	–	–	–	–	–	–	–	–	–	–	–
		Galerina marginata	jgi|Galma1|244752|fgenesh1_kg.8_#_965_#_Locus3638v1rpkm30.95, jgi|Galma1|649948|CE365745_19630	jgi|Galma1|1060320|CE776117_9358	–	jgi|Galma1|46622|gw1.1.2886.1	jgi|Galma1|1106097|CE821894_3776, jgi|Galma1|124691|estExt_Genewise1.C_19_t10238, jgi|Galma1|139748|gm1.8249_g, jgi|Galma1|222024|fgenesh1_pm.4_#_828, jgi|Galma1|222374|fgenesh1_pm.5_#_276, jgi|Galma1|230037|fgenesh1_pm.31_#_4, jgi|Galma1|234472|fgenesh1_kg.1_#_1449_#_Locus9936v1rpkm2.74, jgi|Galma1|76113|e_gw1.31.56.1, jgi|Galma1|765004|CE480801_8226, jgi|Galma1|78425|e_gw1.41.195.1	jgi|Galma1|67821|e_gw1.13.550.1	jgi|Galma1|135312|gm1.3813_g	–	–	–	–	jgi|Galma1|248595|fgenesh1_kg.14_#_702_#_Locus2362v2rpkm22.49	–	–	–	–	–	–	–	–	–	–	–
		Coprinopsis cinerea	XP_001836422.2, XP_002911234.1	–	–	XP_001828561.2	XP_001839983.2, XP_002911840.1	XP_001838675.1	XP_001833446.1	–	–	–	–	XP_001830593.1	–	–	–	–	–	–	–	–	–	–	–
		Coniophora puteana	XP_007765989.1, XP_007767957.1, XP_007769660.1	XP_007770747.1	–	XP_007762486.1	XP_007764675.1, XP_007764974.1, XP_007768488.1, XP_007769612.1, XP_007771774.1, XP_007771996.1, XP_007771998.1, XP_007772070.1, XP_007772216.1, XP_007772217.1, XP_007775150.1	XP_007766036.1, XP_007766037.1	XP_007764985.1	–	–	–	–	–	–	–	–	–	–	–	–	–	–	–	–
		Plicaturopsis crispa	KII89789.1, KII95371.1	KII87287.1	–	KII86524.1	KII88360.1, KII91073.1	KII85139.1, KII87804.1	KII89312.1	–	–	–	–	–	–	–	–	–	–	–	–	–	–	–	–
		Stereum hirsutum	XP_007299465.1, XP_007302869.1	XP_007303945.1	–	XP_007297929.1	XP_007298211.1, XP_007299620.1, XP_007307355.1, XP_007308392.1, XP_007309484.1	XP_007300211.1	XP_007301253.1	–	–	–	–	XP_007299353.1	–	–	–	–	–	–	–	–	–	–	–
		Lentinus tigrinus	RPD74440.1, RPD75243.1	RPD76384.1	–	RPD70803.1	RPD72289.1, RPD72293.1, RPD74301.1, RPD76724.1	RPD75003.1, RPD75007.1	RPD68047.1, RPD73591.1	–	–	–	–	–	–	–	–	–	–	–	–	–	–	–	–
		Punctularia strigosozonata	XP_007381856.1, XP_007389052.1	XP_007382705.1	–	XP_007378143.1	XP_007379152.1, XP_007388341.1, XP_007388342.1, XP_007388348.1, XP_007388658.1	XP_007383320.1	XP_007385108.1	–	–	–	–	–	–	–	–	–	–	–	–	–	–	–	–
		Fomitiporia mediterranea	XP_007263354.1, XP_007268305.1	XP_007261550.1	–	XP_007267517.1	XP_007264478.1, XP_007267826.1, XP_007267827.1, XP_007267828.1, XP_007267829.1, XP_007269556.1, XP_007270138.1	XP_007262910.1	XP_007264403.1	XP_007270307.1	–	–	–	–	–	–	–	–	–	–	–	–	–	–	–
		Laccaria bicolor	XP_001877211.1, XP_001880923.1	XP_001883798.1	–	XP_001874309.1	XP_001874935.1, XP_001878028.1	XP_001883492.1	XP_001878482.1	–	–	–	–	XP_001877379.1	–	–	–	–	–	–	–	–	–	–	–

## Sheet: Sheet4
Supplementary Data 5d: List of 81 fungal proteomes used in orthologous group analysis
Phylum/Subphylum		Species	Strain	BioProject Accession Number (NCBI)	Assembly ID (GenBank)	Source
Rozellomycota		Rozella allomycis	CSF55	PRJNA81749	GCA_000442015.1	https://www.ncbi.nlm.nih.gov/data-hub/genome/GCA_000442015.1/
Blastocladiomycota		Allomyces macrogynus	ATCC 38327	PRJNA20563	GCA_000151295.1	https://www.ncbi.nlm.nih.gov/data-hub/genome/GCA_000151295.1/
		Catenaria anguillulae	PL171	PRJNA330705	GCA_002102555.1	https://www.ncbi.nlm.nih.gov/data-hub/genome/GCA_002102555.1/
Chytridiomycota		Gonapodya prolifera	JEL478	PRJNA207863	GCA_001574975.1	https://www.ncbi.nlm.nih.gov/data-hub/genome/GCA_001574975.1/
		Chytriomyces confervae	CBS 675.73	PRJNA453741	GCA_006535975.1	https://www.ncbi.nlm.nih.gov/data-hub/genome/GCA_006535975.1/
		Pecoramyces ruminantium	C1A	PRJNA200719	GCA_000412615.1	https://mycocosm.jgi.doe.gov/Orpsp1_1/Orpsp1_1.home.html
		Batrachochytrium dendrobatidis	JAM81	PRJNA41157	GCA_000203795.1	https://www.ncbi.nlm.nih.gov/data-hub/genome/GCF_000203795.1/
		Spizellomyces punctatus	DAOM BR117	PRJNA37881	GCA_000182565.2	https://www.ncbi.nlm.nih.gov/data-hub/genome/GCF_000182565.1/
		Powellomyces hirtus	CBS 809.83	PRJNA453744	GCA_006536005.1	https://www.ncbi.nlm.nih.gov/data-hub/genome/GCA_006536005.1/
Zoopagomycota		Coemansia reversa	NRRL 1564	PRJNA68631	GCA_002705745.1	https://www.ncbi.nlm.nih.gov/data-hub/genome/GCA_002705745.1/
		Smittium culicis	GSMNP	PRJNA311769	GCA_001970855.1	https://www.ncbi.nlm.nih.gov/data-hub/genome/GCA_001970855.1/
		Conidiobolus coronatus	NRRL28638	PRJNA67455	GCA_001566745.1	https://www.ncbi.nlm.nih.gov/data-hub/genome/GCA_001566745.1/
		Basidiobolus meristosporus	CBS 931.73	PRJNA196075	GCA_002104905.1	https://www.ncbi.nlm.nih.gov/data-hub/genome/GCA_002104905.1/
Mucoromycota		Umbelopsis isabellina	WA0000067209	PRJNA668042	GCA_016758905.1	https://www.ncbi.nlm.nih.gov/data-hub/genome/GCA_016758905.1/
		Absidia repens	NRRL 1336	PRJNA330702	GCA_002105175.1	https://www.ncbi.nlm.nih.gov/data-hub/genome/GCA_002105175.1/
		Mucor circinelloides	CBS 277.49	PRJNA46717	GCA_001638945.1	https://genome.jgi.doe.gov/Mucci2/Mucci2.home.html
		Mucor ambiguus	NBRC 6742	PRJDB3023	GCA_000950595.1	https://www.ncbi.nlm.nih.gov/data-hub/genome/GCA_000950595.1/
		Rhizopus delemar	RA 99-880	PRJNA13066	GCA_000149305.1	https://www.ncbi.nlm.nih.gov/data-hub/genome/GCA_000149305.1/
		Rhizopus stolonifer	NRRL 66455	PRJNA572148	NA	https://mycocosm.jgi.doe.gov/Rhisto1/Rhisto1.home.html
		Syncephalastrum racemosum	NRRL 2496	PRJNA330704	GCA_002105135.1	https://www.ncbi.nlm.nih.gov/data-hub/genome/GCA_002105135.1/
		Phycomyces blakesleeanus	NRRL 1555(-)	PRJNA61391	GCA_001638985.2	https://www.ncbi.nlm.nih.gov/data-hub/genome/GCF_001638985.1/
		Gigaspora rosea	DAOM 194757	PRJNA430513	GCA_003550325.1	https://www.ncbi.nlm.nih.gov/data-hub/genome/GCA_003550325.1/
		Rhizophagus irregularis	DAOM 197198	PRJNA208392	GCA_000439145.3	https://www.ncbi.nlm.nih.gov/data-hub/genome/GCF_000439145.1/
		Rhizophagus clarus	HR1	PRJDB8680	GCA_015698045.1	https://www.ncbi.nlm.nih.gov/data-hub/genome/GCA_015698045.1/
		Lobosporangium transversale	NRRL 3116	PRJNA330701	GCA_002105155.1	https://www.ncbi.nlm.nih.gov/data-hub/genome/GCF_002105155.1/
		Mortierella elongata	MPI-CAGE-AA-0104	PRJNA347187	GCA_020744185.1	https://www.ncbi.nlm.nih.gov/data-hub/genome/GCA_020744185.1/
		Linnemannia elongata	MPI-CAGE-AA-0104	PRJNA347187	GCA_020744185.1	https://www.ncbi.nlm.nih.gov/data-hub/genome/GCA_020744185.1/
Ascomycota	Taphrinomycotina	Taphrina deformans	PYCC 5710	PRJEA74523	GCA_000312925.2	https://genome.jgi.doe.gov/Tapde1_1/Tapde1_1.home.html
		Schizosaccharomyces pombe	972h-	PRJNA13836	GCA_000002945.2	https://fungidb.org/fungidb/app/record/dataset/NCBITAXON_284812
		Saitoella complicata	NRRL Y-17804	PRJNA62119	GCA_001661265.1	https://www.ncbi.nlm.nih.gov/data-hub/genome/GCF_001661265.1/
		Neolecta irregularis	DAH-3	PRJNA167926	GCA_001929475.1	https://www.ncbi.nlm.nih.gov/data-hub/genome/GCA_001929475.1/
		Pneumocystis jirovecii	RU7	PRJNA223510	GCA_001477535.1	https://www.ncbi.nlm.nih.gov/data-hub/genome/GCF_001477535.1/
	Saccharomycotina	Yarrowia lipolytica	CLIB122	PRJNA11933	GCA_000002525.1	https://www.ncbi.nlm.nih.gov/data-hub/genome/GCF_000002525.2/
		Candida glabrata	CBS 138	PRJNA12136	GCA_000002545.2	https://www.ncbi.nlm.nih.gov/data-hub/genome/GCF_000002545.3/
		Saccharomyces cerevisiae	S288C	PRJNA13838	GCA_000146045.2	https://fungidb.org/fungidb/app/record/dataset/NCBITAXON_559292
		Zygosaccharomyces rouxii	CBS732	PRJNA12502	GCA_000026365.1	https://www.ncbi.nlm.nih.gov/data-hub/genome/GCF_000026365.1/
		Kluyveromyces lactis	NRRL Y-1140	PRJNA13835	GCA_000002515.1	https://www.ncbi.nlm.nih.gov/data-hub/genome/GCF_000002515.2/
		Eremothecium gossypii	ATCC 10895	PRJNA13834	GCA_000091025.4	https://genome.jgi.doe.gov/Ashgo1_1/Ashgo1_1.home.html
		Brettanomyces bruxellensis	UCD 2041	PRJNA554210	GCA_011074885.2	https://genome.jgi.doe.gov/Dekbr2/Dekbr2.home.html
		Komagataella pastoris	ATCC 28485	PRJNA304627	GCA_001708105.1	https://www.ncbi.nlm.nih.gov/data-hub/genome/GCA_001708105.1/
		Pichia stipitis	CBS 6054	PRJNA16843	GCA_000209165.1	https://genome.jgi.doe.gov/Picst3/Picst3.home.html
		Candida albicans	SC5314	PRJNA10701	GCA_000182965.3	https://fungidb.org/fungidb/app/record/dataset/NCBITAXON_237561
		Debaryomyces fabryi	CBS 789	PRJNA288902	GCA_001447935.2	https://www.ncbi.nlm.nih.gov/data-hub/genome/GCF_001447935.2/
		Debaryomyces hanseni	CBS767	PRJNA13832	GCA_000006445.2	https://www.ncbi.nlm.nih.gov/data-hub/genome/GCF_000006445.2/
	Pezizomycotina	Cochliobolus heterostrophus	C5	PRJNA42739	GCA_000338975.1	https://genome.jgi.doe.gov/CocheC5_3/CocheC5_3.home.html
		Histoplasma capsulatum	G186AR	PRJNA12635	GCA_000150115.1	https://www.ncbi.nlm.nih.gov/data-hub/genome/GCF_000150115.1/
		Penicillium chrysogenum	P2niaD18	PRJNA246057	GCA_000710275.1	https://www.ncbi.nlm.nih.gov/data-hub/genome/GCA_000710275.1/
		Aspergillus fumigatus	Af293	PRJNA131	GCA_000002655.1	https://fungidb.org/fungidb/app/record/dataset/NCBITAXON_330879
		Aspergillus oryzae	RIB40	PRJNA20809	GCA_000184455.3	https://fungidb.org/fungidb/app/record/dataset/NCBITAXON_510516
		Aspergillus nidulans	FGSC A4	PRJNA130	GCA_000149205.2	https://fungidb.org/fungidb/app/record/dataset/NCBITAXON_227321
		Botrytis cinerea	B05.10	PRJNA15632	GCA_000143535.4	https://www.ncbi.nlm.nih.gov/data-hub/genome/GCF_000143535.2/
		Cryphonectria parasitica	EP155	PRJNA207842	GCA_011745365.1	https://www.ncbi.nlm.nih.gov/data-hub/genome/GCF_011745365.1/
		Fusarium graminearum	PH-1; NRRL 31084	PRJNA13839	GCA_000240135.3	https://www.ncbi.nlm.nih.gov/data-hub/genome/GCF_000240135.3/
		Trichoderma reesei	QM6a	PRJNA15571	GCA_000167675.2	https://www.ncbi.nlm.nih.gov/data-hub/genome/GCF_000167675.1/
		Neurospora crassa	OR74A	PRJNA13841	GCA_000182925.2	https://www.ncbi.nlm.nih.gov/data-hub/genome/GCF_000182925.2/
		Sordaria macrospora	k-hell	PRJNA39253	GCA_000182805.2	https://www.ncbi.nlm.nih.gov/data-hub/genome/GCF_000182805.2/
Basidiomycota	Pucciniomycotina	Rhodotorula toruloides	NP11	PRJNA169538	GCA_000320785.2	https://www.ncbi.nlm.nih.gov/data-hub/genome/GCF_000320785.1/
		Microbotryum intermedium	1389	PRJNA744716	GCA_022702645.1	https://mycocosm.jgi.doe.gov/Micin1/Micin1.home.html
		Cronartium quercuum	G11	PRJNA67371	GCA_015951145.1	https://www.ncbi.nlm.nih.gov/data-hub/genome/GCA_015951145.1/
		Puccinia graminis	CRL 75-36-700-3	PRJNA18535	GCA_000149925.1	https://www.ncbi.nlm.nih.gov/data-hub/genome/GCF_000149925.1/
	Wallemiomycotina	Wallemia mellicola	CBS 633.66	PRJNA64975	GCA_000263375.1	https://www.ncbi.nlm.nih.gov/data-hub/genome/GCF_000263375.1/
	Ustilagonomycotina	Malassezia globosa	CBS 7966	PRJNA18719	GCA_000181695.1	https://www.ncbi.nlm.nih.gov/data-hub/genome/GCF_000181695.1/
		Pseudozyma flocculosa	PF-1	PRJNA185206	GCA_000417875.1	https://www.ncbi.nlm.nih.gov/data-hub/genome/GCF_000417875.1/
		Ustilago maydis	521	PRJNA1446	GCA_000328475.2	https://www.ncbi.nlm.nih.gov/data-hub/genome/GCF_000328475.2/
		Testicularia cyperi	MCA 3645	PRJNA330884	GCA_003144125.1	https://www.ncbi.nlm.nih.gov/data-hub/genome/GCA_003144125.1/
	Agaricomycotina	Tremella mesenterica	Fries	PRJNA32829	GCA_000271645.1	https://www.ncbi.nlm.nih.gov/data-hub/genome/GCF_000271645.1/
		Kwoniella mangroviensis	CBS 8507	PRJNA191223	GCA_000507465.3	https://www.ncbi.nlm.nih.gov/data-hub/genome/GCF_000507465.1/
		Cryptococcus neoformans	JEC21	PRJNA13856	GCA_000091045.1	https://www.ncbi.nlm.nih.gov/data-hub/genome/GCF_000091045.1/
		Cryptococcus gattii	WM276	PRJNA13692	GCA_000185945.1	https://www.ncbi.nlm.nih.gov/data-hub/genome/GCF_000185945.1/
		Auricularia delicata	SS-5	PRJNA60553	GCA_000265015.1	https://genome.jgi.doe.gov/Aurde3_1/Aurde3_1.home.html
		Botryobasidium botryosum	FD-172 SS1	PRJNA69807	GCA_000697705.1	https://www.ncbi.nlm.nih.gov/data-hub/genome/GCA_000697705.1/
		Schizophyllum commune	H4-8	PRJNA32757	GCA_000143185.1	https://www.ncbi.nlm.nih.gov/data-hub/genome/GCF_000143185.1/
		Galerina marginata	CBS 339.88	PRJNA207683	GCA_000697645.1	https://genome.jgi.doe.gov/Galma1/Galma1.home.html
		Coprinopsis cinerea	okayama7#130	PRJNA1447	GCA_000182895.1	https://www.ncbi.nlm.nih.gov/data-hub/genome/GCF_000182895.1/
		Coniophora puteana	RWD-64-598 SS2	PRJNA53977	GCA_000271625.1	https://www.ncbi.nlm.nih.gov/data-hub/genome/GCF_000271625.1/
		Plicaturopsis crispa	FD-325 SS-3	PRJNA207847	GCA_000827205.1	https://www.ncbi.nlm.nih.gov/data-hub/genome/GCA_000827205.1/
		Stereum hirsutum	FP-91666 SS1	PRJNA52843	GCA_000264905.1	https://www.ncbi.nlm.nih.gov/data-hub/genome/GCF_000264905.1/
		Lentinus tigrinus	ALCF2SS1-7	PRJNA200617	GCA_003813185.1	https://www.ncbi.nlm.nih.gov/data-hub/genome/GCA_003813185.1/
		Punctularia strigosozonata	HHB-11173 SS5	PRJNA52407	GCA_000264995.1	https://www.ncbi.nlm.nih.gov/data-hub/genome/GCF_000264995.1/
		Fomitiporia mediterranea	MF3/22	PRJNA56107	GCA_000271605.1	https://www.ncbi.nlm.nih.gov/data-hub/genome/GCF_000271605.1/
		Laccaria bicolor	S238N-H82	PRJNA19043	GCA_000143565.1	https://www.ncbi.nlm.nih.gov/data-hub/genome/GCF_000143565.1/
