# Supplementary material for: Large-scale identification of genes involved in septal pore plugging in multicellular fungi
Source: Nat Commun. 2023 Mar 17;14:1418. doi: 10.1038/s41467-023-36925-y (PMC10023807; doi:10.1038/s41467-023-36925-y)
Supplement: Supplementary file 8 — Supplementary Data 6 [file 41467_2023_36925_MOESM8_ESM.xlsx]

## Sheet: Sheet1
Supplementary Data 6: Primers used for the current study
Primer name	Sequence	Purpose
AO090001000067-pUtEGFP_F	TCGAGCTCGGTACCCATGTCTACTACCAAGAACGCGAAAGGAAA	Localization screening
AO090001000067-pUtEGFP_R	GAAAGCTGGGTCCCCAGCACGTATAAGGTAACTCAAGTCTGGCA	Localization screening
AO090001000087-pUtEGFP_F	TCGAGCTCGGTACCCATGATAATGGAAACGCCACTAGCTGATCT	Localization screening
AO090001000087-pUtEGFP_R	GAAAGCTGGGTCCCCAGTAACCTTGACCTTCCTCCCGTCCTGGG	Localization screening
AO090001000105-pUtEGFP_F	TCGAGCTCGGTACCCATGAGACTCAATCGCCATGTGGCCCTTTT	Localization screening
AO090001000105-pUtEGFP_R	GAAAGCTGGGTCCCCGTTCGTCTGATGGATTGAGAATGTCTCAC	Localization screening
AO090001000164-pUtEGFP_F	TCGAGCTCGGTACCCATGACCCTCAAATACCTCATCACGGGCGC	Localization screening
AO090001000164-pUtEGFP_R	GAAAGCTGGGTCCCCATTCACATAATTCTGATGCCACGTGTAAT	Localization screening
AO090001000177-pUtEGFP_F	TCGAGCTCGGTACCCATGGGCGACTCGCTGTCGCAGGTGCC	Localization screening
AO090001000177-pUtEGFP_R	GAAAGCTGGGTCCCCTGGCGGGCGTGTGGTCTCAGAAGAATAT	Localization screening
AO090001000192-pUtEGFP_F	TCGAGCTCGGTACCCATGGTATCCCTGTGGCCTTTCAAAGTATG	Localization screening
AO090001000192-pUtEGFP_R	GAAAGCTGGGTCCCCTGCTTTCTTCCTGTTACTTCTTCGAACTG	Localization screening
AO090001000197-pUtEGFP_F	TCGAGCTCGGTACCCATGACAGAAACGCTTCCTGGGTCTTCCCT	Localization screening
AO090001000197-pUtEGFP_R	GAAAGCTGGGTCCCCAAACCGCATATGATGGTCGTCGGAATGGC	Localization screening
AO090001000238-pUtEGFP_F	TCGAGCTCGGTACCCATGTCGACAGACGACACCCAAGCCGAC	Localization screening
AO090001000238-pUtEGFP_R	GAAAGCTGGGTCCCCGAAAATATCGTCAGGCCAACTGAACCCAT	Localization screening
AO090001000267-pUtEGFP_F	TCGAGCTCGGTACCCATGAAGCTGATTTGGCCTACGTCTCTTCT	Localization screening
AO090001000267-pUtEGFP_R	GAAAGCTGGGTCCCCCAAATCATGTGATGACGGTAATCTCCAAA	Localization screening
AO090001000355-pUtEGFP_F	TCGAGCTCGGTACCCATGGAAAATGCAAGCGACAACAGCAGAG	Localization screening
AO090001000355-pUtEGFP_R	GAAAGCTGGGTCCCCTGTATCGTCACCCGATATATTGGCATGCT	Localization screening
AO090001000379-pUtEGFP_F	TCGAGCTCGGTACCCATGCCCCGCACTTATGGTAAAAGAGCAAA	Localization screening
AO090001000379-pUtEGFP_R	GAAAGCTGGGTCCCCTCCAAGCGTCTATATAGATATCAGTCTAT	Localization screening
AO090001000414-pUtEGFP_F	TCGAGCTCGGTACCCATGCCGGCGGCTCACACTCGCGACGGTTC	Localization screening
AO090001000414-pUtEGFP_R	GAAAGCTGGGTCCCCACGCCATACCAACGCTGTTACTCAAGATA	Localization screening
AO090001000423-pUtEGFP_F	TCGAGCTCGGTACCC ATGTCTTTTCCGTATGTATTCTTAGTACC	Localization screening
AO090001000423-pUtEGFP_R	GAAAGCTGGGTCCCC TTGCCTCCTAGATGATAATTATACTACGC	Localization screening
AO090001000437-pUtEGFP_F	TCGAGCTCGGTACCCATGAGTGTCGTCGCCAGTAGACCCGACAG	Localization screening
AO090001000437-pUtEGFP_R	GAAAGCTGGGTCCCCAAACAGCTGTTTGACGTCGATGAGCTTG	Localization screening
AO090001000452-pUtEGFP_F	TCGAGCTCGGTACCCATGGCCCGATCGCTCGATCCTAGCAGAGC	Localization screening
AO090001000452-pUtEGFP_R	GAAAGCTGGGTCCCCTATCGTATCGCCGTCATGATACTCATCCA	Localization screening
AO090001000464-pUtEGFP_F	TCGAGCTCGGTACCCATGGATTCATTGAACGCTCAAACAAAACA	Localization screening
AO090001000464-pUtEGFP_R	GAAAGCTGGGTCCCCATGCGTCTCGTGAGAGAAATGCGTGGTAG	Localization screening
AO090001000477-pUtEGFP_F	TCGAGCTCGGTACCCATGCTAACACATACACTCCACCTGCCTCC	Localization screening
AO090001000477-pUtEGFP_R	GAAAGCTGGGTCCCCCTGTTCACAAAAGGTAAACGAACATAGCC	Localization screening
AO090001000495-pUtEGFP_F	TCGAGCTCGGTACCCATGGTCTCCTTCACCAAGCTCATCGCC	Localization screening
AO090001000495-pUtEGFP_R	GAAAGCTGGGTCCCCGGATTGGTAGGTGTAGGCCTTTCCACTGG	Localization screening
AO090001000548-pUtEGFP_F	TCGAGCTCGGTACCCATGCCCACCGACACAAACCAAGTCCCCCT	Localization screening
AO090001000548-pUtEGFP_R	GAAAGCTGGGTCCCCCTTCGCAGACCTCTCCAAGAACTTCCGCA	Localization screening
AO090001000552-pUtEGFP_F	TCGAGCTCGGTACCCATGCCCAAACGCAAACTCTCCGACGTG	Localization screening
AO090001000552-pUtEGFP_R	GAAAGCTGGGTCCCCATCAAAAGTGACCTTCTTACCCTGGAATG	Localization screening
AO090001000625-pUtEGFP_F	TCGAGCTCGGTACCCATGTATATTGATTTTCGAGATCGTTTAGG	Localization screening
AO090001000625-pUtEGFP_R	GAAAGCTGGGTCCCCCAGCTCCTCTCTTTGCGTCTCAAAATCCT	Localization screening
AO090001000628-pUtEGFP_F	TCGAGCTCGGTACCCATGTCGGACGTGGCAGCTCTGGAAGCCGA	Localization screening
AO090001000628-pUtEGFP_R	GAAAGCTGGGTCCCCGTAGCCTTCATCCTCGGCTTGTTGATACA	Localization screening
AO090001000637-pUtEGFP_F	TCGAGCTCGGTACCCATGTGGGGATCTAAGATGGGCCATCCTTC	Localization screening
AO090001000637-pUtEGFP_R	GAAAGCTGGGTCCCCTAATCCATGGCACGTGTACAGATTCTCGT	Localization screening
AO090001000638-pUtEGFP_F	TCGAGCTCGGTACCCATGACTCACCATCTCACGATCTTATCG	Localization screening
AO090001000638-pUtEGFP_R	GAAAGCTGGGTCCCC\CTGCTTGCGGGGAGAGGACACTTACCAA	Localization screening
AO090001000651-pUtEGFP_F	TCGAGCTCGGTACCCATGCTGGGCCGGTTACTAAGTACTGCAGC	Localization screening
AO090001000651-pUtEGFP_R	GAAAGCTGGGTCCCC\CCAAGCCTCTTCAACGTCAAGAAGCCA	Localization screening
AO090001000663-pUtEGFP_F	TCGAGCTCGGTACCCATGTCGCAACCTGTTGGCCTCACAGACTC	Localization screening
AO090001000663-pUtEGFP_R	GAAAGCTGGGTCCCCACGAGACCCGCTATATGTACGTGGG	Localization screening
AO090001000682-pUtEGFP_F	TCGAGCTCGGTACCCATGTCTCTGCCTCCAGAACAGATCAGTA	Localization screening
AO090001000682-pUtEGFP_R	GAAAGCTGGGTCCCCTCTGTCTGCCCTCGTCCGCATCTGCAGAA	Localization screening
AO090001000688-pUtEGFP_F	TCGAGCTCGGTACCCATGTCTTCTTCCCGATTACTTCATCCTGA	Localization screening
AO090001000688-pUtEGFP_R	GAAAGCTGGGTCCCCCGTTGGTACTGGTATACTTTCGAACCCGT	Localization screening
AO090001000700-pUtEGFP_F	TCGAGCTCGGTACCCATGGAACGACTCCGACAGCACATCCATC	Localization screening
AO090001000700-pUtEGFP_R	GAAAGCTGGGTCCCCAAACAAAGCCCTATCGACGCCCTCCCCAC	Localization screening
AO090001000761-pUtEGFP_F	TCGAGCTCGGTACCCATGAGTGCCCCTCAGTATTATCCGAACAC	Localization screening
AO090001000761-pUtEGFP_R	GAAAGCTGGGTCCCCAGGCAGACCTGTCGGTCTATGGTGAGCG	Localization screening
AO090002000050-pUtEGFP_F	TCGAGCTCGGTACCCATGAAATTAATTAAAGGTTATTTTAATTC	Localization screening
AO090002000050-pUtEGFP_R	GAAAGCTGGGTCCCCACCTTTAACACCAAAAGATCCAATACGT	Localization screening
AO090003000043-pUtEGFP_F	TCGAGCTCGGTACCCATGGCAACCATTGAGCAGCCCTCAGTTCA	Localization screening
AO090003000043-pUtEGFP_R	GAAAGCTGGGTCCCCAAGGTCTTCAGAGAACCGCGATTCACGAC	Localization screening
AO090003000046-pUtEGFP_F	TCGAGCTCGGTACCCATGGGTCTATTATCATCTAAAACGCTGAT	Localization screening
AO090003000046-pUtEGFP_R	GAAAGCTGGGTCCCCCGACAATTGTTGCTCTTCTTCTGCGAATC	Localization screening
AO090003000059-pUtEGFP_F	TCGAGCTCGGTACCCATGTTGAAACTTTCCCAACTTATAGACAC	Localization screening
AO090003000059-pUtEGFP_R	GAAAGCTGGGTCCCCAGATCGTGACATCAGATCCTGGAAGAATC	Localization screening
AO090003000073-pUtEGFP_F	TCGAGCTCGGTACCCATGTCAGGGAGCGATCTTGCTTCGGTAGT	Localization screening
AO090003000073-pUtEGFP_R	GAAAGCTGGGTCCCCTCGGTTCAAATTGAGTAAACTTTCAATAT	Localization screening
AO090003000083-pUtEGFP_F	TCGAGCTCGGTACCCATGAACGCTTTCGTCACGCTTCTGGTAGC	Localization screening
AO090003000083-pUtEGFP_R	GAAAGCTGGGTCCCCTGTCCGGCTGTTGCTTCGACTGATGGATT	Localization screening
AO090003000085-pUtEGFP_F	TCGAGCTCGGTACCCATGTGGCTGCACCGCAGTGGCTACCACC	Localization screening
AO090003000085-pUtEGFP_R	GAAAGCTGGGTCCCCAGCCATGTCATCTGCATCATGATGGTGG	Localization screening
AO090003000113-pUtEGFP_F	TCGAGCTCGGTACCCATGACTCACCGACGGCAAGGCCTTTCTC	Localization screening
AO090003000113-pUtEGFP_R	GAAAGCTGGGTCCCCTTGCCTTGAGTAAGACATGTTCAAAATCT	Localization screening
AO090003000139-pUtEGFP_F	TCGAGCTCGGTACCCATGAGACCCGAGGATGAGGCAGGTGTCAA	Localization screening
AO090003000139-pUtEGFP_R	GAAAGCTGGGTCCCCGCATGAAACATACATCGCATTCGTAAGAA	Localization screening
AO090003000141-pUtEGFP_F	TCGAGCTCGGTACCCATGGCTGAGTATCAACTTTCAGTTCGATT	Localization screening
AO090003000141-pUtEGFP_R	GAAAGCTGGGTCCCCGAAGTCCTCGGGACTCTCAAGATCCTCCA	Localization screening
SppC-pUtEGFP_F	TCGAGCTCGGTACCCATGGTTGACCGAGCCGATAACCAGCTAAG	Localization screening
SppC-pUtEGFP_R	GAAAGCTGGGTCCCCGTGACGCCGCACCACACCTACGACAGTCA	Localization screening
AO090003000193-pUtEGFP_F	TCGAGCTCGGTACCCATGGCGGCGGAAAAAGGCTTCGATCAAA	Localization screening
AO090003000193-pUtEGFP_R	GAAAGCTGGGTCCCCTCTCTTTTCTCCGGTCCCGTCCTTGGGT	Localization screening
AO090003000203-pUtEGFP_F	TCGAGCTCGGTACCCATGCCTTCACGTTTAACTACTCCTGTCGT	Localization screening
AO090003000203-pUtEGFP_R	GAAAGCTGGGTCCCCCCAACCCTTAGCGTGGTACTCCCACGGAC	Localization screening
AO090003000214-pUtEGFP_F	TCGAGCTCGGTACCCATGCAAGCAGTGGTGGAGCGGGTGCTCG	Localization screening
AO090003000214-pUtEGFP_R	GAAAGCTGGGTCCCCAGACGGCAAATTCCAAATAAAGTTCAAAG	Localization screening
AO090003000219-pUtEGFP_F	TCGAGCTCGGTACCCATGCCCGTAAACAAGACGTACGGCCA	Localization screening
AO090003000219-pUtEGFP_R	GAAAGCTGGGTCCCCCAAGTGATGACGCGGTTCAACCACGTT	Localization screening
SppF-pUtEGFP_F	TCGAGCTCGGTACCCATGGCCCCGTTCGGCGAGACCATTGCCGT	Localization screening
SppF-pUtEGFP_R	GAAAGCTGGGTCCCCAGCAGTAAACATAAGTCGCAATCTGCTG	Localization screening
SppI-pUtEGFP_F	TCGAGCTCGGTACCCATGCTCGACGAGAACTTGCCCAGTATGT	Localization screening
SppI-pUtEGFP_R	GAAAGCTGGGTCCCCAAACATCGAACTGCGCTTTTTGGACAGTT	Localization screening
AO090003000241-pUtEGFP_F	TCGAGCTCGGTACCCATGCCTCCCGTTATTCATTGCGTGCGCCA	Localization screening
AO090003000241-pUtEGFP_R	GAAAGCTGGGTCCCCTACACGGACACCATCAACTTCTTTGCCCT	Localization screening
AO090003000246-pUtEGFP_F	TCGAGCTCGGTACCCATGACCCGTGGATTCCTCGCCGTCTTCG	Localization screening
AO090003000246-pUtEGFP_R	GAAAGCTGGGTCCCCAGCAACGGGAACAATGATGCTACTGAGT	Localization screening
AO090003000248-pUtEGFP_F	TCGAGCTCGGTACCCATGTCCAAACCACAACAGATCCTTGTAAT	Localization screening
AO090003000248-pUtEGFP_R	GAAAGCTGGGTCCCCAACAAGAGAATGCGTCCTCGCCCATTCCT	Localization screening
AO090003000256-pUtEGFP_F	TCGAGCTCGGTACCCATGTCTCCGTCTGAGGATCGTATCAC	Localization screening
AO090003000256-pUtEGFP_R	GAAAGCTGGGTCCCCAAGAGCTATACCCACATCTTCCCTTGTGT	Localization screening
AO090003000278-pUtEGFP_F	TCGAGCTCGGTACCCATGTCTCCGTCTGAGGATCGTATCACCC	Localization screening
AO090003000278-pUtEGFP_R	GAAAGCTGGGTCCCCAAGAGCTATACCCACATCTTCCCTTGTGT	Localization screening
AO090003000287-pUtEGFP_F	TCGAGCTCGGTACCCATGGATATAGCATACGACCACATCCAAGA	Localization screening
AO090003000287-pUtEGFP_R	GAAAGCTGGGTCCCCCTCCCAGTCATCATCGCTGTCGTCATCC	Localization screening
AO090003000294-pUtEGFP_F	TCGAGCTCGGTACCCATGTCTTTCAGTAGACATGCTTACAGGCA	Localization screening
AO090003000294-pUtEGFP_R	GAAAGCTGGGTCCCCTTGCAACTCAAGCTGACTAACATACGAA	Localization screening
AO090003000298-pUtEGFP_F	TCGAGCTCGGTACCCATGGATGTACCTCAGGAGACCGTTGATAA	Localization screening
AO090003000298-pUtEGFP_R	GAAAGCTGGGTCCCCATCGTTCAACGAACGCCCGAAATCTATCA	Localization screening
AO090003000347-pUtEGFP_F	TCGAGCTCGGTACCCATGCAGACCATGCCGCCTCGAGCGTCTTT	Localization screening
AO090003000347-pUtEGFP_R	GAAAGCTGGGTCCCCCTTAAATTCAAGTTGGAACGCCTTCCACT	Localization screening
AO090003000382-pUtEGFP_F	TCGAGCTCGGTACCCATGCAGACCATGCCGCCTCGAGCGTCTTT	Localization screening
AO090003000382-pUtEGFP_R	GAAAGCTGGGTCCCCCTTAAATTCAAGTTGGAACGCCTTCCACT	Localization screening
AO090003000431-pUtEGFP_F	TCGAGCTCGGTACCCATGCCCCTGCAGACCATGACGATACCAAT	Localization screening
AO090003000431-pUtEGFP_R	GAAAGCTGGGTCCCCGTGGTTTTCTGTTCTGCATCAGAAGCCGT	Localization screening
AO090003000440-pUtEGFP_F	TCGAGCTCGGTACCCATGGAGAAGCTGCCCGTAGAGATTCTTGC	Localization screening
AO090003000440-pUtEGFP_R	GAAAGCTGGGTCCCCATGGTGTTGTCTATAAAGAGCAGGAAGTG	Localization screening
AO090003000465-pUtEGFP_F	GAAAGCTGGGTCCCCATGACCTCATTTGTCACTCGTAGCTCCAG	Localization screening
AO090003000465-pUtEGFP_R	GAAAGCTGGGTCCCCAAAAGCAGTCCCCACACTTCCAGCATGAA	Localization screening
AO090003000498-pUtEGFP_F	TCGAGCTCGGTACCCATGGCGCGGCAACCGCTCTCCACTACTAC	Localization screening
AO090003000498-pUtEGFP_R	GAAAGCTGGGTCCCCCGACATTTCCATCCCTTCCATTTCGTCG	Localization screening
AO090003000512-pUtEGFP_F	GAAAGCTGGGTCCCCATGTTATCGCGTGGTCGCCCGTGTCTGAA	Localization screening
AO090003000512-pUtEGFP_R	GAAAGCTGGGTCCCCCTGCAGATAATCCGACTTTCTTTTCACC	Localization screening
AO090003000540-pUtEGFP_F	TCGAGCTCGGTACCCATGGCCGCCCCCGCTCTCTCAACCGGATT	Localization screening
AO090003000540-pUtEGFP_R	GAAAGCTGGGTCCCCCTCTTCCTCGCTGACTTCACTCTCGTCAT	Localization screening
AO090003000550-pUtEGFP_F	TCGAGCTCGGTACCCATGCCTTATAATACTCGTCGAAAGTCACT	Localization screening
AO090003000550-pUtEGFP_R	GAAAGCTGGGTCCCCGATCTCTCCGAACATCTCATCGAGCTCAT	Localization screening
AO090003000552-pUtEGFP_F	TCGAGCTCGGTACCCATGAAAAGGTCCCTGTGTCCAGCTCGTCT	Localization screening
AO090003000552-pUtEGFP_R	GAAAGCTGGGTCCCCTTGCGCAGTGATATCACTACCCCGCAGT	Localization screening
AO090003000556-pUtEGFP_F	TCGAGCTCGGTACCCATGTCCACCCGTGAACACTCCTCCCACC	Localization screening
AO090003000556-pUtEGFP_R	GAAAGCTGGGTCCCCCCCAAACCGCTGCTTTGCCAGCGCCTTAA	Localization screening
AO090003000567-pUtEGFP_F	TCGAGCTCGGTACCCATGGCGACGACACCTCCGCCGCCGTCAAC	Localization screening
AO090003000567-pUtEGFP_R	GAAAGCTGGGTCCCCGGACGGTGTGACAGCAGCTCGACTTCCT	Localization screening
AO090003000591-pUtEGFP_F	TCGAGCTCGGTACCCATGCCGGGGCGTTTCTCATCCGACCATT	Localization screening
AO090003000591-pUtEGFP_R	GAAAGCTGGGTCCCCATCCGTCAATGCGACACAATAGCACACAT	Localization screening
AO090003000596-pUtEGFP_F	TCGAGCTCGGTACCCATGTGGTTGAAGGTTTCATCGAATTTCC	Localization screening
AO090003000596-pUtEGFP_R	GAAAGCTGGGTCCCC GCTGGTCACTCGTTTAACCCATAAACCA	Localization screening
AO090003000603-pUtEGFP_F	TCGAGCTCGGTACCCATGTCACAGCGCGGGAAAAGGCCTGCGA	Localization screening
AO090003000603-pUtEGFP_R	GAAAGCTGGGTCCCCCGCATTGCTCTTAGTCGATCCAAGAACT	Localization screening
SppV-pUtEGFP_F	TCGAGCTCGGTACCCATGACAACACAATCCCCACCCGTCATCC	Localization screening
SppV-pUtEGFP_R	GAAAGCTGGGTCCCCGTTACCCTCCGAGGGCCGCTTTCCGTC	Localization screening
AO090003000612-pUtEGFP_F	TCGAGCTCGGTACCCATGGCCTTGGAATACTCATACTATCGGC	Localization screening
AO090003000612-pUtEGFP_R	GAAAGCTGGGTCCCCCTTATGCCATTTTTTTGGTTTGCTTTC	Localization screening
AO090003000613-pUtEGFP_F	TCGAGCTCGGTACCCATGGTTTCCAAAGGATCCACACCCTCCTT	Localization screening
AO090003000613-pUtEGFP_R	GAAAGCTGGGTCCCCCCAATCCACATCAGCTAACCCAGCGTAT	Localization screening
AO090003000638-pUtEGFP_F	TCGAGCTCGGTACCCATGCGTTTATCCTTTACAGTACTGACAGC	Localization screening
AO090003000638-pUtEGFP_R	GAAAGCTGGGTCCCCCAATTCTACCCTCTCGGATTCATACCCGT	Localization screening
AO090003000652-pUtEGFP_F	TCGAGCTCGGTACCCATGCGGATCCGCTATCCTTTCGCGGGTA	Localization screening
AO090003000652-pUtEGFP_R	GAAAGCTGGGTCCCCGTCATTTCGTTTCTTCCCCTCTCCC	Localization screening
AO090003000660-pUtEGFP_F	TCGAGCTCGGTACCCATGAGCAAACCTGTATCGATCATTGCC	Localization screening
AO090003000660-pUtEGFP_R	GAAAGCTGGGTCCCCAATAGCGGCCATCTTGTTCAGTATCGTC	Localization screening
AO090003000669-pUtEGFP_F	TCGAGCTCGGTACCCATGGCTCTCCCTCAGCCTTCCAAATCGG	Localization screening
AO090003000669-pUtEGFP_R	GAAAGCTGGGTCCCCTGGTCGTAGCTCTCCACCAAGCTGCAGG	Localization screening
AO090003000699-pUtEGFP_F	TCGAGCTCGGTACCCATGTTGCTCTATTCAGGATCGAGACGCT	Localization screening
AO090003000699-pUtEGFP_R	GAAAGCTGGGTCCCCAGGAATAAACATTGCAGCTATGGCCATA	Localization screening
AO090003000701-pUtEGFP_F	TCGAGCTCGGTACCCATGAGCGCAGACGAAGGCGGAGGCACAGC	Localization screening
AO090003000701-pUtEGFP_R	GAAAGCTGGGTCCCCTGAAGGGACCGCGTTGCCGTTCTGTCTG	Localization screening
AO090003000702-pUtEGFP_F	TCGAGCTCGGTACCCATGTCATCGGTCTTCAATCATGTTACGA	Localization screening
AO090003000702-pUtEGFP_R	GAAAGCTGGGTCCCCTGCACCTCATGCTCCTCCCAATGAACAG	Localization screening
AO090003000711-pUtEGFP_F	TCGAGCTCGGTACCCATGCCGGAATCACGAGAAGACTACCGCGA	Localization screening
AO090003000711-pUtEGFP_R	GAAAGCTGGGTCCCCTTCCGTCCGAGCGAGCATGAGAACGTATT	Localization screening
AO090003000712-pUtEGFP_F	TCGAGCTCGGTACCCATGTTCAAGAAACCTCAAGTCTTCAGCT	Localization screening
AO090003000712-pUtEGFP_R	GAAAGCTGGGTCCCCAGATGTCGGGTCTGGTTCTTTAGCATCCG	Localization screening
AO090003000716-pUtEGFP_F	TCGAGCTCGGTACCCATGGCTACCCCCGACCGCAGGACCGCG	Localization screening
AO090003000716-pUtEGFP_R	GAAAGCTGGGTCCCCGATAAATTCATCATCATCCATAGAGTCAT	Localization screening
AO090003000717-pUtEGFP_F	TCGAGCTCGGTACCCATGGCCAAATCCGCAAGACGAGCCGGAA	Localization screening
AO090003000717-pUtEGFP_R	GAAAGCTGGGTCCCCATCAAGCTGCTCAGTAAAGCCCTGCAACC	Localization screening
AO090003000720-pUtEGFP_F	TCGAGCTCGGTACCCATGTCGAATCCAAATTCACTATACGGCA	Localization screening
AO090003000720-pUtEGFP_R	GAAAGCTGGGTCCCCAACACCAACGTCTCCCAGCTTAGCAAGGA	Localization screening
AO090003000738-pUtEGFP_F	TCGAGCTCGGTACCCATGACGGTGATCTTTGTTTGGTTGGGCA	Localization screening
AO090003000738-pUtEGFP_R	GAAAGCTGGGTCCCCCCCTAGCCCCCGAAGCATTTTTTTCTTCT	Localization screening
AO090003000810-pUtEGFP_F	TCGAGCTCGGTACCCATGGAGCTGTTCAGGCTTTGCCCTACGC	Localization screening
AO090003000810-pUtEGFP_R	GAAAGCTGGGTCCCCAGGCTTCTTGCCGTGCATTGATGTAGCCT	Localization screening
AO090003000815-pUtEGFP_F	TCGAGCTCGGTACCCATGCCGTCCATCCCACCATCTCCCCTGA	Localization screening
AO090003000815-pUtEGFP_R	GAAAGCTGGGTCCCCAGCGGCGGCGGCGGCGGCTTCTGCACCG	Localization screening
AO090003000826-pUtEGFP_F	TCGAGCTCGGTACCCATGAATCTTTTCTCCGCCGAATCGGGG	Localization screening
AO090003000826-pUtEGFP_R	GAAAGCTGGGTCCCCCTCCGTGTATCCAAGTATATCTCTCTGAT	Localization screening
AO090003000830-pUtEGFP_F	TCGAGCTCGGTACCCATGGCAGGAGGCATGGTTGACACTCCAG	Localization screening
AO090003000830-pUtEGFP_R	GAAAGCTGGGTCCCCCCTATCAAACCTATAGATGACAAGTTCG	Localization screening
AO090003000833-pUtEGFP_F	TCGAGCTCGGTACCCATGAAGCCTTCTCAACTCAGCCTGCTGGT	Localization screening
AO090003000833-pUtEGFP_R	GAAAGCTGGGTCCCCCAGACCGCAATCAACCTTACCACAGCACT	Localization screening
AO090003000834-pUtEGFP_F	TCGAGCTCGGTACCCATGGCCAGTCACATCATTGGTAATCGCAA	Localization screening
AO090003000834-pUtEGFP_R	GAAAGCTGGGTCCCCCAGAATGTTGTCGAGCTTGCCATCAGTCT	Localization screening
AO090003000843-pUtEGFP_F	TCGAGCTCGGTACCCATGGCCAACTTCCGTGGTGGTGACCGA	Localization screening
AO090003000843-pUtEGFP_R	GAAAGCTGGGTCCCCAACAGATAGGACGAGCTGTGCGTCTTCTC	Localization screening
AO090003000844-pUtEGFP_F	TCGAGCTCGGTACCCATGTCAGGTCTATTAGGAGAAGTCGGCA	Localization screening
AO090003000844-pUtEGFP_R	GAAAGCTGGGTCCCCGTACGGAGACCACTGGCCACGTAGAGGGA	Localization screening
AO090003000883-pUtEGFP_F	TCGAGCTCGGTACCCATGCACAAACCTTCCCTAGCTCAGATTGT	Localization screening
AO090003000883-pUtEGFP_R	GAAAGCTGGGTCCCCTCGTGCTGTTCCTGACGGAGAATGAGGA	Localization screening
AO090003000887-pUtEGFP_F	TCGAGCTCGGTACCCATGGTAAAACCACTAACCTTCAAAGGCG	Localization screening
AO090003000887-pUtEGFP_R	GAAAGCTGGGTCCCCAGCAAACTTATCATGCTTCCCCCTAACCC	Localization screening
AO090003000908-pUtEGFP_F	TCGAGCTCGGTACCCATGTTGCCGGTTCATATAATCCTTGCTG	Localization screening
AO090003000908-pUtEGFP_R	GAAAGCTGGGTCCCCTAACCCCCACATATCTTCGTTATCCCGGA	Localization screening
AO090003000911-pUtEGFP_F	TCGAGCTCGGTACCCATGTTGTCTAAACTGCCCGTGGAGATAA	Localization screening
AO090003000911-pUtEGFP_R	GAAAGCTGGGTCCCCATCCCGACGTCTCCAAGCAGCAAATCTTT	Localization screening
AO090003000921-pUtEGFP_F	TCGAGCTCGGTACCCATGCCGCCCCGTCTCAACCTTTTCAACG	Localization screening
AO090003000921-pUtEGFP_R	GAAAGCTGGGTCCCCCCGACGACCACCGACCATGCCGAGATTC	Localization screening
AO090003000957-pUtEGFP_F	TCGAGCTCGGTACCCATGCTGGAACGGGCTGCCGGATGCCTTG	Localization screening
AO090003000957-pUtEGFP_R	GAAAGCTGGGTCCCCATTACGTTCTTCCAACTCTTCGAAAGACA	Localization screening
AO090003000968-pUtEGFP_F	TCGAGCTCGGTACCCATGTGGATTTCCACATCCCGATGGCTTC	Localization screening
AO090003000968-pUtEGFP_R	GAAAGCTGGGTCCCCTGTCATCTTATATTTGAGAGGTGTCGTT	Localization screening
AO090003000973-pUtEGFP_F	TCGAGCTCGGTACCCATGGGAAAGAAGAGACGTGGTCCGACC	Localization screening
AO090003000973-pUtEGFP_R	GAAAGCTGGGTCCCCATCCGTCGCGTCGAATACGGTATCCG	Localization screening
AO090003000973-pUtEGFP_F	TCGAGCTCGGTACCCATGGTCACCCCTCAGCCAAAGCCCGATTC	Localization screening
AO090003000973-pUtEGFP_R	GAAAGCTGGGTCCCCCACATCAACTGAATGCCCCACAAGTGCTT	Localization screening
AO090003000976-pUtEGFP_R	TCGAGCTCGGTACCCATGGCTCCTGTCGCTCAAAGCGACGTTG	Localization screening
AO090003000976-pUtEGFP_F	GAAAGCTGGGTCCCCTGCAGGCCGTGTATGGCCTGGGGGAGG	Localization screening
AO090003000980-pUtEGFP_F	TCGAGCTCGGTACCCATGGACTGCGGGAGTACTGGTACGGCT	Localization screening
AO090003000980-pUtEGFP_R	GAAAGCTGGGTCCCCGTGTGCGATTTTGGAGGTACCATTCGG	Localization screening
AO090003001010-pUtEGFP_F	TCGAGCTCGGTACCCATGCCTCCACGAATTCGCCTTTCAAGTG	Localization screening
AO090003001010-pUtEGFP_R	GAAAGCTGGGTCCCCAGCTTCAGTCTTCTCATCACTCGGGCCCT	Localization screening
AO090003001017-pUtEGFP_F	TCGAGCTCGGTACCCATGCGTTTCCTACGTTTCCTTCTAGCC	Localization screening
AO090003001017-pUtEGFP_R	GAAAGCTGGGTCCCCTGCCAACGCAGCTTCCAGATCCATCACA	Localization screening
AO090003001056-pUtEGFP_F	TCGAGCTCGGTACCCATGGCGTACAACGCCGTTTCTCAAGCC	Localization screening
AO090003001056-pUtEGFP_R	GAAAGCTGGGTCCCCTACTATACTCTGCCTCCACCGGTCAATA	Localization screening
AO090003001076-pUtEGFP_F	TCGAGCTCGGTACCCATGGCCTGGAATTTCTATCGCATCCTCA	Localization screening
AO090003001076-pUtEGFP_R	GAAAGCTGGGTCCCCCGTTCTATTAAAATTAATCGCGTAGGGC	Localization screening
AO090003001080-pUtEGFP_F	TCGAGCTCGGTACCCATGAGTGGTTTCGACCTACGATCCAGT	Localization screening
AO090003001080-pUtEGFP_R	GAAAGCTGGGTCCCCTAAAGCCGTGACGGTCTGATTGGGACCA	Localization screening
AO090003001094-pUtEGFP_F	TCGAGCTCGGTACCCATGGGCTTGGGGAGTTTTTATGGCCGG	Localization screening
AO090003001094-pUtEGFP_R	GAAAGCTGGGTCCCCAAAATACTGCTCAGCCGGCGTCGGCATC	Localization screening
AO090003001098-pUtEGFP_F	TCGAGCTCGGTACCCATGATTCCTCACAGGAGTACTGCGCTTC	Localization screening
AO090003001098-pUtEGFP_R	GAAAGCTGGGTCCCCGTCCTTTAGTTTAGCGCCAACGAAGTCT	Localization screening
AO090003001102-pUtEGFP_F	TCGAGCTCGGTACCCATGATGGAGCCAGTTCAAGCATCTAAGA	Localization screening
AO090003001102-pUtEGFP_R	GAAAGCTGGGTCCCCATCATCATTGATTCCCTCAATCTCCAAAT	Localization screening
AO090003001122-pUtEGFP_F	TCGAGCTCGGTACCCATGGACTCCATCCCCAGGATCCTCTCC	Localization screening
AO090003001122-pUtEGFP_R	GAAAGCTGGGTCCCCAATTTTAGTTCTGAACTTCTTGAAGGCAT	Localization screening
AO090003001127-pUtEGFP_F	TCGAGCTCGGTACCCATGGCGTCCCAAACCGGTGTAATCGGGA	Localization screening
AO090003001127-pUtEGFP_R	GAAAGCTGGGTCCCCTTCATGTACTTCCAAGATGTTCCTCTCCA	Localization screening
AO090003001168-pUtEGFP_F	TCGAGCTCGGTACCCATGCGCTTCATCCAGCTCCTTCCCATCCT	Localization screening
AO090003001168-pUtEGFP_R	GAAAGCTGGGTCCCCGCGAGCAGCGGGGGCTCCCGTGTTTC	Localization screening
AO090003001177-pUtEGFP_F	TCGAGCTCGGTACCCATGCCGGCTCTTGAGGTGCCAGTGTCC	Localization screening
AO090003001177-pUtEGFP_R	GAAAGCTGGGTCCCCAAGCCCTTCGCGGAGCCGCCGGTCTTCAT	Localization screening
AO090003001186-pUtEGFP_F	TCGAGCTCGGTACCCATGTCAAATGTCGATATTTCCAACGACG	Localization screening
AO090003001186-pUtEGFP_R	GAAAGCTGGGTCCCCGTTGGCGCGGACAACAAGTCTTGAAACA	Localization screening
AO090003001191-pUtEGFP_F	TCGAGCTCGGTACCCATGAGGGCGGCTGTGCGTCGGGTGTCTG	Localization screening
AO090003001191-pUtEGFP_R	GAAAGCTGGGTCCCCATCATCGTCCTCGTTTTCTTTCGTCCGA	Localization screening
AO090003001236-pUtEGFP_F	TCGAGCTCGGTACCCATGGCGTCGACTTTTTCGCCCGCCTTCC	Localization screening
AO090003001236-pUtEGFP_R	GAAAGCTGGGTCCCCGAAAAAGTCCTTCTCATCCAGCCACTGA	Localization screening
AO090003001272-pUtEGFP_F	TCGAGCTCGGTACCCATGTCTCAAGCGCCGCCTTTCACCCCC	Localization screening
AO090003001272-pUtEGFP_R	GAAAGCTGGGTCCCCCATCACCCGCTCCGGCGCAAACGAAAA	Localization screening
AO090003001298-pUtEGFP_F	TCGAGCTCGGTACCCATGCACCGGTTCTCCCTCATCACAGCCA	Localization screening
AO090003001298-pUtEGFP_R	GAAAGCTGGGTCCCCGCAAATTTTCAAGGTGGCATCACCCGAG	Localization screening
AO090003001306-pUtEGFP_F	TCGAGCTCGGTACCCATGGGTTTTCTAAGCCGTCTTCGCAAGC	Localization screening
AO090003001306-pUtEGFP_R	GAAAGCTGGGTCCCCCCGCCACAGATCGCCTCGGCTCTCACGC	Localization screening
AO090003001313-pUtEGFP_F	TCGAGCTCGGTACCCATGTTGCCTTTGGCTCGAAGCCGGATCG	Localization screening
AO090003001313-pUtEGFP_R	GAAAGCTGGGTCCCCCCGCTGTTCAAGACCACCCTCGGTGACA	Localization screening
AO090003001318-pUtEGFP_F	TCGAGCTCGGTACCCATGTTATTCTGCGGCGGAGTCCAAGGT	Localization screening
AO090003001318-pUtEGFP_R	GAAAGCTGGGTCCCCAGATTCAGGCAGTCCCTTAGTCGGGTCCT	Localization screening
AO090003001328-pUtEGFP_F	TCGAGCTCGGTACCCATGGCTCGCTCTGCCATGCCCAAGATAT	Localization screening
AO090003001328-pUtEGFP_R	GAAAGCTGGGTCCCCGAGCGCGACACGATCCCCAATCAGTTGCT	Localization screening
AO090003001375-pUtEGFP_F	TCGAGCTCGGTACCCATGACGGCCTTTCGTCCTGCTCGTCATC	Localization screening
AO090003001375-pUtEGFP_R	GAAAGCTGGGTCCCCGCTTAGAATCCATTTCGCATGAGGACAG	Localization screening
AO090003001393-pUtEGFP_F	TCGAGCTCGGTACCCATGATTGGTCCGTTCGAATATCCGAGGT	Localization screening
AO090003001393-pUtEGFP_R	GAAAGCTGGGTCCCCACTCTTCCAAAACACCTTCCCCTCCATC	Localization screening
AO090003001435-pUtEGFP_F	TCGAGCTCGGTACCCATGACCCCAAAGAAACACGTCGTCTTCG	Localization screening
AO090003001435-pUtEGFP_R	GAAAGCTGGGTCCCCCCCCGAAACGGCAATAATCTTGTCCGC	Localization screening
AO090003001561-pUtEGFP_F	TCGAGCTCGGTACCCATGGACGAAAGCGCGTCTAATCGTCCGA	Localization screening
AO090003001561-pUtEGFP_R	GAAAGCTGGGTCCCCTGGGCCAGAGGACGATGGTGGGGGGGTA	Localization screening
AO090003001567-pUtEGFP_F	TCGAGCTCGGTACCCATGGCTCGTATCAAGTTTACTACTGCGC	Localization screening
AO090003001567-pUtEGFP_R	GAAAGCTGGGTCCCCGACGCTCTCATGATCGCTCGTCTCGGC	Localization screening
AO090003001568-pUtEGFP_F	TCGAGCTCGGTACCCATGTATGAGCCGCTACATCTTTCTTTTG	Localization screening
AO090003001568-pUtEGFP_R	GAAAGCTGGGTCCCCTGCATGGATATCCTCTGAATGTTCCTC	Localization screening
AO090003001575-pUtEGFP_F	TCGAGCTCGGTACCCATGGACAAAACACCCCAAAGGCGAAGCA	Localization screening
AO090003001575-pUtEGFP_R	GAAAGCTGGGTCCCCAACACGGCGGCGACGATCCACGTATCTA	Localization screening
AO090003001578-pUtEGFP_F	TCGAGCTCGGTACCCATGGGCGTGTATGTGCCTCCAGGCTATT	Localization screening
AO090003001578-pUtEGFP_R	GAAAGCTGGGTCCCCACTCCTTCTATCAAACTCAATCGTATACT	Localization screening
AO090005000004-pUtEGFP_F	TCGAGCTCGGTACCCATGTCTCGTCAGTTGTGTATCACCTCGG	Localization screening
AO090005000004-pUtEGFP_R	GAAAGCTGGGTCCCCCTTATCCGCACTCAGTTTACGCTTTTTAT	Localization screening
AO090005000032-pUtEGFP_F	TCGAGCTCGGTACCCATGGTGACCATCGCCGTTGGTATTGAGG	Localization screening
AO090005000032-pUtEGFP_R	GAAAGCTGGGTCCCCCGTTGAGTTCGAGTTGTCAGCGCACGAC	Localization screening
AO090005000085-pUtEGFP_F	TCGAGCTCGGTACCCATGTCCCGATCCGCCGCAGACGCAACCC	Localization screening
AO090005000085-pUtEGFP_R	GAAAGCTGGGTCCCCCCGACCGGTGAGCCAGCTCTTCCAGCTC	Localization screening
AO090005000108-pUtEGFP_F	TCGAGCTCGGTACCCATGCATTTGAGCAGCTTCTCGTTGCTTG	Localization screening
AO090005000108-pUtEGFP_R	GAAAGCTGGGTCCCCCTGCTGCTTCTTCTGCACACTGGCGGAC	Localization screening
AO090005000126-pUtEGFP_F	TCGAGCTCGGTACCCATGTCCGCCCCTACAAGACAATTCCGCG	Localization screening
AO090005000126-pUtEGFP_R	GAAAGCTGGGTCCCCGCGAGTCCTTTTGCTCTGCCCGTGTCCC	Localization screening
SppN-pUtEGFP_F	TCGAGCTCGGTACCCATGTACGGGTCGCATCCTCAGTCTAGTT	Localization screening
SppN-pUtEGFP_R	GAAAGCTGGGTCCCCATTCGGCGGTTGTGGAGTATTCCTTGCG	Localization screening
AO090005000131-pUtEGFP_F	TCGAGCTCGGTACCCATGCCGTCTAGACAGTCCTGTATTCCGA	Localization screening
AO090005000131-pUtEGFP_R	GAAAGCTGGGTCCCCCTCAATGCAACGATACGGCAAAGCTGGC	Localization screening
AO090005000133-pUtEGFP_F	TCGAGCTCGGTACCCATGCAGCTGCACTTTTGTGCAACATATG	Localization screening
AO090005000133-pUtEGFP_R	GAAAGCTGGGTCCCCGGAGGAGCTCCCATCCAAATATAGTCGCT	Localization screening
AO090005000164-pUtEGFP_F	TCGAGCTCGGTACCCATGACAGAGGCTCAGAAGTACGAGGGCG	Localization screening
AO090005000164-pUtEGFP_R	GAAAGCTGGGTCCCCCATAAAAAGGACAATCTCTCCCCGGTCA	Localization screening
AO090005000171-pUtEGFP_F	TCGAGCTCGGTACCCATGGCTACAGCGGACGTATGTGACTTTGT	Localization screening
AO090005000171-pUtEGFP_R	GAAAGCTGGGTCCCCTCTCCGTTTGGAGCCTCGATCTCGTCGGC	Localization screening
AO090005000194-pUtEGFP_F	TCGAGCTCGGTACCCATGACAGTCTCAAATTATATTGTTTCTCT	Localization screening
AO090005000194-pUtEGFP_R	GAAAGCTGGGTCCCCCATCATTGTTTTACACAGAAGACAACTC	Localization screening
AO090005000232-pUtEGFP_F	TCGAGCTCGGTACCCATGACGAACATGGCCATGTCAGAACAACG	Localization screening
AO090005000232-pUtEGFP_R	GAAAGCTGGGTCCCCAAATAAAAATTTTATATTTATTTGCTTGA	Localization screening
AO090005000251-pUtEGFP_F	TCGAGCTCGGTACCCATGAGACGACGCCACTCCAAGTGGGTAAT	Localization screening
AO090005000251-pUtEGFP_R	GAAAGCTGGGTCCCCCGGTGCTCTAATTAATCCTTCATGCCTGA	Localization screening
AO090005000279-pUtEGFP_F	TCGAGCTCGGTACCCATGCCGACGTCAGTATTCACAGTGCCTTT	Localization screening
AO090005000279-pUtEGFP_R	GAAAGCTGGGTCCCCCTGATATTTGACAAACATCTGATCAAACC	Localization screening
AO090005000321-pUtEGFP_F	TCGAGCTCGGTACCCATGCCTCCTCTTCGTGGCTTTTCCGACAA	Localization screening
AO090005000321-pUtEGFP_R	GAAAGCTGGGTCCCCGAAGATGAAGACCTCTTCTGGCAATCGAG	Localization screening
AO090005000417-pUtEGFP_F	TCGAGCTCGGTACCCATGAGCAGTTCAAGCCTCTACGAGCCAGA	Localization screening
AO090005000417-pUtEGFP_R	GAAAGCTGGGTCCCCATCGCTGGGCCAGTTAGCCGGACTCATCG	Localization screening
AO090005000570-pUtEGFP_F	TCGAGCTCGGTACCCATGGATATCTACGGCTCAAAAAAGCCTGT	Localization screening
AO090005000570-pUtEGFP_R	GAAAGCTGGGTCCCCTTGCAAGGCCCATCCCCGAATAGCCTCTT	Localization screening
AO090005000578-pUtEGFP_F	TCGAGCTCGGTACCCATGCCTAATCAGAGTGGATCTGATATCTC	Localization screening
AO090005000578-pUtEGFP_R	GAAAGCTGGGTCCCCCACTAGTAACATCCCCTCATGTTCTTC	Localization screening
AO090005000594-pUtEGFP_F	TCGAGCTCGGTACCCATGACGGTTACCTCAAGGGGAGCTGAGAT	Localization screening
AO090005000594-pUtEGFP_R	GAAAGCTGGGTCCCCAGAATGCGACTTCACAGAAGCCGAGTCC	Localization screening
SppD-pUtEGFP_F	TCGAGCTCGGTACCCATGCCTTTGCGAGAGATACTTCATAAGAA	Localization screening
SppD-pUtEGFP_R	GAAAGCTGGGTCCCCCTTGGGATCGTATTTCTCTTTCCAAATC	Localization screening
SppQ-pUtEGFP_F	TCGAGCTCGGTACCCATGTCTCTCCAAGACGTGTACCAGAAAT	Localization screening
SppQ-pUtEGFP_R	GAAAGCTGGGTCCCCCTCATCACCAAGACTCCAGCTTCTCTCGT	Localization screening
AO090005000637-pUtEGFP_F	TCGAGCTCGGTACCCATGGCCGGAAAGAGGGAGTCGCCAAGAA	Localization screening
AO090005000637-pUtEGFP_R	GAAAGCTGGGTCCCCTTCTGAGCCCCGACTAGCCCGCTTCATCC	Localization screening
AO090005000645-pUtEGFP_F	TCGAGCTCGGTACCCATGAGTTCCAAGTTTGCGAACCGCAGAA	Localization screening
AO090005000645-pUtEGFP_R	GAAAGCTGGGTCCCCCGACTCGTCCTCGGAATTTCCTGTTGATA	Localization screening
AO090005000663-pUtEGFP_F	TCGAGCTCGGTACCCATGATTTTTTCACGGCGCGCGATTCCCCT	Localization screening
AO090005000663-pUtEGFP_R	GAAAGCTGGGTCCCCGAACCCATCTCCTTCCTTCCATAGTCTGC	Localization screening
AO090005000664-pUtEGFP_F	TCGAGCTCGGTACCCATGACGTCTTCTGCTTCCCATCACCAACA	Localization screening
AO090005000664-pUtEGFP_R	GAAAGCTGGGTCCCCAGAGGTGTTCTCCAGCTCTACAAGAACTC	Localization screening
AO090005000705-pUtEGFP_F	TCGAGCTCGGTACCCATGACCCCAAAGTCTCCCACAACTCTTGC	Localization screening
AO090005000705-pUtEGFP_R	GAAAGCTGGGTCCCCATCCCAAGGAATATCTTCGTCTTCGATTT	Localization screening
AO090005000731-pUtEGFP_F	TCGAGCTCGGTACCCATGTCGGTGATACTCGGGTCCGTCCCG	Localization screening
AO090005000731-pUtEGFP_R	GAAAGCTGGGTCCCCTGAGACGACTAAGTTGACTCGACACCCTG	Localization screening
AO090005000251-pUtEGFP_F	TCGAGCTCGGTACCCATGGCGACTAATATTCCTGCTGCTCTGA	Localization screening
AO090005000251-pUtEGFP_R	GAAAGCTGGGTCCCCCTCAGCCCCAAGGCACTTCAAAGAGTTTT	Localization screening
AO090005000763-pUtEGFP_F	TCGAGCTCGGTACCCATGTTGCCCTCAGTAGCACCTTTCCCG	Localization screening
AO090005000763-pUtEGFP_R	GAAAGCTGGGTCCCCTAACCGTATATCTCCTTCTTCGCCATTCA	Localization screening
AO090005000773-pUtEGFP_F	TCGAGCTCGGTACCCATGACTGGTAACTCGGATCTCACGGCTC	Localization screening
AO090005000773-pUtEGFP_R	GAAAGCTGGGTCCCCAGTGAAATCTACGCTGTGTTGTCTTTCTT	Localization screening
AO090005000790-pUtEGFP_F	TCGAGCTCGGTACCCATGCCAATACCCACTCGCTCCCTGTCGC	Localization screening
AO090005000790-pUtEGFP_R	GAAAGCTGGGTCCCCTGATCTCCACATTCCAACTCGAGGGATC	Localization screening
AO090005000796-pUtEGFP_F	TCGAGCTCGGTACCCATGCCCCCGGCAGCTTCGGACGATTTATT	Localization screening
AO090005000796-pUtEGFP_R	GAAAGCTGGGTCCCCACCCGATCCCGGGCGAAATCCAAGAAGT	Localization screening
AO090005000817-pUtEGFP_F	TCGAGCTCGGTACCCATGTCGAGCGACAAGCCTGAAGTTACTGA	Localization screening
AO090005000817-pUtEGFP_R	GAAAGCTGGGTCCCCGCTCAAACTCGAACTCGAGCCCACCACCT	Localization screening
AO090005000820-pUtEGFP_F	TCGAGCTCGGTACCCATGGACGCCCGGCCACGTTTTGGCGAACT	Localization screening
AO090005000820-pUtEGFP_R	GAAAGCTGGGTCCCCGGCTTCGGCCGCAGTAGACTTTTTGCGGT	Localization screening
AO090005000829-pUtEGFP_F	TCGAGCTCGGTACCCATGCAGGAACACATAGTTCGAACCCAGAA	Localization screening
AO090005000829-pUtEGFP_R	GAAAGCTGGGTCCCCCAAAAAGGTAGGATCAACCTCGATTGGG	Localization screening
AO090005000834-pUtEGFP_F	TCGAGCTCGGTACCCATGTCCTCGCTGACCCGAGCATTTACCA	Localization screening
AO090005000834-pUtEGFP_R	GAAAGCTGGGTCCCCTAGCCACTGTCCGCATGCAATCGGACCCA	Localization screening
AO090005000852-pUtEGFP_F	TCGAGCTCGGTACCCATGTCGCAACCTAATACCCGGGAAAACCC	Localization screening
AO090005000852-pUtEGFP_R	GAAAGCTGGGTCCCCCCCTGATCCCACCAACAAATACCTCTTCA	Localization screening
AO090005000854-pUtEGFP_F	TCGAGCTCGGTACCCATGTCCGACTTTCAGCCACGCCCCAAGC	Localization screening
AO090005000854-pUtEGFP_R	GAAAGCTGGGTCCCCTTGTACAAAACTGGCCTGAGCATTCCAT	Localization screening
AO090005000867-pUtEGFP_F	TCGAGCTCGGTACCCATGGCGTCTCATCCCATATCCGCCTCCC	Localization screening
AO090005000867-pUtEGFP_R	GAAAGCTGGGTCCCCTAATTTTGCTCCCTTGCCACGGGTTCGA	Localization screening
AO090005000872-pUtEGFP_F	TCGAGCTCGGTACCCATGTCACGGGATGGCAGCGATCGGGACT	Localization screening
AO090005000872-pUtEGFP_R	GAAAGCTGGGTCCCCCCAGGCGTGTGCTGTATCGCCCGCATCCA	Localization screening
AO090005000879-pUtEGFP_F	TCGAGCTCGGTACCCATGTCATTCGATCATCTAGCCACGGAGCT	Localization screening
AO090005000879-pUtEGFP_R	GAAAGCTGGGTCCCCAGCCCATATGATTCCTACCTCCCGGTCTG	Localization screening
AO090005000887-pUtEGFP_F	TCGAGCTCGGTACCCATGGGTGTATCATATCCTGAAAATCAGC	Localization screening
AO090005000887-pUtEGFP_R	GAAAGCTGGGTCCCCTTCTAGAGTTCGTTCACCATCTCCAAAA	Localization screening
AO090005000899-pUtEGFP_F	TCGAGCTCGGTACCCATGCCTGCACGGCGAAATCACAAAGGATC	Localization screening
AO090005000899-pUtEGFP_R	GAAAGCTGGGTCCCCCCGCGGAGGAATATAGCAGCCCGTAGCAT	Localization screening
AO090005000959-pUtEGFP_F	TCGAGCTCGGTACCCATGTCGTCTCCCACAGTGCAAAGAGCCA	Localization screening
AO090005000959-pUtEGFP_R	GAAAGCTGGGTCCCCTTTCTTCTTGCCAGTTATGCCAAGGGCAT	Localization screening
AO090005000975-pUtEGFP_F	TCGAGCTCGGTACCCATGGCCGCCGCTCGAGATGCGCCGAAACC	Localization screening
AO090005000975-pUtEGFP_R	GAAAGCTGGGTCCCCATAAGGACCCCATCCTCTCCTCCCACGC	Localization screening
AO090005000977-pUtEGFP_F	TCGAGCTCGGTACCCATGTCCCGTCGAGAATGCTCCGCGCTGAC	Localization screening
AO090005000977-pUtEGFP_R	GAAAGCTGGGTCCCCCCAGATTGCCGTTAGTGCTTTCCATATGC	Localization screening
AO090005000988-pUtEGFP_F	TCGAGCTCGGTACCCATGATCATGACCTTCCTCATGAAGAGGAA	Localization screening
AO090005000988-pUtEGFP_R	GAAAGCTGGGTCCCCTCCATCTACAGGCGAACCGCCATTGCGAT	Localization screening
AO090005001032-pUtEGFP_F	TCGAGCTCGGTACCCATGGCAGCGTTGGTACAGACAATCCCGCA	Localization screening
AO090005001032-pUtEGFP_R	GAAAGCTGGGTCCCCGAGGAAGTGGGTATAAATCTTCGAGGTCT	Localization screening
AO090005001035-pUtEGFP_F	TCGAGCTCGGTACCCATGTCTTTCCCCCCGGATGCTCGTCGTCG	Localization screening
AO090005001035-pUtEGFP_R	GAAAGCTGGGTCCCCGTCCAGGCCAGACACTCTTCGTCGCCAAT	Localization screening
AO090005001089-pUtEGFP_F	TCGAGCTCGGTACCCATGGCTACGGATTCCCCTCGTCCTAAGGA	Localization screening
AO090005001089-pUtEGFP_R	GAAAGCTGGGTCCCCGTATGCCCTCTTCTTCTGTAAGTTTTGTA	Localization screening
AO090005001113-pUtEGFP_F	TCGAGCTCGGTACCCATGGCCACAACCTCTTCATTAGCATTTTC	Localization screening
AO090005001113-pUtEGFP_R	GAAAGCTGGGTCCCCTGATGATCTGGAACGTTTAGCGTCCGGA	Localization screening
AO090005001115-pUtEGFP_F	TCGAGCTCGGTACCCATGGACCCAAGTCATTCTTCATTACCAGA	Localization screening
AO090005001115-pUtEGFP_R	GAAAGCTGGGTCCCCCGCTTCCCAGTTCCTTTTCTTCGCTGTAA	Localization screening
AO090005001123-pUtEGFP_F	TCGAGCTCGGTACCCATGCCTCGCCATCATCTCCTCCGCCGACA	Localization screening
AO090005001123-pUtEGFP_R	GAAAGCTGGGTCCCCCCGAATGACAGGCTCCCCCATCCAATCC	Localization screening
AO090005001136-pUtEGFP_F	TCGAGCTCGGTACCCATGGCTTCAACAACTTTGATGACATTCCT	Localization screening
AO090005001136-pUtEGFP_R	GAAAGCTGGGTCCCCAGATTGAATTATCGATTTGAGATAGCTCA	Localization screening
AO090005001149-pUtEGFP_F	TCGAGCTCGGTACCCATGACTATAAAAGTCCCCAAACCCCCCAG	Localization screening
AO090005001149-pUtEGFP_R	GAAAGCTGGGTCCCCCAACCCTCCGAGCAAGTCAACCGAAACG	Localization screening
AO090005001158-pUtEGFP_F	TCGAGCTCGGTACCCATGGTTCACCTCCACCAAATCATTCCTAT	Localization screening
AO090005001158-pUtEGFP_R	GAAAGCTGGGTCCCCTTCCCACCAAAAACTAACGCTGATTCCTG	Localization screening
AO090005001181-pUtEGFP_F	TCGAGCTCGGTACCCATGGCCCAGCAAGACTTTGAAACCTTCAA	Localization screening
AO090005001181-pUtEGFP_R	GAAAGCTGGGTCCCCACGGATCGCAATGACGCTCTCGAATCTCC	Localization screening
AO090005001183-pUtEGFP_F	TCGAGCTCGGTACCCATGTCAATCCCACAAGATTATCCTATTCT	Localization screening
AO090005001183-pUtEGFP_R	GAAAGCTGGGTCCCCGCTCCAGGCTTCCACCAAGTCACACAACG	Localization screening
AO090005001198-pUtEGFP_F	TCGAGCTCGGTACCCATGGACCTGATGAGCTCACGGTTCAAATC	Localization screening
AO090005001198-pUtEGFP_R	GAAAGCTGGGTCCCCCCGGAATTTGGCTCGGCATCGGCCCATAA	Localization screening
AO090005001207-pUtEGFP_F	TCGAGCTCGGTACCCATGTCGCAGAAGCCCATCTTCGTCGCTAC	Localization screening
AO090005001207-pUtEGFP_R	GAAAGCTGGGTCCCCCACTTTCATGGCAAACTGCTTAAGATACA	Localization screening
AO090005001211-pUtEGFP_F	TCGAGCTCGGTACCCATGTCGGTGCCTCCCCCTCATAAATCTAT	Localization screening
AO090005001211-pUtEGFP_R	GAAAGCTGGGTCCCCTGGCTGCGGTTGATGCGCCCCGTTAAGAC	Localization screening
AO090005001214-pUtEGFP_F	TCGAGCTCGGTACCCATGCCGTCTCCCGCAACGCCGCATCGC	Localization screening
AO090005001214-pUtEGFP_R	GAAAGCTGGGTCCCCGTATCTGAGTTTTCCAACGAGGCCAAAT	Localization screening
AO090005001220-pUtEGFP_F	TCGAGCTCGGTACCCATGGACTCCCCATCAAGCGTCATGTCTA	Localization screening
AO090005001220-pUtEGFP_R	GAAAGCTGGGTCCCCCCGGTGGAACATCCTGACTGGCGCACTCA	Localization screening
SppE-pUtEGFP_F	TCGAGCTCGGTACCCATGTCGGGTACCACTCATGACCCTCGC	Localization screening
SppE-pUtEGFP_R	GAAAGCTGGGTCCCCATGCTTTCCCCCTGACATGCTTATTCCT	Localization screening
AO090005001262-pUtEGFP_F	TCGAGCTCGGTACCCATGGCAGTCACGATGCCGCGCACTTCTA	Localization screening
AO090005001262-pUtEGFP_R	GAAAGCTGGGTCCCCGGGGTTCGAGGCTGAAGCAGGCTCGTC	Localization screening
AO090005001337-pUtEGFP_F	TCGAGCTCGGTACCCATGCATTCTCCGCGAATAAGCTGTTGCT	Localization screening
AO090005001337-pUtEGFP_R	GAAAGCTGGGTCCCCAGTGATGACTATTAATCTTACCGTGAT	Localization screening
AO090005001340-pUtEGFP_F	TCGAGCTCGGTACCCATGGCGAGTCTCGACGTCTCCGATATCG	Localization screening
AO090005001340-pUtEGFP_R	GAAAGCTGGGTCCCCTCGTCTCCTACCGAAGCGCCCTGCGCCT	Localization screening
AO090005001345-pUtEGFP_F	TCGAGCTCGGTACCCATGTCACATCCACTCGTGGCAGCAGTGTG	Localization screening
AO090005001345-pUtEGFP_R	GAAAGCTGGGTCCCCTGTTGATGGTAGCTCAGCCAACTTGCTG	Localization screening
AO090005001346-pUtEGFP_F	TCGAGCTCGGTACCCATGTCTGAGACTGAGATTCGCGATGCCC	Localization screening
AO090005001346-pUtEGFP_R	GAAAGCTGGGTCCCCGTTGGTAATATTGATCGCGCGTAAAATGT	Localization screening
AO090005001347-pUtEGFP_F	TCGAGCTCGGTACCCATGAACCCTGGATTATCGTCATTCATGC	Localization screening
AO090005001347-pUtEGFP_R	GAAAGCTGGGTCCCCGAATTCGACCCTGAAGACCAGAACCTGG	Localization screening
AO090005001351-pUtEGFP_F	TCGAGCTCGGTACCCATGGCCGCGACTAGGACTTCGACGCGC	Localization screening
AO090005001351-pUtEGFP_R	GAAAGCTGGGTCCCCCTGACTTGCCCAAGTCGTTGGCACCTTA	Localization screening
AO090005001382-pUtEGFP_F	TCGAGCTCGGTACCCATGCACCTAAATATAGAGCCAACGAACAT	Localization screening
AO090005001382-pUtEGFP_R	GAAAGCTGGGTCCCCTACACTGACCCGCCACAAGCAGAGTCTC	Localization screening
AO090005001386-pUtEGFP_F	TCGAGCTCGGTACCCATGTCCACCATCTCCTCGCCCCGCCCAT	Localization screening
AO090005001386-pUtEGFP_R	GAAAGCTGGGTCCCCGGAAGCTTCATCGCTCTTCTCCATAACCT	Localization screening
AO090005001396-pUtEGFP_F	TCGAGCTCGGTACCCATGAGATTAACTCGGTGGACGCCCGTG	Localization screening
AO090005001396-pUtEGFP_R	GAAAGCTGGGTCCCCGTGGAATCTCTTTGTAGGTTCCCAGCCG	Localization screening
AO090005001411-pUtEGFP_F	TCGAGCTCGGTACCCATGGCGACTACCTACTTTCCTCCTCCAC	Localization screening
AO090005001411-pUtEGFP_R	GAAAGCTGGGTCCCCTTTACCACTGAGATGAGCCGCAAAGGCA	Localization screening
AO090005001415-pUtEGFP_F	TCGAGCTCGGTACCCATGAGGCCCATCCTGCTCGTCTACACCC	Localization screening
AO090005001415-pUtEGFP_R	GAAAGCTGGGTCCCCGGGTGTAGACGAGCAGGATGGGCCTCAT	Localization screening
AO090005001429-pUtEGFP_F	TCGAGCTCGGTACCCATGGCGTCCCCCCAACAGCCCGCGCCT	Localization screening
AO090005001429-pUtEGFP_R	GAAAGCTGGGTCCCCGTCCTTGCTGAACCTTCGCTTAAACCAG	Localization screening
AO090005001445-pUtEGFP_F	TCGAGCTCGGTACCCATGACAACTCCGGATGTCTATCGAGATG	Localization screening
AO090005001445-pUtEGFP_R	GAAAGCTGGGTCCCCTGTCGCTACCCTCTCGAGGCGTCCCTCG	Localization screening
AO090005001467-pUtEGFP_F	TCGAGCTCGGTACCCATGCGTGCTAACAACCTTCTGTTGCTCG	Localization screening
AO090005001467-pUtEGFP_R	GAAAGCTGGGTCCCCGGGCTCGCAAACAGCGACGCTCACGGTG	Localization screening
AO090005001486-pUtEGFP_F	TCGAGCTCGGTACCCATGGCGGGTATTGATGAAGCGCTGCCCT	Localization screening
AO090005001486-pUtEGFP_R	GAAAGCTGGGTCCCCGCAGGTCTGGATCCAGTTATCCAGATTCA	Localization screening
AO090005001491-pUtEGFP_F	TCGAGCTCGGTACCCATGGCCACCGACACCCCAGTTCACTTTTT	Localization screening
AO090005001491-pUtEGFP_R	GAAAGCTGGGTCCCCTTTAGGGATATCCCACTCCTTGGTTTCGC	Localization screening
AO090005001497-pUtEGFP_F	TCGAGCTCGGTACCCATGTCCGCAGTGCACCAAGAAAACGAGC	Localization screening
AO090005001497-pUtEGFP_R	GAAAGCTGGGTCCCCAGCATTCTTTGTCCGGTCATGTCGATGCA	Localization screening
AO090005001512-pUtEGFP_F	TCGAGCTCGGTACCCATGGCTCCCATCCGTCGATACCTCAGAAT	Localization screening
AO090005001512-pUtEGFP_R	GAAAGCTGGGTCCCCACTAACATCTTGCTCTTCATCCACATCC	Localization screening
AO090005001527-pUtEGFP_F	TCGAGCTCGGTACCCATGGCGAGGATCAAACAAGGAGTGTTTT	Localization screening
AO090005001527-pUtEGFP_R	GAAAGCTGGGTCCCCCGCCGCCCGTACCAAACAATCAATACCT	Localization screening
AO090005001529-pUtEGFP_F	TCGAGCTCGGTACCCATGTCCAAGCTTATCACTGTCTTCGGTG	Localization screening
AO090005001529-pUtEGFP_R	GAAAGCTGGGTCCCCCTGCCAAGCATCTACATTCTTCTTAACAA	Localization screening
AO090005001558-pUtEGFP_F	TCGAGCTCGGTACCCATGGATTCGAATTCTAGTACGAGTCTGA	Localization screening
AO090005001558-pUtEGFP_R	GAAAGCTGGGTCCCCTATCCGAATAAGTCCGTCTATGTCGAGG	Localization screening
AO090005001559-pUtEGFP_F	TCGAGCTCGGTACCCATGAACACCAGAAGTACGCGGAGAAAGA	Localization screening
AO090005001559-pUtEGFP_R	GAAAGCTGGGTCCCCGAGTTCGGCGGGATCAGAAGGTAAAGCAT	Localization screening
AO090005001583-pUtEGFP_F	TCGAGCTCGGTACCCATGGCGGCTCTGGCGGTTCGCGACATTGT	Localization screening
AO090005001583-pUtEGFP_R	GAAAGCTGGGTCCCCATACTCTTTCTCGAAAATTTTCTGGATTG	Localization screening
AO090005001593-pUtEGFP_F	TCGAGCTCGGTACCCATGCGTCACTTCGATGCCTGGTTACTTC	Localization screening
AO090005001593-pUtEGFP_R	GAAAGCTGGGTCCCCAGCAGCAGTGATCGCAAGGCGCGGCCGC	Localization screening
AO090005001598-pUtEGFP_F	TCGAGCTCGGTACCCATGGACGCCTACCCTGAGGATTATGTCGT	Localization screening
AO090005001598-pUtEGFP_R	GAAAGCTGGGTCCCCCTCATCGGCATCAACCCATATCAAGGGCC	Localization screening
AO090005001616-pUtEGFP_F	TCGAGCTCGGTACCCATGGCTGAAGAAGACAAATCCGTTCGTT	Localization screening
AO090005001616-pUtEGFP_R	GAAAGCTGGGTCCCCAGACTTTTCGCCATCTGCCTTCTGGTTT	Localization screening
AO090005001634-pUtEGFP_F	TCGAGCTCGGTACCCATGATCCGTCGCAACTCAGATATCGAGGT	Localization screening
AO090005001634-pUtEGFP_R	GAAAGCTGGGTCCCCAGGCCTAGGATCTGTCGAAATGCCCTCTC	Localization screening
AO090005001639-pUtEGFP_F	TCGAGCTCGGTACCCATGAACATTCTGCTAGTGCTCTACAGTAT	Localization screening
AO090005001639-pUtEGFP_R	GAAAGCTGGGTCCCCAAAGCCAGCCGCTCGCTTCTTCTTCTTTG	Localization screening
AO090005001653-pUtEGFP_F	TCGAGCTCGGTACCCATGCTGGCCCTCCGCGATCAAGAGAACC	Localization screening
AO090005001653-pUtEGFP_R	GAAAGCTGGGTCCCCCAGCGTCAGCTGGAAATTTAAGCTCTCCT	Localization screening
SppJ-pUtEGFP_F	TCGAGCTCGGTACCCATGGTAAAGGCGGACGTCCGGAGGGATTA	Localization screening
SppJ-pUtEGFP_R	GAAAGCTGGGTCCCCGATGACTTTCCCTCCATTCAGAATCCACT	Localization screening
AO090005001666-pUtEGFP_F	TCGAGCTCGGTACCCATGCCCGCCAGAATACCGCCACGACTGGT	Localization screening
AO090005001666-pUtEGFP_R	GAAAGCTGGGTCCCCTAGCTCATCTTTCCTGTTTTCTAGTACTT	Localization screening
AO090005001669-pUtEGFP_F	TCGAGCTCGGTACCCATGCTGTCATCTTCGTTACGCCGGGCT	Localization screening
AO090005001669-pUtEGFP_R	GAAAGCTGGGTCCCCAGCCTTGTCAAGCTTGCGACGCAAGGTC	Localization screening
AO090009000026-pUtEGFP_F	TCGAGCTCGGTACCCATGGCTTCCTTCAAACCCAGAAACATTCT	Localization screening
AO090009000026-pUtEGFP_R	GAAAGCTGGGTCCCCAGATGACTTTCTGACTTCCTGGGCAACC	Localization screening
AO090009000080-pUtEGFP_F	TCGAGCTCGGTACCCATGGTCTTATCTCAAGTCCCGAAGCGATT	Localization screening
AO090009000080-pUtEGFP_R	GAAAGCTGGGTCCCCTTTCCGCCTCAGTATATATAGCCAATGGA	Localization screening
AO090009000110-pUtEGFP_F	TCGAGCTCGGTACCCATGTCTTGTAACTGTACAACAATTATGCT	Localization screening
AO090009000110-pUtEGFP_R	GAAAGCTGGGTCCCCTTTACAATAGGAGGTCAGCACGCGAACAT	Localization screening
AO090009000166-pUtEGFP_F	TCGAGCTCGGTACCCATGGACAGCCCCCTTCTTTCCCCCGCCA	Localization screening
AO090009000166-pUtEGFP_R	GAAAGCTGGGTCCCCCTTCTCCCGTCTGGATTGATCAAGCTTCG	Localization screening
AO090009000168-pUtEGFP_F	TCGAGCTCGGTACCCATGCCATCGTCGGCTACATCTTCTTCGAA	Localization screening
AO090009000168-pUtEGFP_R	GAAAGCTGGGTCCCCCATGTCCAACAGCTCTTCGATATATCCAT	Localization screening
AO090009000200-pUtEGFP_F	TCGAGCTCGGTACCCATGCAGGCGCGCTATTACCCTTTTCAATG	Localization screening
AO090009000200-pUtEGFP_R	GAAAGCTGGGTCCCCATGCCTGAGGTTCCAGACCACCTCTATAA	Localization screening
AO090009000110-pUtEGFP_F	TCGAGCTCGGTACCCATGGTAGTTTTCGTGGACCTGGACCATGA	Localization screening
AO090009000110-pUtEGFP_R	GAAAGCTGGGTCCCCCTTTTGTAAGTCGCTCTTGGATGGAATCA	Localization screening
AO090009000225-pUtEGFP_F	TCGAGCTCGGTACCCATGGACTCTATGAGGTCATTGAACACATC	Localization screening
AO090009000225-pUtEGFP_R	GAAAGCTGGGTCCCCGGTGAAACGGCCGCGTTTGCCGCCCCCA	Localization screening
AO090009000258-pUtEGFP_F	TCGAGCTCGGTACCCATGGACTCTATGAGGTCATTGAACACATC	Localization screening
AO090009000258-pUtEGFP_R	GAAAGCTGGGTCCCCATCCGAATCCTCCCCACGCGGAAGAACCT	Localization screening
AO090009000261-pUtEGFP_F	TCGAGCTCGGTACCCATGCAGAATACAAAAGGTCCAGAGTCCGA	Localization screening
AO090009000261-pUtEGFP_R	GAAAGCTGGGTCCCCGACCTCGAGCTTCTTCCGGCGTCCGAAAA	Localization screening
AO090009000265-pUtEGFP_F	TCGAGCTCGGTACCCATGTTCACACCAACAACCCTCCGTCTCC	Localization screening
AO090009000265-pUtEGFP_R	GAAAGCTGGGTCCCCGTTCTTCGTGAGCCTCTTCAGAGCGGCAT	Localization screening
AO090009000298-pUtEGFP_F	TCGAGCTCGGTACCCATGGTTTACTTAACACGAAACTGGCGCAA	Localization screening
AO090009000298-pUtEGFP_R	GAAAGCTGGGTCCCCCACCTTCGCTGCCTTCTTAGGGGGCG	Localization screening
AO090009000304-pUtEGFP_F	TCGAGCTCGGTACCCATGGATATGATGTCAGTCAGCACGGCG	Localization screening
AO090009000304-pUtEGFP_R	GAAAGCTGGGTCCCCTGAGTTCTTTGTGCTAGGGTTTTTCTTTT	Localization screening
AO090009000350-pUtEGFP_F	TCGAGCTCGGTACCCATGGCGGTTCGACGGTCCGCCCGCCTGC	Localization screening
AO090009000354-pUtEGFP_R	GAAAGCTGGGTCCCCAGAGCGGTTCTTTGGCTGGGCGAGCGCG	Localization screening
AO090009000354-pUtEGFP_F	TCGAGCTCGGTACCCATGTCCGTCAACGGCGGTCATGATGACT	Localization screening
AO090009000225-pUtEGFP_R	GAAAGCTGGGTCCCCCCTCTCTGGGCTGGGCATAGGTTCTGGC	Localization screening
AO090009000365-pUtEGFP_F	TCGAGCTCGGTACCCATGGCCGCCCTCCAAGAAGCCCTTGAAT	Localization screening
AO090009000365-pUtEGFP_R	GAAAGCTGGGTCCCCAGCATCACTTTTCTTTCCAGCTGCCGCC	Localization screening
AO090009000366-pUtEGFP_F	TCGAGCTCGGTACCCATGCCAACAGTCCTGCTACCGTCGTCGG	Localization screening
AO090009000366-pUtEGFP_R	GAAAGCTGGGTCCCCCATGGTTGTCCCGTACGGCAGCGCAAAGT	Localization screening
AO090009000369-pUtEGFP_F	TCGAGCTCGGTACCCATGCGTTTCTCAACAGTAGTTTCCGCCCT	Localization screening
AO090009000369-pUtEGFP_R	GAAAGCTGGGTCCCC CAGCGTGCCCAAGATCTTCACCACGACA	Localization screening
AO090009000372-pUtEGFP_F	TCGAGCTCGGTACCCATGCTTTCGCGATCTTCCAAAGGTGTCG	Localization screening
AO090009000372-pUtEGFP_R	GAAAGCTGGGTCCCCCATCACACGTCCGGATCTATCCAACTCAA	Localization screening
AO090009000374-pUtEGFP_F	TCGAGCTCGGTACCCATGAACGGATACAAGAACATTGTTCTTAT	Localization screening
AO090009000374-pUtEGFP_R	GAAAGCTGGGTCCCCCTGTGCAACAACACGCTTGACAGTATCCC	Localization screening
AO090009000381-pUtEGFP_F	TCGAGCTCGGTACCCATGCAGGCATTGACCATGTCCCTCGTTC	Localization screening
AO090009000381-pUtEGFP_R	GAAAGCTGGGTCCCCAAGGGAAAATCCCAGGTTCTCCCTATTGT	Localization screening
AO090009000382-pUtEGFP_F	TCGAGCTCGGTACCCATGGCTAAAGCATTGTCGGGCATCCTGAA	Localization screening
AO090009000382-pUtEGFP_R	GAAAGCTGGGTCCCCCTTTCGGACGGTTACGACCGCATCCGGGT	Localization screening
AO090009000394-pUtEGFP_F	TCGAGCTCGGTACCCATGCCGCCGGCCAACTCGCCTTCGGTAGG	Localization screening
AO090009000394-pUtEGFP_R	GAAAGCTGGGTCCCCGCGGAAACTATAGGATGGCCGGACCATCC	Localization screening
AO090009000398-pUtEGFP_F	TCGAGCTCGGTACCCATGAATGTAGATCTCGAGACGGTGCGGAT	Localization screening
AO090009000398-pUtEGFP_R	GAAAGCTGGGTCCCCCCGCCCACCCAGGAATTTCATCGTATTGC	Localization screening
AO090009000407-pUtEGFP_F	TCGAGCTCGGTACCCATGGCTGCTCAGACGACTACCTCTAGCAT	Localization screening
AO090009000407-pUtEGFP_R	GAAAGCTGGGTCCCCCATGGATCCAAGACGCAAAAGCGCCTCCA	Localization screening
AO090009000422-pUtEGFP_F	TCGAGCTCGGTACCCATGTTCGATCTGGAAGATGACGCGTCTA	Localization screening
AO090009000422-pUtEGFP_R	GAAAGCTGGGTCCCCCAATGCAACTAACCGTAAAGAACAATGTA	Localization screening
AO090009000433-pUtEGFP_F	TCGAGCTCGGTACCCATGTCTTCACCTACACATTCCGGGCCTTT	Localization screening
AO090009000366-pUtEGFP_R	GAAAGCTGGGTCCCCCAGTTTCGGCTTGGAAGGTCCCCTCTTAT	Localization screening
AO090009000516-pUtEGFP_F	TCGAGCTCGGTACCCATGGAGACTGTTGACGTGACAGTCATCGG	Localization screening
AO090009000516-pUtEGFP_R	GAAAGCTGGGTCCCCATTATCCTTCTTCCCCACCTTTTCCTTA	Localization screening
AO090009000581-pUtEGFP_F	TCGAGCTCGGTACCCATGACACAATCTCCCTCCAAACCAGATTA	Localization screening
AO090009000581-pUtEGFP_R	GAAAGCTGGGTCCCCCACAGTTTGAAACCCCTCCCATCCTTCC	Localization screening
AO090009000615-pUtEGFP_F	TCGAGCTCGGTACCCATGGCGTCCGCGTTTCAGAATACGTGGCA	Localization screening
AO090009000615-pUtEGFP_R	GAAAGCTGGGTCCCCCCCTCCATGTCCGCAGGGAGGTGTTTGAC	Localization screening
AO090009000619-pUtEGFP_F	TCGAGCTCGGTACCCATGTCTAACATGTCACTTTCTGACTCAGA	Localization screening
AO090009000619-pUtEGFP_R	GAAAGCTGGGTCCCCAATGCTTTGAACACCCTCGTTTGAACCAA	Localization screening
AO090009000640-pUtEGFP_F	TCGAGCTCGGTACCCATGCTTCGAACTTGGGTCTCTCAGAGCC	Localization screening
AO090009000640-pUtEGFP_R	GAAAGCTGGGTCCCCACGGCGCCCTCTGGTCTTGCTTTTACCG	Localization screening
AO090009000647-pUtEGFP_F	TCGAGCTCGGTACCCATGGTTGATAGACAGATCCAGCAACACAT	Localization screening
AO090009000647-pUtEGFP_R	GAAAGCTGGGTCCCCCCTGAAACCTCCGGCAGGGAAGTATCTT	Localization screening
AO090009000658-pUtEGFP_F	TCGAGCTCGGTACCCATGGCGGGCATCAAACGTAAACTTGACT	Localization screening
AO090009000658-pUtEGFP_R	GAAAGCTGGGTCCCCATATGGAGGGCGAGGACCAGGAGGTGGC	Localization screening
AO090009000671-pUtEGFP_F	TCGAGCTCGGTACCCATGGCGGGCATCAAACGTAAACTTGACTC	Localization screening
AO090009000671-pUtEGFP_R	GAAAGCTGGGTCCCCGGTTGAATGATCATCGAAAAGAACACCCT	Localization screening
AO090009000679-pUtEGFP_F	TCGAGCTCGGTACCCATGAACGTTGAAAGCATCTTCTCACCGAC	Localization screening
AO090009000679-pUtEGFP_R	GAAAGCTGGGTCCCCCAGCACGTTAGTGGAAGTTGCGGGAGACG	Localization screening
AO090009000680-pUtEGFP_F	TCGAGCTCGGTACCCATGTCTTCCACATCGCAAGCTTTGGCTAA	Localization screening
AO090009000680-pUtEGFP_R	GAAAGCTGGGTCCCCTTTGGCTCTTCGTGGAGTCGGAGTCCATA	Localization screening
AO090009000685-pUtEGFP_F	TCGAGCTCGGTACCCATGTCGAATCTGTCGCCGACTCCTCCAA	Localization screening
AO090009000685-pUtEGFP_R	GAAAGCTGGGTCCCCAGCAAATGAACTCTGAATACTGTTGGACG	Localization screening
AO090010000028-pUtEGFP_F	TCGAGCTCGGTACCCATGGGGTTGATACGCTTCTATACCTCGCT	Localization screening
AO090010000028-pUtEGFP_R	GAAAGCTGGGTCCCCCTGCCTGGCTACTGTGACAGTCACGGAGC	Localization screening
AO090010000038-pUtEGFP_F	TCGAGCTCGGTACCCATGTACGAGCCTGTATTTGCCAGTCATGC	Localization screening
AO090010000038-pUtEGFP_R	GAAAGCTGGGTCCCCCCTATACTTGCCTTGATGAAAGAAGCTT	Localization screening
AO090010000064-pUtEGFP_F	TCGAGCTCGGTACCCATGAATGTCCTTGTGTGGAGAAATTCCT	Localization screening
AO090010000064-pUtEGFP_R	GAAAGCTGGGTCCCCTAGTTTGGGCTTCCTCGATAATGTCCCAA	Localization screening
AO090010000078-pUtEGFP_F	TCGAGCTCGGTACCCATGCGAACGCTGTGTCCAGGACGAGGACT	Localization screening
AO090010000078-pUtEGFP_R	GAAAGCTGGGTCCCCAACCAGGTACCGGCTTGCATACTCCTTCA	Localization screening
AO090010000081-pUtEGFP_F	TCGAGCTCGGTACCCATGCATAGCCTTAACGCGGATGAGGCAGC	Localization screening
AO090010000081-pUtEGFP_R	GAAAGCTGGGTCCCCCTTTAGCTTTCTAAGAACAGCAATCTCTT	Localization screening
AO090010000102-pUtEGFP_F	TCGAGCTCGGTACCCATGTTGACTATACCGGGACTGTTTCGCTT	Localization screening
AO090010000102-pUtEGFP_R	GAAAGCTGGGTCCCCATCCGAGATCCCTGACTTCGTCCACCAG	Localization screening
AO090010000118-pUtEGFP_F	TCGAGCTCGGTACCCATGTCCACCCACCATTCCATCAAACGCA	Localization screening
AO090010000118-pUtEGFP_R	GAAAGCTGGGTCCCCTCGGACAATATAAAAACCATTAATCTCCA	Localization screening
AO090010000134-pUtEGFP_F	TCGAGCTCGGTACCCATGGCACGCGCTGTGTGGACAAACCTTCT	Localization screening
AO090010000134-pUtEGFP_R	GAAAGCTGGGTCCCCAAAGTCAAGTCTCCATATATCCCCAAGC	Localization screening
AO090010000138-pUtEGFP_F	TCGAGCTCGGTACCCATGAATATTGTATTTATCCCAGAAGTCCT	Localization screening
AO090010000138-pUtEGFP_R	GAAAGCTGGGTCCCCGTCTTGGCTGGGCAAAGATGACGTCGTAT	Localization screening
AO090010000145-pUtEGFP_F	TCGAGCTCGGTACCCATGTCATCCCTCTTCTTGCGACGCACGC	Localization screening
AO090010000145-pUtEGFP_R	GAAAGCTGGGTCCCCCTCATCCGCCACAGTCCAAACAACCTCCA	Localization screening
AO090010000150-pUtEGFP_F	TCGAGCTCGGTACCCATGTCTTCGTCCTTGCAAATTCGCGGCG	Localization screening
AO090010000150-pUtEGFP_R	GAAAGCTGGGTCCCCGGTCTGTACTGATGCAGACCCCTTCCGTT	Localization screening
AO090010000196-pUtEGFP_F	TCGAGCTCGGTACCCATGTCTTCAGTCGATGAGGAGCCAATTTT	Localization screening
AO090010000196-pUtEGFP_R	GAAAGCTGGGTCCCCGCCACTGGACCCTGAAGGAACTTGCTTTA	Localization screening
AO090010000200-pUtEGFP_F	TCGAGCTCGGTACCCATGTTTGGGTTTAGTGTCGTTGGATTTGG	Localization screening
AO090010000200-pUtEGFP_R	GAAAGCTGGGTCCCCTGTTGTCTCTGTGGCAGCCTCCGTGACCT	Localization screening
AO090010000217-pUtEGFP_F	TCGAGCTCGGTACCCATGAGTTCCTCAGCCAAATCGTCGACGCA	Localization screening
AO090010000217-pUtEGFP_R	GAAAGCTGGGTCCCCATATACTGTCAAGCAGCTAACTGCACTA	Localization screening
AO090010000271-pUtEGFP_F	TCGAGCTCGGTACCCATGGCCAGCGGCAGCTCACCGGATTATAA	Localization screening
AO090010000271-pUtEGFP_R	GAAAGCTGGGTCCCCTTTATAGCCCAGACGAGGTCGTTTTCGCC	Localization screening
AO090010000297-pUtEGFP_F	TCGAGCTCGGTACCCATGATTACCTATCTCAAACACATTGAGCA	Localization screening
AO090010000297-pUtEGFP_R	GAAAGCTGGGTCCCCCTCGGGCTTTCGCGGACGACAGATCTTG	Localization screening
AO090010000327-pUtEGFP_F	TCGAGCTCGGTACCCATGTTACGTGATCCTGAAAATAGACCTGT	Localization screening
AO090010000327-pUtEGFP_R	GAAAGCTGGGTCCCCTAGTCTTGTTGATTGTTTCAGGTCAAAC	Localization screening
AO090010000328-pUtEGFP_F	TCGAGCTCGGTACCCATGATCTTCGGCCTAACAGCCCAAGTCCT	Localization screening
AO090010000328-pUtEGFP_R	GAAAGCTGGGTCCCCAGAATCCTTCTTCCCACTCTCAGTCAACC	Localization screening
AO090010000368-pUtEGFP_F	TCGAGCTCGGTACCCATGACTGTGAAAGGGCAGCATGCAAGTAA	Localization screening
AO090010000368-pUtEGFP_R	GAAAGCTGGGTCCCCGTCCCGCTTTGTCATATAATCGTACCCC	Localization screening
AO090010000440-pUtEGFP_F	TCGAGCTCGGTACCCATGTCCGTGGGCACTCCCCCTTTGGTTAA	Localization screening
AO090010000440-pUtEGFP_R	GAAAGCTGGGTCCCCAGGTTCTTCCTGGACCTCTGGCATAGAGC	Localization screening
AO090010000455-pUtEGFP_F	TCGAGCTCGGTACCCATGGCGCGACGTTACCAGATTGACGAGCT	Localization screening
AO090010000455-pUtEGFP_R	GAAAGCTGGGTCCCCTCTGAATTGGCCCGGACCTACCATGCCG	Localization screening
AO090010000479-pUtEGFP_F	TCGAGCTCGGTACCCATGGCAACCTGCATATCTCTCAAGGGCT	Localization screening
AO090010000479-pUtEGFP_R	GAAAGCTGGGTCCCCTAGAGTATCATCTGCCTGTCCTCCATCGA	Localization screening
AO090010000491-pUtEGFP_F	TCGAGCTCGGTACCCATGTCGTCGCATCGCAGTTCCGAGGATTC	Localization screening
AO090010000491-pUtEGFP_R	GAAAGCTGGGTCCCCCTCAAGCTTATTCCGCTCGGTCGCTCGC	Localization screening
AO090010000535-pUtEGFP_F	TCGAGCTCGGTACCCATGAAAGACCCCATTTCTCGTATAATCG	Localization screening
AO090010000535-pUtEGFP_R	GAAAGCTGGGTCCCCCATCATTGCCACCCGTAGTCTTTCATCCA	Localization screening
AO090010000618-pUtEGFP_F	TCGAGCTCGGTACCCATGGGAAACGAAAGGGGTGAGATGGCATA	Localization screening
AO090010000618-pUtEGFP_R	GAAAGCTGGGTCCCCGACTTTATCCGAGTATATACCTCTCGCA	Localization screening
AO090010000633-pUtEGFP_F	TCGAGCTCGGTACCCATGGATGCCAACAGCGTGTCCAAGCATGT	Localization screening
AO090010000633-pUtEGFP_R	GAAAGCTGGGTCCCCGTGTTCCAACACCAACAATTCTGGGCTC	Localization screening
SppU-pUtEGFP_F	TCGAGCTCGGTACCCATGGATATCCCTGCCACCTTAAAGCACCT	Localization screening
SppU-pUtEGFP_R	GAAAGCTGGGTCCCCCTGCAATTTCTTCTCACCCAAAAACTCCA	Localization screening
AO090010000752-pUtEGFP_F	TCGAGCTCGGTACCCATGTCTTTCCACTTTCTCTTCCCCATTT	Localization screening
AO090010000752-pUtEGFP_R	GAAAGCTGGGTCCCCTTCCCATTCTGTGGGAGTGGTTATGATTA	Localization screening
AO090010000757-pUtEGFP_F	TCGAGCTCGGTACCCATGCAACCTCAAGTCACTGTACCCCTGTA	Localization screening
AO090010000757-pUtEGFP_R	GAAAGCTGGGTCCCCCCTGGAGGTAGTAGATTCGCGCTTCCGCT	Localization screening
AO090011000070-pUtEGFP_F	TCGAGCTCGGTACCCATGCGAGGCACCACCTTATTCACCAGAT	Localization screening
AO090011000070-pUtEGFP_R	GAAAGCTGGGTCCCCTAGTTGGGCACGATCGGAACTACTATCAA	Localization screening
AO090011000125-pUtEGFP_F	TCGAGCTCGGTACCCATGGCTCCTCAAACGAACAGTAATAACT	Localization screening
AO090011000125-pUtEGFP_R	GAAAGCTGGGTCCCCACGAACGCCACAACAGTCCCAAGGCTTT	Localization screening
AO090011000166-pUtEGFP_F	TCGAGCTCGGTACCCATGTGTCCCCTCTCCGAATCGAAAACCGA	Localization screening
AO090011000166-pUtEGFP_R	GAAAGCTGGGTCCCCCTGGCTCTCCCTGGAGAGCATCGACCCCA	Localization screening
AO090011000249-pUtEGFP_F	TCGAGCTCGGTACCCATGGCCGTCGTACGATTCCCCGCCCTAGG	Localization screening
AO090011000249-pUtEGFP_R	GAAAGCTGGGTCCCCGGTTACTAGGAATGTCTTTCTCCACGAA	Localization screening
AO090011000309-pUtEGFP_F	TCGAGCTCGGTACCCATGGCCACCATTTCCATCAACGCACCG	Localization screening
AO090011000309-pUtEGFP_R	GAAAGCTGGGTCCCCTTCTTCGTCATTTGCATCTTCCACTGATG	Localization screening
AO090011000319-pUtEGFP_F	TCGAGCTCGGTACCCATGCCACCCAAGAGAAAGGCCGCAGCCAA	Localization screening
AO090011000319-pUtEGFP_R	GAAAGCTGGGTCCCCGTTACCAGTGCTCGTCCGCCGTTTTGTGA	Localization screening
AO090011000330-pUtEGFP_F	TCGAGCTCGGTACCCATGTCCCTGCCTTCGTACGATGCACTGGT	Localization screening
AO090011000330-pUtEGFP_R	GAAAGCTGGGTCCCCCATCCTGACAAGCCCAGGCAATCTGTGCC	Localization screening
AO090011000336-pUtEGFP_F	TCGAGCTCGGTACCCATGGCCAATCTCAATGAACGCAATGTATA	Localization screening
AO090011000336-pUtEGFP_R	GAAAGCTGGGTCCCCATTAGTCGATACGGACAGTTCTGTCGTGG	Localization screening
AO090011000345-pUtEGFP_F	TCGAGCTCGGTACCCATGGCCAGCACATCACAAGCTGCCCCG	Localization screening
AO090011000345-pUtEGFP_R	GAAAGCTGGGTCCCCGATACAGCTTGAGTGGTAAGCTTCCCAG	Localization screening
AO090011000353-pUtEGFP_F	TCGAGCTCGGTACCCATGCCGCATATGAAGGACTGGAATGGTT	Localization screening
AO090011000353-pUtEGFP_R	GAAAGCTGGGTCCCCCCTGGGGATACTGTTGATATAGTCAATG	Localization screening
AO090011000362-pUtEGFP_F	TCGAGCTCGGTACCCATGGCCTCTCTACACACAACGATCATGTT	Localization screening
AO090011000362-pUtEGFP_R	GAAAGCTGGGTCCCCTGACTGTTGGAACAGAGCAATAGTCGAGC	Localization screening
AO090011000402-pUtEGFP_F	TCGAGCTCGGTACCCATGTCAATCTTTCCTATCCGAGATTATGT	Localization screening
AO090011000402-pUtEGFP_R	GAAAGCTGGGTCCCCACTGCTTTCCTCCGCATGCTGGAATGGAT	Localization screening
AO090011000423-pUtEGFP_F	TCGAGCTCGGTACCCATGACTGCCCAGACCTTTCGTCAGATCT	Localization screening
AO090011000423-pUtEGFP_R	GAAAGCTGGGTCCCCTTGCAATCTGACCCGACCCTCGTTCCAC	Localization screening
SppA-pUtEGFP_F	TCGAGCTCGGTACCCATGGCTTCTAAACCGCCCCGGTTGTCCAT	Localization screening
SppA-pUtEGFP_R	GAAAGCTGGGTCCCCTGCAGCATATCCCGCAGGCACTTTGGGGA	Localization screening
AO090011000438-pUtEGFP_F	TCGAGCTCGGTACCCATGGATTTTCATCTAGTACCGCGCGGCGA	Localization screening
AO090011000438-pUtEGFP_R	GAAAGCTGGGTCCCCAGAATGGTCGGGGATCAACTCATAGCCAC	Localization screening
AO090011000460-pUtEGFP_F	TCGAGCTCGGTACCCATGGCAGGACTTACTCTTCCCGTGGTCCT	Localization screening
AO090011000460-pUtEGFP_R	GAAAGCTGGGTCCCCTCGAATTATCTCCTGCAGGTAGTGTAGTA	Localization screening
AO090011000471-pUtEGFP_F	TCGAGCTCGGTACCCATGCCCAATTTTGAGCCAAATGCCGTTAT	Localization screening
AO090011000471-pUtEGFP_R	GAAAGCTGGGTCCCCGGTGAACTTCCGCCGAAGCGCATCAGGCT	Localization screening
AO090011000489-pUtEGFP_F	TCGAGCTCGGTACCCATGGCAAATTGGCCTCCTCTTGCACCAG	Localization screening
AO090011000489-pUtEGFP_R	GAAAGCTGGGTCCCCCCCCATCATACCCCCAGCCCGCGCCAC	Localization screening
AO090011000495-pUtEGFP_F	TCGAGCTCGGTACCCATGGACTTCATTGTAAGTGTGAAACTAT	Localization screening
AO090011000495-pUtEGFP_R	GAAAGCTGGGTCCCCTGCGACAACAGACCGGCGTGGTGCGATAG	Localization screening
AO090011000514-pUtEGFP_F	TCGAGCTCGGTACCCATGGCGTCGCCATTAATTCTACTCCCAG	Localization screening
AO090011000514-pUtEGFP_R	GAAAGCTGGGTCCCCCGATTCTATCTTCATTTCTCGTAATATC	Localization screening
AO090011000518-pUtEGFP_F	TCGAGCTCGGTACCCATGGCGCATTCACAAGAACACCTGGATGC	Localization screening
AO090011000518-pUtEGFP_R	GAAAGCTGGGTCCCCATGTGAGTCGTTGCTGGGCTGTTTGCTAT	Localization screening
AO090011000541-pUtEGFP_F	TCGAGCTCGGTACCCATGTCTTTCGACCCTACTGAAAATGGCT	Localization screening
AO090011000541-pUtEGFP_R	GAAAGCTGGGTCCCCTTTTGGATTGGTGCCTTGCTTTAACAAGA	Localization screening
AO090011000543-pUtEGFP_F	TCGAGCTCGGTACCCATGAATACTCCAGCAAAATACTCCAGCA	Localization screening
AO090011000543-pUtEGFP_R	GAAAGCTGGGTCCCCGTCGAACAAAGCATTGTCGTCAATGTGTA	Localization screening
AO090011000597-pUtEGFP_F	TCGAGCTCGGTACCCATGGCTTCCGTGACTCCCTCCCCCACCA	Localization screening
AO090011000597-pUtEGFP_R	GAAAGCTGGGTCCCCCATCGTGTTGCCTTCGCCCAAATCTACCA	Localization screening
AO090011000607-pUtEGFP_F	TCGAGCTCGGTACCCATGTCCACCAGTCGGTCCCATCTGAAGAC	Localization screening
AO090011000607-pUtEGFP_R	GAAAGCTGGGTCCCCAAACTCTTGAGGCACGTAGCCTTCAATAG	Localization screening
AO090011000610-pUtEGFP_F	TCGAGCTCGGTACCCATGGAACCTAGTTCCGAACGCGACCCTGA	Localization screening
AO090011000610-pUtEGFP_R	GAAAGCTGGGTCCCCATGCTCAGTCTCAGCCTTCTTGGTTTTCT	Localization screening
SppT-pUtEGFP_F	TCGAGCTCGGTACCCATGCCACTGCCCATACCGTCAGCTTCAA	Localization screening
SppT-pUtEGFP_R	GAAAGCTGGGTCCCCAAACATGCCTCCTTCCATGGGGACTTGAG	Localization screening
AO090011000631-pUtEGFP_F	TCGAGCTCGGTACCCATGCAACTTGATCGAGCTCTGGTAATGTT	Localization screening
AO090011000631-pUtEGFP_R	GAAAGCTGGGTCCCCTTCCGTGACTCCTATTTGTCCGTCAAGC	Localization screening
AO090011000637-pUtEGFP_F	TCGAGCTCGGTACCCATGACTACGGATTCTGCGCTTTCGTTGGT	Localization screening
AO090011000637-pUtEGFP_R	GAAAGCTGGGTCCCCGCGGTAATTAACAACGGGGAATGTTTTCC	Localization screening
AO090011000660-pUtEGFP_F	TCGAGCTCGGTACCCATGCCATTCGTAAAGAGTGGACTTGTGCA	Localization screening
AO090011000660-pUtEGFP_R	GAAAGCTGGGTCCCCATCTTTCTTCCCAGCCGAGAACCCTCCG	Localization screening
AO090011000678-pUtEGFP_F	TCGAGCTCGGTACCCATGAATTCCTTAAGGAAGCTTACCGGATT	Localization screening
AO090011000678-pUtEGFP_R	GAAAGCTGGGTCCCCGAAGATCAGATCCCAAACAATCAACGAGG	Localization screening
AO090011000693-pUtEGFP_F	TCGAGCTCGGTACCCATGACAGTTCCAAACGGAACCCACAAAA	Localization screening
AO090011000693-pUtEGFP_R	GAAAGCTGGGTCCCCAGCCCAAGAATCCGCCCTCATCTTCCTCA	Localization screening
AO090011000698-pUtEGFP_F	TCGAGCTCGGTACCCATGCATGGGATCCACCTTTACACGCCAT	Localization screening
AO090011000698-pUtEGFP_R	GAAAGCTGGGTCCCCCCTCTTACTCGTCTGCACAAACTCCCTAT	Localization screening
AO090011000717-pUtEGFP_F	TCGAGCTCGGTACCCATGTTTGGTATCATCGCCGATTTATTGT	Localization screening
AO090011000717-pUtEGFP_R	GAAAGCTGGGTCCCCGTGAGAACCGCGGGATCGAGCCAATTCCT	Localization screening
AO090011000728-pUtEGFP_F	TCGAGCTCGGTACCCATGGACTCATCCCAGATCGCTCGTTCAG	Localization screening
AO090011000728-pUtEGFP_R	GAAAGCTGGGTCCCCGCCAGAAATACGGCAACATGAATCCTCAT	Localization screening
AO090011000758-pUtEGFP_F	TCGAGCTCGGTACCCATGGTAAGCCAGCCGGAAATTCCCTATGA	Localization screening
AO090011000758-pUtEGFP_R	GAAAGCTGGGTCCCCTGAAGTGCCCATGTTCAGGGTAGGGAAC	Localization screening
AO090011000766-pUtEGFP_F	TCGAGCTCGGTACCCATGGCAACCCCTCACCAAGGCTCGAGTTA	Localization screening
AO090011000766-pUtEGFP_R	GAAAGCTGGGTCCCCGCATGTAGGCCCAGTCGGGGTTTGTTTC	Localization screening
AO090011000773-pUtEGFP_F	TCGAGCTCGGTACCCATGGCAACCCCTCACCAAGGCTCGAGTTA	Localization screening
AO090011000773-pUtEGFP_R	GAAAGCTGGGTCCCCGCATGTAGGCCCAGTCGGGGTTTGTTTC	Localization screening
AO090011000776-pUtEGFP_F	TCGAGCTCGGTACCCATGTCTACGACACCCCGGAAGCCTGGAAC	Localization screening
AO090011000776-pUtEGFP_R	GAAAGCTGGGTCCCCTGCAGAATCACCTGTGTTTGGCCGGTTG	Localization screening
AO090011000801-pUtEGFP_F	TCGAGCTCGGTACCCATGGATGCTCAGTACCCTTTTGCTTCAC	Localization screening
AO090011000801-pUtEGFP_R	GAAAGCTGGGTCCCCTTTAGGGTTCGTCACAGCTCGGGTCGGTT	Localization screening
AO090011000818-pUtEGFP_F	TCGAGCTCGGTACCCATGGGTGTGATTCGTCTCCCACGTCCAAC	Localization screening
AO090011000818-pUtEGFP_R	GAAAGCTGGGTCCCCAGCGGCGGCGAGAACAGTCGGCGACGGC	Localization screening
AO090011000832-pUtEGFP_F	TCGAGCTCGGTACCCATGCCACCCCCAACATTCTCCTACGGCC	Localization screening
AO090011000832-pUtEGFP_R	GAAAGCTGGGTCCCCGGCACCCTTTGCCTTCGCGGCGGCTTCT	Localization screening
AO090011000846-pUtEGFP_F	TCGAGCTCGGTACCCATGCCGAAAGTTATCAGTTATATACCTCC	Localization screening
AO090011000846-pUtEGFP_R	GAAAGCTGGGTCCCCTATACTTGCATTCAATCGCTCCAAACGT	Localization screening
AO090011000852-pUtEGFP_F	TCGAGCTCGGTACCCATGAGAATACTGGACGATGTGTATGATA	Localization screening
AO090011000852-pUtEGFP_R	GAAAGCTGGGTCCCCTACCGGGACCCTTTCTCCAATTGACTTC	Localization screening
AO090011000861-pUtEGFP_F	TCGAGCTCGGTACCCATGGCATCAGCGCGCTCTTTGGGCGCTC	Localization screening
AO090011000861-pUtEGFP_R	GAAAGCTGGGTCCCCGAGTTTACTCTCTCTTTCCGGTGCAACT	Localization screening
AO090011000660-pUtEGFP_F	TCGAGCTCGGTACCCATGAAGATGGATGTTACAGAGAAGGCAT	Localization screening
AO090011000660-pUtEGFP_R	GAAAGCTGGGTCCCCATCAAGAGTAGACTGTTGATTGATCTTTT	Localization screening
AO090011000875-pUtEGFP_F	TCGAGCTCGGTACCCATGTCGCAAGAGACCGAGCCCCTCCTTC	Localization screening
AO090011000875-pUtEGFP_R	GAAAGCTGGGTCCCCGCTACGTGTCGGAACGTCAAAAATGTCGT	Localization screening
AO090011000892-pUtEGFP_F	TCGAGCTCGGTACCCATGTCATACATATACAGAGAGCGTGAGC	Localization screening
AO090011000892-pUtEGFP_R	GAAAGCTGGGTCCCCGACAAAAACTCTATTAATTCCCCTTAGC	Localization screening
AO090011000900-pUtEGFP_F	TCGAGCTCGGTACCCATGTTCGGATGGTGTAGTTCGCTGGGTA	Localization screening
AO090011000900-pUtEGFP_R	GAAAGCTGGGTCCCCAGGGGCCCGCAAAAGGTGATGGAAAATA	Localization screening
AO090011000945-pUtEGFP_F	TCGAGCTCGGTACCCATGGCCCATAATTTGACTTCGGAAGGA	Localization screening
AO090011000945-pUtEGFP_R	GAAAGCTGGGTCCCCGATAAGTACCCATTCGCTACCCCTCTTGA	Localization screening
AO090011000964-pUtEGFP_F	TCGAGCTCGGTACCCATGCTTCGCTGCACCAATGCTAGTGCTCT	Localization screening
AO090011000964-pUtEGFP_R	GAAAGCTGGGTCCCCGTCAACATCCAAGGAACCCTCAGCAACT	Localization screening
AO090011000973-pUtEGFP_F	TCGAGCTCGGTACCCATGGTGCATACTCCCGTACAAAAAAAAG	Localization screening
AO090011000973-pUtEGFP_R	GAAAGCTGGGTCCCCTTTTGACTCGGTGGTCTCCTTTGACTCAT	Localization screening
AO090012000034-pUtEGFP_F	TCGAGCTCGGTACCCATGCCCGTAAGAAGGGAACTCGCCGATA	Localization screening
AO090012000034-pUtEGFP_R	GAAAGCTGGGTCCCCGCGTTTGACGATATCAAATCCATTAAACT	Localization screening
AO090012000058-pUtEGFP_F	TCGAGCTCGGTACCCATGGTGACACCCGACGAACAGAAAGTATG	Localization screening
AO090012000058-pUtEGFP_R	GAAAGCTGGGTCCCCCCCAGCTTTGTGAACCAGCTTTACACAGT	Localization screening
AO090012000069-pUtEGFP_F	TCGAGCTCGGTACCCATGTGGTCGTGGTCTCCGACTATCGCTTT	Localization screening
AO090012000069-pUtEGFP_R	GAAAGCTGGGTCCCCGAGCTTATACTCGTCAAAAGCGTCGATGA	Localization screening
AO090012000087-pUtEGFP_F	TCGAGCTCGGTACCCATGGGCGATGTCAGTGTAGATCCGTCAGA	Localization screening
AO090012000087pUtEGFP_R	GAAAGCTGGGTCCCCCGAAACCCCCTGAGCCCTCCCAATTTGGT	Localization screening
AO090012000101-pUtEGFP_F	TCGAGCTCGGTACCCATGGACACGGACAGGGCCAGCCTCCCCAA	Localization screening
AO090012000101-pUtEGFP_R	GAAAGCTGGGTCCCCGTGTAAGGTGATCGCCTTCGCCTTCGGGC	Localization screening
AO090012000226-pUtEGFP_F	TCGAGCTCGGTACCCATGGTGCATCCCAATATTGACGAGCATA	Localization screening
AO090012000226-pUtEGFP_R	GAAAGCTGGGTCCCCTATATCCGTATTCATGCCTTGTGCGTTAG	Localization screening
AO090012000230-pUtEGFP_F	TCGAGCTCGGTACCCATGGCGTCAGGGACGAATATGGGCTTCAA	Localization screening
AO090012000230-pUtEGFP_R	GAAAGCTGGGTCCCCCCAACGAGATCCACCGGAGCCATATCCAC	Localization screening
AO090012000254-pUtEGFP_F	TCGAGCTCGGTACCCATGGTAACTATGGAGAAGTCAGAAAATC	Localization screening
AO090012000254-pUtEGFP_R	GAAAGCTGGGTCCCCGTTCTTCTCGTCCCAGAGTCTTTCGATT	Localization screening
AO090012000272-pUtEGFP_F	TCGAGCTCGGTACCCATGGGCATCGTGACCCAACTGCTGCTGAC	Localization screening
AO090012000272-pUtEGFP_R	GAAAGCTGGGTCCCCCCTAGTTTCGCTCCAGTCCTGCATTTTGA	Localization screening
AO090012000281-pUtEGFP_F	TCGAGCTCGGTACCCATGTCTTTGCCGCTTTCCAATGATGTCCT	Localization screening
AO090012000281-pUtEGFP_R	GAAAGCTGGGTCCCCTGAAACCACACGGTCGCGGAGGAACAAGT	Localization screening
AO090012000301-pUtEGFP_F	TCGAGCTCGGTACCCATGTCCGATTCGACCCTTTATCTTTACAC	Localization screening
AO090012000301-pUtEGFP_R	GAAAGCTGGGTCCCCACTAGAACCTGGTTTCTTTGCCTTTCGAT	Localization screening
AO090012000332-pUtEGFP_F	TCGAGCTCGGTACCCATGTTCCCCCTGTCTCCCGTCCTAACCGA	Localization screening
AO090012000332-pUtEGFP_R	GAAAGCTGGGTCCCCCGGCGGCAAATTCCAAATAAAGTCCAAGT	Localization screening
AO090012000342-pUtEGFP_F	TCGAGCTCGGTACCCATGAAGACCATCACCATCGTCGGCGCAA	Localization screening
AO090012000342-pUtEGFP_R	GAAAGCTGGGTCCCCACGTGCATTCTCTGTGACGCTATTCAATT	Localization screening
AO090012000374-pUtEGFP_F	TCGAGCTCGGTACCCATGAACGGCACACAAGCTTCCAACGGCG	Localization screening
AO090012000374-pUtEGFP_R	GAAAGCTGGGTCCCCAGAGAGCCACAATTCGACTTTCAGTACCT	Localization screening
AO090012000409-pUtEGFP_F	TCGAGCTCGGTACCCATGGATTTATCGAAATTGACTCGCCCG	Localization screening
AO090012000409-pUtEGFP_R	GAAAGCTGGGTCCCCGCGGGCCTCCGTTTCCATGGCCTCTTCGC	Localization screening
AO090012000426-pUtEGFP_F	TCGAGCTCGGTACCCATGGCTTCCCTTACATCCAAACGAAAGT	Localization screening
AO090012000426-pUtEGFP_R	GAAAGCTGGGTCCCCAGCGCGTTTGCGGAGGACCCTCCGTCCC	Localization screening
AO090012000432-pUtEGFP_F	TCGAGCTCGGTACCCATGCCCCAGAAACGGCGAGCCCCTAGATT	Localization screening
AO090012000432-pUtEGFP_R	GAAAGCTGGGTCCCCCATCTCTGACAGCTGTAGAAAGATCTCTC	Localization screening
AO090012000449-pUtEGFP_F	TCGAGCTCGGTACCCATGACTGTATTGGACACTCGTGGTCTAT	Localization screening
AO090012000449-pUtEGFP_R	GAAAGCTGGGTCCCCTGAATGTTTTGATAGTAATCCCCCAACAT	Localization screening
AO090012000471-pUtEGFP_F	TCGAGCTCGGTACCCATGCCGGGTGGATCTGCGTCTTTGTCTTC	Localization screening
AO090012000471-pUtEGFP_R	GAAAGCTGGGTCCCCCTGACCCATTCTGGCCGGAAATTTGTAGA	Localization screening
AO090012000507-pUtEGFP_F	TCGAGCTCGGTACCCATGCCTCCCGTACCCCCTCAGCGTAGAC	Localization screening
AO090012000507-pUtEGFP_R	GAAAGCTGGGTCCCCGATCCGTCGATTAGCCGACCTTCTAGCAT	Localization screening
AO090012000535-pUtEGFP_F	TCGAGCTCGGTACCCATGCCGAACCTCCCTGTGAATCGAGCAG	Localization screening
AO090012000535-pUtEGFP_R	GAAAGCTGGGTCCCCGCCCGACGGGACAGGTGGGCAGACTGGA	Localization screening
AO090012000621-pUtEGFP_F	TCGAGCTCGGTACCCATGAAGTCGGCGCGATGGGGAGATGGACT	Localization screening
AO090012000621-pUtEGFP_R	GAAAGCTGGGTCCCCCTCCCCAGGGGCAGGACCTCCGGGCACAT	Localization screening
AO090012000633-pUtEGFP_F	TCGAGCTCGGTACCCATGCCCATATTCCAGGATCCAGATCGTCA	Localization screening
AO090012000633-pUtEGFP_R	GAAAGCTGGGTCCCCATCCATGCCCGATGAATTATGCTTTTGTA	Localization screening
AO090012000646-pUtEGFP_F	TCGAGCTCGGTACCCATGCGTTGTGGACCCCCATGTCGCTGTG	Localization screening
AO090012000646-pUtEGFP_R	GAAAGCTGGGTCCCCAGCAGGTAGACCATTGGCAATCTGGGCAG	Localization screening
AO090012000661-pUtEGFP_F	TCGAGCTCGGTACCCATGCGTTGTGGACCCCCATGTCGCTGTGC	Localization screening
AO090012000661-pUtEGFP_R	GAAAGCTGGGTCCCCAGCAGGTAGACCATTGGCAATCTGGGCAG	Localization screening
AO090012000694-pUtEGFP_F	TCGAGCTCGGTACCCATGGCACTGAGGTATCTCATCACCGGCG	Localization screening
AO090012000694-pUtEGFP_R	GAAAGCTGGGTCCCCGAGGAACGTATAATCCTTATTATCTGTTA	Localization screening
AO090012000726-pUtEGFP_F	TCGAGCTCGGTACCCATGGTGTCCCCCATCGATCGGTCCGATAT	Localization screening
AO090012000726-pUtEGFP_R	GAAAGCTGGGTCCCCGTCGTCACTGATTCGTCTCTCGGGACG	Localization screening
AO090012000761-pUtEGFP_F	TCGAGCTCGGTACCCATGGACACTGGCGGTCTTGCTCAGATGAC	Localization screening
AO090012000761-pUtEGFP_R	GAAAGCTGGGTCCCCCATGATCGGGGTCTTGCGCTTTTCGGCG	Localization screening
AO090012000774-pUtEGFP_F	TCGAGCTCGGTACCCATGGTAGAATTTAAGGGCCGCAGCGAAC	Localization screening
AO090012000774-pUtEGFP_R	GAAAGCTGGGTCCCCCATCTCATCGGATGATACATAGAATGAT	Localization screening
AO090012000788-pUtEGFP_F	TCGAGCTCGGTACCCATGGCCCCATCACAGAATCCCGGACCAG	Localization screening
AO090012000788-pUtEGFP_R	GAAAGCTGGGTCCCCTTCAAGGTAGATCTCCTCCCGTAGTCGCT	Localization screening
AO090012000789-pUtEGFP_F	TCGAGCTCGGTACCCATGGCTACTCTGGGGGTTCCCAATGGCC	Localization screening
AO090012000789-pUtEGFP_F	TCGAGCTCGGTACCCATGGCTACTCTGGGGGTTCCCAATGGCC	Localization screening
AO090012000789-pUtEGFP_R	GAAAGCTGGGTCCCCGTCTTCTTTGCCCTTGATCAACTGGCCA	Localization screening
AO090012000814-pUtEGFP_F	TCGAGCTCGGTACCCATGTCGACCAGCGGTGTTGCCTCACCAT	Localization screening
AO090012000814-pUtEGFP_R	GAAAGCTGGGTCCCCAGAAGTCACCGACCTTCTGCGGGAATCGC	Localization screening
AO090012000817-pUtEGFP_F	TCGAGCTCGGTACCCATGCATCAGCCACAGTGCCATGGACCGT	Localization screening
AO090012000817-pUtEGFP_R	GAAAGCTGGGTCCCCGTGGGACCGACGAATCACGAAAACTCCAA	Localization screening
AO090012000818-pUtEGFP_F	TCGAGCTCGGTACCCATGGCTTACTCCCCTGCACCGGCATCGC	Localization screening
AO090012000818-pUtEGFP_R	GAAAGCTGGGTCCCCTCCGGTTCTGGACTTCTTTGCGCGGTCG	Localization screening
AO090012000819-pUtEGFP_F	TCGAGCTCGGTACCCATGCCGCCAACCGCTCACCCCCCCAGG	Localization screening
AO090012000819-pUtEGFP_R	GAAAGCTGGGTCCCCGAAGGGAAGTTGGCTACGACGGTGGGCAT	Localization screening
SppK-pUtEGFP_F	TCGAGCTCGGTACCCATGCAGCAATTCAAACAATGGCGACGTC	Localization screening
SppK-pUtEGFP_R	GAAAGCTGGGTCCCCCGTTCCCGGGTATGGCTGGATCTTTGTA	Localization screening
AO090012000821-pUtEGFP_F	TCGAGCTCGGTACCCATGAAGGCTGTCGATTACGAGGAGGATC	Localization screening
AO090012000821-pUtEGFP_R	GAAAGCTGGGTCCCCGGCCATCTTAGGCGATTCGTTGTTACTG	Localization screening
AO090012000846-pUtEGFP_F	TCGAGCTCGGTACCCATGTCAGGACAAAGTTTTACTGACCCCCT	Localization screening
AO090012000846-pUtEGFP_R	GAAAGCTGGGTCCCCATAGCTTTCCCAAACCTGTCCATCAATC	Localization screening
AO090012000852-pUtEGFP_F	TCGAGCTCGGTACCCATGTGCCCGATGATGCTCAACAGCTTTT	Localization screening
AO090012000852-pUtEGFP_R	GAAAGCTGGGTCCCCCGCGTCGATGTCCATGCCCGTCCCCATT	Localization screening
AO090012000866-pUtEGFP_F	TCGAGCTCGGTACCCATGGCTGCTACATTTTCTTATGCCCAAG	Localization screening
AO090012000866-pUtEGFP_R	GAAAGCTGGGTCCCCGTTTGCCGGCTGTTCGAAAAGTGTTAA	Localization screening
AO090012000872-pUtEGFP_F	TCGAGCTCGGTACCCATGAACCCAACCCTGAATTCCGATACGC	Localization screening
AO090012000872-pUtEGFP_R	GAAAGCTGGGTCCCCCCTCCACCCACCCACTCTCCCCTCATC	Localization screening
AO090012000878-pUtEGFP_F	TCGAGCTCGGTACCCATGCTGGTCGTCCCTCTTCTTGCCTGGG	Localization screening
AO090012000878-pUtEGFP_R	GAAAGCTGGGTCCCCAATCGTCCAGAGTAGTCCTAGTAGTAAA	Localization screening
AO090012000908-pUtEGFP_F	TCGAGCTCGGTACCCATGGACCATGAAGAGGAGGCACCTCCGC	Localization screening
AO090012000908-pUtEGFP_R	GAAAGCTGGGTCCCCACCAGACTTTTTGCCTTTCTCTTCTAGT	Localization screening
AO090012000919-pUtEGFP_F	TCGAGCTCGGTACCCATGCTCGCGACCTCGCCACACTGCGCC	Localization screening
AO090012000919-pUtEGFP_R	GAAAGCTGGGTCCCCCTGGCCTCCACTAGATTTTCGCTTGTGG	Localization screening
AO090012000921-pUtEGFP_F	TCGAGCTCGGTACCCATGTCAATATACACATACATCTACCCAC	Localization screening
AO090012000921-pUtEGFP_R	GAAAGCTGGGTCCCCATAAACCCGTCGAGCCCGTAGTGATGCA	Localization screening
AO090012000949-pUtEGFP_F	TCGAGCTCGGTACCCATGTATTCCTGGCACGGACATGGACCGAA	Localization screening
AO090012000949-pUtEGFP_R	GAAAGCTGGGTCCCCCGCAGGCTCCTGTCTTAGCATTTCAAGA	Localization screening
AO090012000956-pUtEGFP_F	TCGAGCTCGGTACCCATGGCTCCAGTCCCCGCATCGCTGTTGC	Localization screening
AO090012000956-pUtEGFP_R	GAAAGCTGGGTCCCCGTTCCCATACTTCCTGATCAAATTCTGC	Localization screening
AO090012000959-pUtEGFP_F	TCGAGCTCGGTACCCATGTACGACTCAATGGACGTACAAGAGA	Localization screening
AO090012000959-pUtEGFP_R	GAAAGCTGGGTCCCCTGCGTGAAAGGCCAGGCCTTCCTCAGCA	Localization screening
AO090012000961-pUtEGFP_F	TCGAGCTCGGTACCCATGTCCACCCCCAATGATCTCCAGGCTCT	Localization screening
AO090012000961-pUtEGFP_R	GAAAGCTGGGTCCCCGCCACGTAGCTCTCGAGCGCGGCGCGAA	Localization screening
AO090012000963-pUtEGFP_F	TCGAGCTCGGTACCCATGGGCTCGACGCAATTTGGGAAGTTCCA	Localization screening
AO090012000963-pUtEGFP_R	GAAAGCTGGGTCCCCGTTGTATCCACCGGATGGTGCCGTTGGCA	Localization screening
AO090012000973-pUtEGFP_F	TCGAGCTCGGTACCCATAGTATAGTTTCTGGTGATATTTCGCT	Localization screening
AO090012000973-pUtEGFP_R	GAAAGCTGGGTCCCCCTTCTTGAACAAACACTCCCACACCCCT	Localization screening
AO090012000866-pUtEGFP_F	TCGAGCTCGGTACCCGTGCCTGAGGGTTACTGTTATTGACAGA	Localization screening
AO090012000866-pUtEGFP_R	GAAAGCTGGGTCCCCCTGAGATCCGGCAGGAGGGGTGACTGTGT	Localization screening
AO090012000984-pUtEGFP_F	TCGAGCTCGGTACCCATGCCGAAACCAGTCCCTATGTCCGCAG	Localization screening
AO090012000984-pUtEGFP_R	GAAAGCTGGGTCCCCGCGATGTAAGCAATGTCTGTCCGTTGAAT	Localization screening
AO090012001018-pUtEGFP_F	TCGAGCTCGGTACCCATGTCGGTGAACCGGACCTCTCGCGCCA	Localization screening
AO090012001018-pUtEGFP_R	GAAAGCTGGGTCCCCTAAACAAAGCCGGCCGTTCCATTCCACA	Localization screening
AO090012001040-pUtEGFP_F	TCGAGCTCGGTACCCATGCCTTCTTTTGCGGAGGTAAGTTAAC	Localization screening
AO090012001040-pUtEGFP_R	GAAAGCTGGGTCCCCTCCCTTGTTCCACTTGCCGAACTTCACGT	Localization screening
AO090012001042-pUtEGFP_F	TCGAGCTCGGTACCCATGATGTTGCGCAGAACACTTCAGATC	Localization screening
AO090012001042-pUtEGFP_R	GAAAGCTGGGTCCCCTATAAATAACCAATCGATGCGCGAATCAT	Localization screening
AO090020000033-pUtEGFP_F	TCGAGCTCGGTACCCATGGCAGACCCTCTTAAACCTTTGGATG	Localization screening
AO090020000033-pUtEGFP_R	GAAAGCTGGGTCCCCTATCTTGGATTCACGAACAAATCCAGACT	Localization screening
AO090020000047-pUtEGFP_F	TCGAGCTCGGTACCCATGTCGTCCTCGCTCGGTGCCCATAAAG	Localization screening
AO090020000047-pUtEGFP_R	GAAAGCTGGGTCCCCCCTCCTCTCTAGCCATTTCTCCAGCCAG	Localization screening
AO090012001042-pUtEGFP_F	TCGAGCTCGGTACCCATGGCTCCCCGTCGTCGTAATATCGGTG	Localization screening
AO090020000051-pUtEGFP_R	GAAAGCTGGGTCCCCCTGCGCAGGGTAATAGACGCCGGCTTGA	Localization screening
AO090020000054-pUtEGFP_F	TCGAGCTCGGTACCCATGTCTCAAGACGCAGATGAGGCCCAGT	Localization screening
AO090020000054-pUtEGFP_R	GAAAGCTGGGTCCCCGGCACCTACCCCCGATGTTCTCTTAGAC	Localization screening
AO090020000056-pUtEGFP_F	TCGAGCTCGGTACCCATGCCTGATCTTCGTCGTCAGGTCTTGGA	Localization screening
AO090020000056-pUtEGFP_R	GAAAGCTGGGTCCCCCAACAATCCCGAACCCCTGTCGCCCTGCA	Localization screening
AO090020000068-pUtEGFP_F	TCGAGCTCGGTACCCATGACGACGCCCACTTTGATCAACCTCC	Localization screening
AO090020000068-pUtEGFP_R	GAAAGCTGGGTCCCCCAACAATCCCGAACCCCTGTCGCCCTGCA	Localization screening
AO090020000072-pUtEGFP_F	TCGAGCTCGGTACCCATGCCTGTATCACATCTTACCTTGACTGT	Localization screening
AO090020000072-pUtEGFP_R	GAAAGCTGGGTCCCCTGCAACTTGGCTTCCCCTCCGGCTGCTGA	Localization screening
AO090020000096-pUtEGFP_F	TCGAGCTCGGTACCCATGGAAAGACAAGGATCTGTTCGGCGG	Localization screening
AO090020000096-pUtEGFP_R	GAAAGCTGGGTCCCC CTTTCCACCCACAACATTCCCGCTGGGT	Localization screening
AO090020000099-pUtEGFP_F	TCGAGCTCGGTACCCATGCCACCTACTGTAGGTTTCTCCGCGG	Localization screening
AO090020000099-pUtEGFP_R	GAAAGCTGGGTCCCCGTTTGATGGGTTTTGAACAGTGTCAGGT	Localization screening
AO090020000115-pUtEGFP_F	TCGAGCTCGGTACCCATGTTCTTTTCTGGAACTCTGCAGGAAG	Localization screening
AO090020000115-pUtEGFP_R	GAAAGCTGGGTCCCCCCTGCCGCTGTCTTGTCGAGGCTCGAAA	Localization screening
AO090020000118-pUtEGFP_F	TCGAGCTCGGTACCCATGTCTGCGGAAGCTGCCAAGTCATCCG	Localization screening
AO090020000118-pUtEGFP_R	GAAAGCTGGGTCCCCAAAGATGAGGATCTGAATCCGCTTCTCC	Localization screening
AO090020000139-pUtEGFP_F	TCGAGCTCGGTACCCATGGCACCACACTATGCGATACTCGATA	Localization screening
AO090020000139-pUtEGFP_R	GAAAGCTGGGTCCCCGATAGTGGGAATAAAATGCTTCGAGGAGT	Localization screening
AO090020000144-pUtEGFP_F	TCGAGCTCGGTACCCATGTCGCACGTGGAGCATCTTCGTCATAC	Localization screening
AO090020000144-pUtEGFP_R	GAAAGCTGGGTCCCCCGTTTTGTACAAGAAAGCCGCAATTACT	Localization screening
AO090020000145-pUtEGFP_F	TCGAGCTCGGTACCCATGCTTGCTTCGGGGTCCGGGAATGTAA	Localization screening
AO090020000145-pUtEGFP_R	GAAAGCTGGGTCCCC TTGCATTGACCCCGTTGTAATCAGCATGT	Localization screening
AO090020000161-pUtEGFP_F	TCGAGCTCGGTACCC ATGAGCAGTTCTACTGCTCCCCAGGGCGT	Localization screening
AO090020000161-pUtEGFP_R	GAAAGCTGGGTCCCCAGGATGTGGATTGTGCTGTGAGGGATAG	Localization screening
AO090020000170-pUtEGFP_F	TCGAGCTCGGTACCCATGCAGTGAGATCTCGGAGTCTGTACAT	Localization screening
AO090020000170-pUtEGFP_R	GAAAGCTGGGTCCCCAATATGAGAAGAACAGCATGTCTCTGCCT	Localization screening
AO090020000188-pUtEGFP_F	TCGAGCTCGGTACCCATGGACCGTGTCTGTGCTTCAGTTCAGAC	Localization screening
AO090020000188-pUtEGFP_R	GAAAGCTGGGTCCCCATGTACACTTCTGCTGGCTTGGCTGGCA	Localization screening
AO090020000189-pUtEGFP_F	TCGAGCTCGGTACCCATGGCTACCGCATATCATCCGCTTCCGG	Localization screening
AO090020000189-pUtEGFP_R	GAAAGCTGGGTCCCCCATGGCCTTGCGTGGTCTAGGTGGTGGC	Localization screening
AO090020000197-pUtEGFP_F	TCGAGCTCGGTACCCATGATGCAGTCCAGCAAATCCGTCGGGT	Localization screening
AO090020000197-pUtEGFP_R	GAAAGCTGGGTCCCCTAGTAGCGGTTCACTTCTCTTCCGGTGC	Localization screening
AO090020000200-pUtEGFP_F	TCGAGCTCGGTACCCATGACGTCTCTTAATCAGTCCGGGGATA	Localization screening
AO090020000200-pUtEGFP_R	GAAAGCTGGGTCCCCCAAATATCGACTTCGTAATGCCTGGCTGA	Localization screening
AO090020000302-pUtEGFP_F	TCGAGCTCGGTACCCATGAGTTCCCCCGACCCCCATACCGCTA	Localization screening
AO090020000302-pUtEGFP_R	GAAAGCTGGGTCCCCCCATATTTCACCCGCGTACTCGTCATCTT	Localization screening
AO090020000312-pUtEGFP_F	TCGAGCTCGGTACCCATGACTGGGGTTCCACGCCTTCGTGCGAT	Localization screening
AO090020000312-pUtEGFP_R	GAAAGCTGGGTCCCCGCGCATAGCGTTGCGCATTCGCTGGAAC	Localization screening
AO090020000317-pUtEGFP_F	TCGAGCTCGGTACCCATGCAAGACAGTGCTGACCTCGTTGGGC	Localization screening
AO090020000317-pUtEGFP_R	GAAAGCTGGGTCCCCGATCTCGGGCTGAGGGTTGTGCTCATCAG	Localization screening
AO090020000322-pUtEGFP_F	TCGAGCTCGGTACCCATGCCCGCTCAACCACCCCTCCCACCCCT	Localization screening
AO090020000322-pUtEGFP_R	GAAAGCTGGGTCCCCTTCCCCTCTGCCAAACACGCTGACGCCTC	Localization screening
AO090020000326-pUtEGFP_F	TCGAGCTCGGTACCCATGAACACCCTCTCGACAGAAGAAATGGA	Localization screening
AO090020000326-pUtEGFP_R	GAAAGCTGGGTCCCCTTTGCGAGATTCACTAGGTTCCCAATGAA	Localization screening
AO090020000332-pUtEGFP_F	TCGAGCTCGGTACCCATGCTTGCACCACGCATTTTACGACCGG	Localization screening
AO090020000332-pUtEGFP_R	GAAAGCTGGGTCCCCGCCAACAGGGCTCCATGGCATAGGAATCA	Localization screening
AO090020000350-pUtEGFP_F	TCGAGCTCGGTACCCATGCTACCTCGTCGCCTACCCAGTCGGCT	Localization screening
AO090020000350-pUtEGFP_R	GAAAGCTGGGTCCCCTACAAACAATGAGCTATTGGGCGCAATG	Localization screening
AO090020000431-pUtEGFP_F	TCGAGCTCGGTACCCATGTCTTACCAGACCCCAACGTCCTCCTT	Localization screening
AO090020000431-pUtEGFP_R	GAAAGCTGGGTCCCCTGGCACATGGGGAGGTGTTGCGTGTAGTT	Localization screening
AO090020000435-pUtEGFP_F	TCGAGCTCGGTACCCATGACCGGCATGGTTCAGACTGACCTAG	Localization screening
AO090020000435-pUtEGFP_R	GAAAGCTGGGTCCCCAGCCTCAACTTCCTCTGCGCTGCGTCGG	Localization screening
AO090020000471-pUtEGFP_F	TCGAGCTCGGTACCCATGACTGGGCGCCTTGGATATGAAGGAC	Localization screening
AO090020000471-pUtEGFP_R	GAAAGCTGGGTCCCCCCGCCGGCGGGCTGGATCTCTTTCCCTT	Localization screening
AO090020000551-pUtEGFP_F	TCGAGCTCGGTACCCATGCCTCCTAAACTGCGCGGCTCGCTCTC	Localization screening
AO090020000551-pUtEGFP_R	GAAAGCTGGGTCCCCGTCCACCTGCTCCAGGGCTTTTCTTGCC	Localization screening
AO090020000556-pUtEGFP_F	TCGAGCTCGGTACCCATGCAGACCTTCCCGGCAGAGACACTGAC	Localization screening
AO090020000556-pUtEGFP_R	GAAAGCTGGGTCCCCTTCTTTCAAAAATCCGTCCCCATCATAAA	Localization screening
AO090020000561-pUtEGFP_F	TCGAGCTCGGTACCCATGGACAATCGTTCAGGCGCCATTTCAAC	Localization screening
AO090020000561-pUtEGFP_R	GAAAGCTGGGTCCCCTACCTTCTCTTCTGTCCCGGTCATTGGGA	Localization screening
AO090020000611-pUtEGFP_F	TCGAGCTCGGTACCCATGGCTCGACTAAAGGCTTTCGATAGCTT	Localization screening
AO090020000611-pUtEGFP_R	GAAAGCTGGGTCCCCATCACAGCCGCCACCACCTCCTCCTCCT	Localization screening
AO090020000623-pUtEGFP_F	TCGAGCTCGGTACCCATGAAGCTAATCCTCTCCACCTCGTAAGT	Localization screening
AO090020000623-pUtEGFP_R	GAAAGCTGGGTCCCCGTCTTCACGAGCCTGGACGCAGGTTCCCA	Localization screening
AO090020000644-pUtEGFP_F	TCGAGCTCGGTACCCATGCGACAATGGAAGGATCTTATCGGGA	Localization screening
AO090020000644-pUtEGFP_R	GAAAGCTGGGTCCCCAGTGAGATTCGAGACTGTATATTCTGAT	Localization screening
AO090020000665-pUtEGFP_F	TCGAGCTCGGTACCCATGGGTGACGCACCAGCACTTCCCGACTA	Localization screening
AO090020000665-pUtEGFP_R	GAAAGCTGGGTCCCCTTCAGAGGATGAGGTCTTCGCAGCTCCAG	Localization screening
AO090020000692-pUtEGFP_F	TCGAGCTCGGTACCCATGTTTGGCAAGAGGTAATTTGAAATGCG	Localization screening
AO090020000692-pUtEGFP_R	GAAAGCTGGGTCCCCATAGGTCAATCGCACCTCAAAACGAGGCC	Localization screening
AO090023000046-pUtEGFP_F	TCGAGCTCGGTACCCATGGCGGATTCAAAGGGTCCAACAGTGAC	Localization screening
AO090023000046-pUtEGFP_R	GAAAGCTGGGTCCCCAGGGGAATGGGAGATGGTTCGACAAGAC	Localization screening
AO090023000047-pUtEGFP_F	TCGAGCTCGGTACCCATGAGGTCGGCGCTAAACATCCTCGCGG	Localization screening
AO090023000047-pUtEGFP_R	GAAAGCTGGGTCCCCGTATAGAGGAATGCGATAGGCATCAAATT	Localization screening
AO090023000055-pUtEGFP_F	TCGAGCTCGGTACCCATGTCCTGGGATTTGAAGAAGAGGAAGC	Localization screening
AO090023000055-pUtEGFP_R	GAAAGCTGGGTCCCCTTCATGATTTCGTGGGGCACCAGTATCAT	Localization screening
AO090023000066-pUtEGFP_F	TCGAGCTCGGTACCCATGTCCAATGCGCCAAATACCGCGGGCA	Localization screening
AO090023000066-pUtEGFP_R	GAAAGCTGGGTCCCCTGGACGCACTCCTTCGCACACGAGAAAG	Localization screening
AO090023000071-pUtEGFP_F	TCGAGCTCGGTACCCATGGGTCAAACTGCTTCAGCTCCCAAGCC	Localization screening
AO090023000071-pUtEGFP_R	GAAAGCTGGGTCCCCCCATCGCCTCATAAATCCTGTAATAGCAA	Localization screening
AO090023000073-pUtEGFP_F	TCGAGCTCGGTACCCATGAAGGACAATCCAGTGGGTGTGCTTG	Localization screening
AO090023000073-pUtEGFP_R	GAAAGCTGGGTCCCCCGTCGCCGTGGTAGACCCGAAAGCATACT	Localization screening
AO090023000100-pUtEGFP_F	TCGAGCTCGGTACCCATGACCATTATCGCAGTAGCGGGCGGTAC	Localization screening
AO090023000100-pUtEGFP_R	GAAAGCTGGGTCCCCTTGAGAGTTTCCCCACGCCTTTTCTAGA	Localization screening
AO090023000105-pUtEGFP_F	TCGAGCTCGGTACCCATGGATTTTGTAAGTTTATTCTTGCGTCC	Localization screening
AO090023000105-pUtEGFP_R	GAAAGCTGGGTCCCCCATCAACTCTTCATCCAGCGGGGCACTC	Localization screening
AO090023000107-pUtEGFP_F	TCGAGCTCGGTACCCATGGCTGCAACGGATCAGCCTTCGGGCTT	Localization screening
AO090023000107-pUtEGFP_R	GAAAGCTGGGTCCCCTGCCCATCGACTGGCTTCTCGTTCTTTTT	Localization screening
AO090023000156-pUtEGFP_F	TCGAGCTCGGTACCCATGCAATGTCACCGTACTCTGGCACTTTT	Localization screening
AO090023000156-pUtEGFP_R	GAAAGCTGGGTCCCCAGCTACCCTGGCCCTTTCTGAGGTACACC	Localization screening
AO090023000195-pUtEGFP_F	TCGAGCTCGGTACCCATGTCAAGCAGTACGCCTAAGGAACGCGC	Localization screening
AO090023000195-pUtEGFP_R	GAAAGCTGGGTCCCCAGATTGGAAGTTCATGCTATATCCACCC	Localization screening
AO090023000215-pUtEGFP_F	TCGAGCTCGGTACCCATGTCTGTCTTGCAAGGGACTATGAATG	Localization screening
AO090023000215-pUtEGFP_R	GAAAGCTGGGTCCCCTGGTACCCACAGCCGCACGAATCCCCCAA	Localization screening
AO090023000218-pUtEGFP_F	TCGAGCTCGGTACCCATGGCCGCCTTCGTGCGAGTGTCGGGGC	Localization screening
AO090023000218-pUtEGFP_R	GAAAGCTGGGTCCCCATCGATCAAAGGCTTCTTCTGGTTACCGA	Localization screening
AO090023000231-pUtEGFP_F	TCGAGCTCGGTACCCATGTGTGATACACAACAGATAAGGGACGC	Localization screening
AO090023000231-pUtEGFP_R	GAAAGCTGGGTCCCCTTCAATTTCTTCAATTCTAGGCCGTC	Localization screening
SppB-pUtEGFP_F	TCGAGCTCGGTACCCATGGCAGAAGAGACACAGGTCCTTTCCAT	Localization screening
SppB-pUtEGFP_R	GAAAGCTGGGTCCCCCACCAGCTGCCACTCCGCAATGTACGCC	Localization screening
AO090023000278-pUtEGFP_F	TCGAGCTCGGTACCCATGATGTCCAAGAGACGGTTGTTTCGTTG	Localization screening
AO090023000278-pUtEGFP_R	GAAAGCTGGGTCCCCGGTCGATTTTCCCTTGGACCGCGGAGCT	Localization screening
AO090023000316-pUtEGFP_F	TCGAGCTCGGTACCCATGGATAACTATCGGGATTACAGCAGGT	Localization screening
AO090023000316-pUtEGFP_R	GAAAGCTGGGTCCCCCCACATCATACGGTACACCAGATCCGAT	Localization screening
AO090023000334-pUtEGFP_F	TCGAGCTCGGTACCCATGGGTCGGCGCAACCGAATCGTAGCGTC	Localization screening
AO090023000334-pUtEGFP_R	GAAAGCTGGGTCCCCCAGTTCATCTTTGAAGATTTCCTCGCTAC	Localization screening
AO090023000337-pUtEGFP_F	TCGAGCTCGGTACCCATGGTCGAACTCATCTCCCCTCCGGATC	Localization screening
AO090023000337-pUtEGFP_R	GAAAGCTGGGTCCCCATCGTCATCAGACACATTCAACAATTCCA	Localization screening
AO090023000356-pUtEGFP_F	TCGAGCTCGGTACCCATGTCCTCTTGGACTTGGGCTCCGAAGAA	Localization screening
AO090023000356-pUtEGFP_R	GAAAGCTGGGTCCCCTGTACAGGAAGAAAGAGGACACGAGCAG	Localization screening
AO090023000365-pUtEGFP_F	TCGAGCTCGGTACCCATGCGCGACTTCCTCTCCCTCTTAGGGT	Localization screening
AO090023000365-pUtEGFP_R	GAAAGCTGGGTCCCCCTGCGCCCAAGTAAATTGCCGGTACGCCT	Localization screening
AO090023000371-pUtEGFP_F	TCGAGCTCGGTACCCATGCTGTTCGGGGTAGCTTTGCTCTTTCT	Localization screening
AO090023000371-pUtEGFP_R	GAAAGCTGGGTCCCCCCATAAAGTAGCCTCTGGCGTAGGCACA	Localization screening
AO090023000421-pUtEGFP_F	TCGAGCTCGGTACCCATGGCGACCCCCGGCCTTCTTTACGTGAC	Localization screening
AO090023000421-pUtEGFP_R	GAAAGCTGGGTCCCCCGCGTGAAGGTATCCGTTGACAATTTCAG	Localization screening
AO090023000422-pUtEGFP_F	TCGAGCTCGGTACCCATGTCGGTGGCAGTCGTCACGGTGATTCT	Localization screening
AO090023000422-pUtEGFP_R	GAAAGCTGGGTCCCCGAAGTGTTCCCTCACCGTCTGCGAGGTAC	Localization screening
AO090023000470-pUtEGFP_F	TCGAGCTCGGTACCCATGACTTCTCGTCCAGTTCGCATTGCAGG	Localization screening
AO090023000470-pUtEGFP_R	GAAAGCTGGGTCCCCCAGTTTGCCACGGTTCAAGAACTTGACAG	Localization screening
AO090023000494-pUtEGFP_F	TCGAGCTCGGTACCCATGCCTCCGTCTCTGAGAGAACAGTCCTC	Localization screening
AO090023000494-pUtEGFP_R	GAAAGCTGGGTCCCCAGCGACCAGCCGGGAAGTGCTCGACCGCA	Localization screening
AO090023000524-pUtEGFP_F	TCGAGCTCGGTACCCATGGGGTCTGGCGGCGTTGTTCTCCGCTT	Localization screening
AO090023000524-pUtEGFP_R	GAAAGCTGGGTCCCCGTAGTTGCCCGTATAGGCGGAGTTTCCGT	Localization screening
AO090023000525-pUtEGFP_F	TCGAGCTCGGTACCCATGAAGGGTCTCGCTTTTGTGTGTGGCCT	Localization screening
AO090023000525-pUtEGFP_R	GAAAGCTGGGTCCCCCCACACGCGGTGCATGGCGCCGTGGCGG	Localization screening
AO090023000559-pUtEGFP_F	TCGAGCTCGGTACCCATGGCTTCGCATTTGTCAAAGAGCCTAGC	Localization screening
AO090023000559-pUtEGFP_R	GAAAGCTGGGTCCCCGTACGGAGTTTGCTGATGGAACCACTCC	Localization screening
AO090023000614-pUtEGFP_F	TCGAGCTCGGTACCCATGGCCCTCGCTTCAAAAGACAGAATCGA	Localization screening
AO090023000614-pUtEGFP_R	GAAAGCTGGGTCCCCGTGATTGAGACCCAGTTCCACACCCTTGA	Localization screening
AO090023000615-pUtEGFP_F	TCGAGCTCGGTACCCATGTTATCCGGTTTTTTTTGGTCAGCTCT	Localization screening
AO090023000615-pUtEGFP_R	GAAAGCTGGGTCCCCATGACCTTCTTCACACCGATAACTCGCTG	Localization screening
AO090023000623-pUtEGFP_F	TCGAGCTCGGTACCCATGGCAGTATACAAGGGTTCGTTTTGTTG	Localization screening
AO090023000623-pUtEGFP_R	GAAAGCTGGGTCCCCGGCTTTGAAAATTTTATTATCTTCTCTCC	Localization screening
AO090023000625-pUtEGFP_F	TCGAGCTCGGTACCCATGAGCCAAACTCTCTTCGACGCGGAGG	Localization screening
AO090023000625-pUtEGFP_R	GAAAGCTGGGTCCCCTTTAGCGTGGTCTGCCAGAAATTGACAGA	Localization screening
AO090023000638-pUtEGFP_F	TCGAGCTCGGTACCCATGGGTGTTCCTGGTAGCAATCTACAGG	Localization screening
AO090023000638-pUtEGFP_R	GAAAGCTGGGTCCCCGGTCATTCGAGCAGCTCTGAATCTGCTCA	Localization screening
AO090023000643-pUtEGFP_F	TCGAGCTCGGTACCCATGATGAGCAACGAACAAGAGATACCAGG	Localization screening
AO090023000643-pUtEGFP_R	GAAAGCTGGGTCCCCATGACTCTCCCAAAATTGCGCATCCATA	Localization screening
AO090023000667-pUtEGFP_F	TCGAGCTCGGTACCCATGGCGTCTGAAACTCCTGGCCCCAAAAG	Localization screening
AO090023000667-pUtEGFP_R	GAAAGCTGGGTCCCCATCAGAGTCTGATACGGTCATAGAGCTTA	Localization screening
AO090023000677-pUtEGFP_F	TCGAGCTCGGTACCCATGTATATCCCATCTCAATATGGACGGCT	Localization screening
AO090023000677-pUtEGFP_R	GAAAGCTGGGTCCCCAGAGTCGCGATGAGTGCTTTGGTTTTCTG	Localization screening
AO090023000691-pUtEGFP_F	TCGAGCTCGGTACCCAGTGAGGCAACTGTTTGAGACTGCTGTTG	Localization screening
AO090023000691-pUtEGFP_R	GAAAGCTGGGTCCCCGTGCTGCTTCGCGGAGGAGCCAGAAGCCT	Localization screening
AO090023000693-pUtEGFP_F	TCGAGCTCGGTACCCATGTCGCCGATTTCTCCAGTGACAGGCCC	Localization screening
AO090023000693-pUtEGFP_R	GAAAGCTGGGTCCCCAGTGCGTGTCCAAGGCCCAGGGAACTGTG	Localization screening
AO090023000696-pUtEGFP_F	TCGAGCTCGGTACCCATGTCAGCGTTCCAGAAATGGACGGTCAC	Localization screening
AO090023000696-pUtEGFP_R	GAAAGCTGGGTCCCCGTTTTGGAACCGAAACTCATTCTTGGGCT	Localization screening
AO090023000705-pUtEGFP_F	TCGAGCTCGGTACCCATGCTACTCTTGCGCCGCGCTATATCTGC	Localization screening
AO090023000705-pUtEGFP_R	GAAAGCTGGGTCCCCTTGCCGGCCTCGTAACATGTTTCCGGGG	Localization screening
AO090023000715-pUtEGFP_F	TCGAGCTCGGTACCCATGTCGACAACCCTTCCGAAAAACGGGG	Localization screening
AO090023000715-pUtEGFP_R	GAAAGCTGGGTCCCCAGTTTCTGGAAGCAGCCACGCAGGATCCG	Localization screening
AO090023000716-pUtEGFP_F	TCGAGCTCGGTACCCATGTACTTACCCTCTCCCACATACTCCT	Localization screening
AO090023000716-pUtEGFP_R	GAAAGCTGGGTCCCCAGGTATCAGACGCAACCACTTTCCCAGTG	Localization screening
AO090023000724-pUtEGFP_F	TCGAGCTCGGTACCCATGGCCGCTTCCATCATGGAACCCCTCCA	Localization screening
AO090023000724-pUtEGFP_R	GAAAGCTGGGTCCCCACCGCGGCGTCGCGTAGTGGGGGTCTTT	Localization screening
AO090023000731-pUtEGFP_F	TCGAGCTCGGTACCCATGTTTAAAGTTGTTGACAGAAAGCTGGC	Localization screening
AO090023000731-pUtEGFP_R	GAAAGCTGGGTCCCCTTTCTTTGGTGACGGGTTCTTTTGGATCT	Localization screening
AO090023000733-pUtEGFP_F	TCGAGCTCGGTACCCATGTTTACACCCGTACATACGTCCTTGG	Localization screening
AO090023000733-pUtEGFP_R	GAAAGCTGGGTCCCCTACCAGGTTGCCTAGCATGTACCCTGTC	Localization screening
AO090023000759-pUtEGFP_F	TCGAGCTCGGTACCCATGGTTGAACTTCAGTCCATCTTTAAAAA	Localization screening
AO090023000759-pUtEGFP_R	GAAAGCTGGGTCCCCCTGCTCGAAAGCCCTAAGCACAGCAAGAG	Localization screening
AO090023000760-pUtEGFP_F	TCGAGCTCGGTACCCATGGCGGAAAAACGCAGACTTTCCGCTCG	Localization screening
AO090023000760-pUtEGFP_R	GAAAGCTGGGTCCCCTAGACCCATCGGTACAAGTCCAGTTGGT	Localization screening
AO090023000761-pUtEGFP_F	TCGAGCTCGGTACCCATGGCGGAAAAACGCAGACTTTCCGCTC	Localization screening
AO090023000761-pUtEGFP_R	GAAAGCTGGGTCCCCTAGACCCATCGGTACAAGTCCAGTTGGTG	Localization screening
AO090023000772-pUtEGFP_F	TCGAGCTCGGTACCCATGTCCCCGATCCCTATCACTATCGTGAC	Localization screening
AO090023000772-pUtEGFP_R	GAAAGCTGGGTCCCCAACAAGTCGCTCAACAACCAGCTCCGCTC	Localization screening
AO090023000787-pUtEGFP_F	TCGAGCTCGGTACCCATGGCTATGTCCAAGATCGTGTCGCTTAC	Localization screening
AO090023000787-pUtEGFP_R	GAAAGCTGGGTCCCCAGCGCTGAAAACCTCAGGGCCAGGGATGG	Localization screening
AO090023000822-pUtEGFP_F	TCGAGCTCGGTACCCATGGGGCGACAGGCGTACTTAAACAGACT	Localization screening
AO090023000822-pUtEGFP_R	GAAAGCTGGGTCCCCTAGTGTCCCCCATCCGCAGAATCTCCTAC	Localization screening
AO090023000851-pUtEGFP_F	TCGAGCTCGGTACCCATGCCTCATCCCAATAGGTTCCAGAGCTC	Localization screening
AO090023000851-pUtEGFP_R	GAAAGCTGGGTCCCCGTGTCTCCTACTGCCTTTGTTTATCTGCT	Localization screening
AO090023000866-pUtEGFP_F	TCGAGCTCGGTACCCATGGACTTGCCGCGAATTTCGCCACCCT	Localization screening
AO090023000866-pUtEGFP_R	GAAAGCTGGGTCCCCGCAGCCGCTGAGGACCTCGTTAATGTTAT	Localization screening
AO090023000891-pUtEGFP_F	TCGAGCTCGGTACCCATGGCTCCCTCAGACTTGGACCAGCTCAT	Localization screening
AO090023000891-pUtEGFP_R	GAAAGCTGGGTCCCCCTGGACTACGAGGCTTGCACTGGGTGTAA	Localization screening
AO090023000913-pUtEGFP_F	TCGAGCTCGGTACCCATGGGTATACCGTAAGTTTTGTCCCATTC	Localization screening
AO090023000913-pUtEGFP_R	GAAAGCTGGGTCCCCCTGCTGCTGTCTGGATGGCCCATCAACC	Localization screening
AO090023000934-pUtEGFP_F	TCGAGCTCGGTACCCATGGCCACTGCTGAGGGCCCCGCCAGG	Localization screening
AO090023000934-pUtEGFP_R	GAAAGCTGGGTCCCCGCCCTTCTTCGCCTCGCCTGGCACTTCAG	Localization screening
AO090023000940-pUtEGFP_F	TCGAGCTCGGTACCCATGGCACGTCCACGCGCCCATTCAGGTGC	Localization screening
AO090023000940-pUtEGFP_R	GAAAGCTGGGTCCCCTGTCCGTCTTCGCGTCAATAAGTTTCCG	Localization screening
AO090023000945-pUtEGFP_F	TCGAGCTCGGTACCCATGCCATTCTCATCCTCCTCATCCTCCT	Localization screening
AO090023000945-pUtEGFP_R	GAAAGCTGGGTCCCCTGGCGGTGAAATGGCCAGCCCGTTCATGA	Localization screening
AO090023000957-pUtEGFP_F	TCGAGCTCGGTACCCATGTCCGCCTCAGACAATGCGTTCCAAGA	Localization screening
AO090023000957-pUtEGFP_R	GAAAGCTGGGTCCCCGGCAACTTGATTGCAGCTATCCCAGTATT	Localization screening
AO090023000961-pUtEGFP_F	TCGAGCTCGGTACCCATGGTGGAACTAGGGATCTCCTTTGGAAC	Localization screening
AO090023000961-pUtEGFP_R	GAAAGCTGGGTCCCCTGATTTCTCATGAGGCTCAGCATCATTAT	Localization screening
AO090023000969-pUtEGFP_F	TCGAGCTCGGTACCCATGAAGATCCAGCGATGTCTTTTCAACG	Localization screening
AO090023000969-pUtEGFP_R	GAAAGCTGGGTCCCCTCTAAACCACCAATTGACCTATGGTGTGT	Localization screening
AO090023000990-pUtEGFP_F	TCGAGCTCGGTACCCATGGAGCATATATCAACTGTGAGCTCTT	Localization screening
AO090023000990-pUtEGFP_R	GAAAGCTGGGTCCCCACCAATGCAGTGCGTCTCAAAGGTCGAAA	Localization screening
AO090023000991-pUtEGFP_F	TCGAGCTCGGTACCCATGCATTATCACCACCGACACCAGACTCA	Localization screening
AO090023000991-pUtEGFP_R	GAAAGCTGGGTCCCCCTTCCGCATATCCCACGTTGGACGAAGGT	Localization screening
AO090023000993-pUtEGFP_F	TCGAGCTCGGTACCCATGTCCGCATCATCAGCAGGTATGATGGA	Localization screening
AO090023000993-pUtEGFP_R	GAAAGCTGGGTCCCCGAAGTTTTGGGCGATTCCAGCATTTCCTT	Localization screening
AO090023000995-pUtEGFP_F	TCGAGCTCGGTACCCATGTAAGTGAATATAATCCCCCTGTGAGA	Localization screening
AO090023000995-pUtEGFP_R	GAAAGCTGGGTCCCCTTGACCGTAGCCTAGGATCAAATAACGGC	Localization screening
AO090023001000-pUtEGFP_F	TCGAGCTCGGTACCCATGCCTGCTCAACGGCCACGGGCGGCCTT	Localization screening
AO090023001000-pUtEGFP_R	GAAAGCTGGGTCCCCCTGACTGATGGATTCCGGCGGAGTGAGGA	Localization screening
AO090023001010-pUtEGFP_F	TCGAGCTCGGTACCCATGGCTACAACAACCGTCCAAACGAAGCA	Localization screening
AO090023001010-pUtEGFP_R	GAAAGCTGGGTCCCCCATTGTCCTGAAAACACCGAATACACCG	Localization screening
AO090023001012-pUtEGFP_F	TCGAGCTCGGTACCCATGTCGCAGAGGACCGATGCATCGCCTAC	Localization screening
AO090023001012-pUtEGFP_R	GAAAGCTGGGTCCCCCAGCCAGAGGACCCACCTAACACCAGATA	Localization screening
AO090023001014-pUtEGFP_F	TCGAGCTCGGTACCCATGGTTTATTACATTCGTTTCCTCAAAAC	Localization screening
AO090023001014-pUtEGFP_R	GAAAGCTGGGTCCCCTGTCGCGATAGGCTTTAGAAGTTTTGCCT	Localization screening
AO090026000051-pUtEGFP_F	TCGAGCTCGGTACCCATGGGAAGTATTGGATCCACCCCCTACAC	Localization screening
AO090026000051-pUtEGFP_R	GAAAGCTGGGTCCCCTGTGATGACCAAGTCCTCGAAGCCACGTG	Localization screening
AO090026000077-pUtEGFP_F	TCGAGCTCGGTACCCATGACCTCGAAATGGGGCAGAATAGCGGA	Localization screening
AO090026000077-pUtEGFP_R	GAAAGCTGGGTCCCCTCTGCGGTCCGCACAGATGGTGTCCACAG	Localization screening
AO090026000081-pUtEGFP_F	TCGAGCTCGGTACCCATGCCCGCCAAAAAAGTCCTCATAATCCT	Localization screening
AO090026000081-pUtEGFP_R	GAAAGCTGGGTCCCCATGTACACTCAACATCTGCAAAAACTGAT	Localization screening
AO090026000100-pUtEGFP_F	TCGAGCTCGGTACCCATGGGCCAACAAGCCTCCGTCCCTCAACC	Localization screening
AO090026000100-pUtEGFP_R	GAAAGCTGGGTCCCCAACCCTCATAAACCACCAAGCACTCAGAA	Localization screening
AO090026000159-pUtEGFP_F	TCGAGCTCGGTACCCATGACTGGAAAAGTTCCTCATGCTGCTTT	Localization screening
AO090026000159-pUtEGFP_R	GAAAGCTGGGTCCCCTCGGCCGCTGTAGGTTGACCGACTCGACC	Localization screening
AO090026000160-pUtEGFP_F	TCGAGCTCGGTACCCATGCCTCCAGTTATACAAGCTGGGGATGA	Localization screening
AO090026000160-pUtEGFP_R	GAAAGCTGGGTCCCCCGAGTAGCGAGTTTCATCGCCGTCACTGT	Localization screening
AO090026000164-pUtEGFP_F	TCGAGCTCGGTACCCATGCCCAAAAAGCATCATAGGTCTAATTT	Localization screening
AO090026000164-pUtEGFP_R	GAAAGCTGGGTCCCCAGGTAGAAGACTTAAATACTCCTTCCCG	Localization screening
AO090026000187-pUtEGFP_F	TCGAGCTCGGTACCCATGGTGTCTCGCGGCCGTTATCGCCGATT	Localization screening
AO090026000187-pUtEGFP_R	GAAAGCTGGGTCCCCTGACCCTTGGCCGTGATGGTGCACTAGGG	Localization screening
AO090026000188-pUtEGFP_F	TCGAGCTCGGTACCCATGCCATACACTGCGCCGCTCAAGTCGTC	Localization screening
AO090026000188-pUtEGFP_R	GAAAGCTGGGTCCCCTCCTTGAATAACTGCTGGTCTTTGTGTTT	Localization screening
AO090026000258-pUtEGFP_F	TCGAGCTCGGTACCCATGAAGAATGAACGTGCATATTTAGTCCA	Localization screening
AO090026000258-pUtEGFP_R	GAAAGCTGGGTCCCCCTGCCAATTCTGCGGAAGAATTTCAATAA	Localization screening
AO090026000266-pUtEGFP_F	TCGAGCTCGGTACCCATGTTGGATGAGCTAGATAACGTGTTTGA	Localization screening
AO090026000266-pUtEGFP_R	GAAAGCTGGGTCCCCAATCCCTTCGATGGTATCTGACTCTGAGT	Localization screening
AO090026000269-pUtEGFP_F	TCGAGCTCGGTACCCATGGCCCCGGCCACAATCCCACAATTCC	Localization screening
AO090026000269-pUtEGFP_R	GAAAGCTGGGTCCCCCCAGATACCCAACCATTTCTTAACAGGTC	Localization screening
AO090026000276-pUtEGFP_F	TCGAGCTCGGTACCCATGGCTTACGATGGATATCAGAACAACTC	Localization screening
AO090026000276-pUtEGFP_R	GAAAGCTGGGTCCCCCTTATAGGTATATGTCTTGTAATCATATC	Localization screening
AO090026000289-pUtEGFP_F	TCGAGCTCGGTACCCATGCCTACGCCACTCCCTTCTAGTTTTGC	Localization screening
AO090026000289-pUtEGFP_R	GAAAGCTGGGTCCCCCCGCTTGCCCTTCTTACGAGGAGCAACAA	Localization screening
AO090026000292-pUtEGFP_F	TCGAGCTCGGTACCCATGAAAACCCTCTACAAAAACGGCCACTT	Localization screening
AO090026000292-pUtEGFP_R	GAAAGCTGGGTCCCCCTCCCTCCCCCAAACCCTCCTCCCATCAA	Localization screening
AO090026000326-pUtEGFP_F	TCGAGCTCGGTACCCATGACAGCAGCTCAACTTCCCACGGGTAG	Localization screening
AO090026000326-pUtEGFP_R	GAAAGCTGGGTCCCCGTAGCGGTGAGGAACTCGATGGACTCCG	Localization screening
AO090026000343-pUtEGFP_F	TCGAGCTCGGTACCCATGATGATGGCGCAGCCATTTCCTGCCCA	Localization screening
AO090026000343-pUtEGFP_R	GAAAGCTGGGTCCCCATTAGCAGTGCCTTTCTGTCTTTTACCAC	Localization screening
AO090026000355-pUtEGFP_F	TCGAGCTCGGTACCCATGGGAGAGTCGCCTCCATTCCTTTATGG	Localization screening
AO090026000355-pUtEGFP_R	GAAAGCTGGGTCCCCCAGCCCAGCAAAACGTGCCCATCCAGCAG	Localization screening
AO090026000362-pUtEGFP_F	TCGAGCTCGGTACCCATGACAGTGAACACCGAGCCTCCTAAATC	Localization screening
AO090026000362-pUtEGFP_R	GAAAGCTGGGTCCCCTATGCCATTGACGGTTCGTGGATGACGAG	Localization screening
AO090026000375-pUtEGFP_F	TCGAGCTCGGTACCCATGAACATCACATCCTGCTCGCCTGCAG	Localization screening
AO090026000375-pUtEGFP_R	GAAAGCTGGGTCCCCAACACAACGGAAGCTCTCCACTGACGAGA	Localization screening
AO090026000385-pUtEGFP_F	TCGAGCTCGGTACCCATGACTTTGAACTCTACTTCCAGCTTGAC	Localization screening
AO090026000385-pUtEGFP_R	GAAAGCTGGGTCCCCTCCAAACAAGAATACCGAAATTGTGCTAT	Localization screening
AO090026000390-pUtEGFP_F	TCGAGCTCGGTACCCATGCCTCCTCTGTCGGCCTACACTCCGTT	Localization screening
AO090026000390-pUtEGFP_R	GAAAGCTGGGTCCCCTCCCTTAACTTCGTCGGCACTATCCGTGT	Localization screening
AO090026000430-pUtEGFP_F	TCGAGCTCGGTACCCATGGCCCTAGTATCCTACAGCGACTCCGA	Localization screening
AO090026000430-pUtEGFP_R	GAAAGCTGGGTCCCCCCAGCCATACCTTGACCCAGCCTCCTTCT	Localization screening
AO090026000451-pUtEGFP_F	TCGAGCTCGGTACCCATGCCGGCTATGTCTCGTCGCCGTACATC	Localization screening
AO090026000451-pUtEGFP_R	GAAAGCTGGGTCCCCGAGCATCGCCAACCAGTTAATGACCTGA	Localization screening
AO090026000461-pUtEGFP_F	TCGAGCTCGGTACCCATGAGGCAGCCGGAGATGTCCCATTCTCC	Localization screening
AO090026000461-pUtEGFP_R	GAAAGCTGGGTCCCCTTCGCGAGGCAGTTTTCGGGCCTTGCGTA	Localization screening
AO090026000518-pUtEGFP_F	TCGAGCTCGGTACCCATGCCCCGGCTCATACGCCGCCAACCATT	Localization screening
AO090026000518-pUtEGFP_R	GAAAGCTGGGTCCCCGAACCTTCCTGTCTGGCGACGTAAGTCGA	Localization screening
AO090026000519-pUtEGFP_F	TCGAGCTCGGTACCCATGTTCTCTCGAACTCTCTTCGCAAATGC	Localization screening
AO090026000519-pUtEGFP_R	GAAAGCTGGGTCCCCGTTTGTCATACCCTGTAGAACTCTTCCTA	Localization screening
AO090026000529-pUtEGFP_F	TCGAGCTCGGTACCCATGACAGATACCTCCCCTGTCGTCATCAC	Localization screening
AO090026000529-pUtEGFP_R	GAAAGCTGGGTCCCCGGAAAGCGAGGATAGCTGGGAAGCCTGTG	Localization screening
AO090026000549-pUtEGFP_F	TCGAGCTCGGTACCCATGGCTTTTCCCCTCCCGCGGGGCATTAC	Localization screening
AO090026000549-pUtEGFP_R	GAAAGCTGGGTCCCCGAACTCCATATCGTCATCGTCGTCTTGCG	Localization screening
AO090026000558-pUtEGFP_F	TCGAGCTCGGTACCCATGGATAACGAGATCCCTCTGCCCCCGCC	Localization screening
AO090026000558-pUtEGFP_R	GAAAGCTGGGTCCCCCAGCTGTAATTCTTCCCGAGAATGTTGAT	Localization screening
AO090026000604-pUtEGFP_F	TCGAGCTCGGTACCCATGTCCAGCATACGCGATAAGCGCAAACA	Localization screening
AO090026000604-pUtEGFP_R	GAAAGCTGGGTCCCCAAACAAAGTCGTCGACTCGTTCCACGGTT	Localization screening
AO090026000620-pUtEGFP_F	TCGAGCTCGGTACCCATGCTCCACTCCCGCCTCCGACCCCTCCC	Localization screening
AO090026000620-pUtEGFP_R	GAAAGCTGGGTCCCCCTCTCCCTTTCTCTTGAGGAGAGCAATCA	Localization screening
AO090026000628-pUtEGFP_F	TCGAGCTCGGTACCCATGACGGATGATCATCCGTCCGCCGCGGA	Localization screening
AO090026000628-pUtEGFP_R	GAAAGCTGGGTCCCCCGTTGATCGAGTAAGGCAACGTTGGTTTC	Localization screening
AO090026000276-pUtEGFP_F	TCGAGCTCGGTACCCATGGCTGCTACGAGTACCGACAGGATTA	Localization screening
AO090026000276-pUtEGFP_R	GAAAGCTGGGTCCCCCATGACAAGACAGGACCCACCACTGTGTG	Localization screening
AO090026000660-pUtEGFP_F	TCGAGCTCGGTACCCATGTGGGACTTGCGCATGGCATCCGCAGT	Localization screening
AO090026000660-pUtEGFP_R	GAAAGCTGGGTCCCCAGTTAGAGGATACGCTGGGCCCGGCGCTA	Localization screening
AO090026000663-pUtEGFP_F	TCGAGCTCGGTACCCATGCAGAGCCTTTGGTCTCGGGCCGCCT	Localization screening
AO090026000663-pUtEGFP_R	GAAAGCTGGGTCCCCATTTCCAACGTATCGAATGTTTACCGTGG	Localization screening
AO090026000696-pUtEGFP_F	TCGAGCTCGGTACCCATGTTTTTCTGGAACAAGCGGCCGCGGTG	Localization screening
AO090026000696-pUtEGFP_R	GAAAGCTGGGTCCCCCTCCCATCTCTTCCATTCTTCCAGGTTTC	Localization screening
AO090026000707-pUtEGFP_F	TCGAGCTCGGTACCCATGGCGATATGGCCGTTTGGTCGGAAGAA	Localization screening
AO090026000707-pUtEGFP_R	GAAAGCTGGGTCCCCATGGCCATGGCGGCCGTCGTAGTCATCG	Localization screening
AO090026000711-pUtEGFP_F	TCGAGCTCGGTACCCATGTCGAATGCAGACGCCCCTGTCGAGA	Localization screening
AO090026000711-pUtEGFP_R	GAAAGCTGGGTCCCCACGAATGGACTTCCGACTAAATGCCGGAT	Localization screening
AO090026000715-pUtEGFP_F	TCGAGCTCGGTACCCATGACGTACAAGCCCCCTAAGGTCGAAG	Localization screening
AO090026000715-pUtEGFP_R	GAAAGCTGGGTCCCCAATGCTTAGAAGTTCCCCTTGCCTTTTAT	Localization screening
AO090026000798-pUtEGFP_F	TCGAGCTCGGTACCCATGGGTTGGAAGCGCCAGAAGCCGCAAG	Localization screening
AO090026000798-pUtEGFP_R	GAAAGCTGGGTCCCCCGACCTAGAAATCCAGTTCGTCCACTGAC	Localization screening
AO090026000805-pUtEGFP_F	TCGAGCTCGGTACCCATGCGCTGGTCGCAAGGTCACTCAACTCG	Localization screening
AO090026000805-pUtEGFP_R	GAAAGCTGGGTCCCCAGAACCAAGGACCCATGTTTCAAAAGGGA	Localization screening
AO090026000813-pUtEGFP_F	TCGAGCTCGGTACCCATGGAGATGCTCCATAGTAGCCTGTCCTC	Localization screening
AO090026000813-pUtEGFP_R	GAAAGCTGGGTCCCCATGGCTGACCTTCCTCGGAAGCAACCTCG	Localization screening
AO090026000821-pUtEGFP_F	TCGAGCTCGGTACCCATGCCCTTGCGCATCACCTCTGCTCCTGT	Localization screening
AO090026000821-pUtEGFP_R	GAAAGCTGGGTCCCCTAGACAACGTACCCCCGGTCCAACACTAC	Localization screening
AO090026000831-pUtEGFP_F	TCGAGCTCGGTACCCATGCCAATCAAACTTCCTAAAGGCTTTGC	Localization screening
AO090026000831-pUtEGFP_R	GAAAGCTGGGTCCCCATGTACCGCATTCAACAGGTCTCCAAAAC	Localization screening
AO090026000834-pUtEGFP_F	TCGAGCTCGGTACCCATGAAGGGTACTCTAACCGGTGGCTCTAC	Localization screening
AO090026000834-pUtEGFP_R	GAAAGCTGGGTCCCCCAGCCTGGTAGAGCTATTTTCCTGTTGCC	Localization screening
AO090026000848-pUtEGFP_F	TCGAGCTCGGTACCCATGGCCTCATTCAAGGTACGGCGTTTGT	Localization screening
AO090026000848-pUtEGFP_R	GAAAGCTGGGTCCCCCTCCTCCATCCGACCAAAAACGCCATCGT	Localization screening
AO090026000849-pUtEGFP_F	TCGAGCTCGGTACCCATGTTTGTGGACGATCCCCGTGACGCGGG	Localization screening
AO090026000849-pUtEGFP_R	GAAAGCTGGGTCCCCATCAATGTTGTCGTCGAAGGAATTTACTG	Localization screening
AO090038000051-pUtEGFP_F	TCGAGCTCGGTACCCATGTCCATCGGAAATGGGAAAGCTAGCTC	Localization screening
AO090038000051-pUtEGFP_R	GAAAGCTGGGTCCCCAACTGACCTCTCCCGCACAGCATAACAAA	Localization screening
AO090038000089-pUtEGFP_F	TCGAGCTCGGTACCCATGGATCCCCTTGTTTCATCTCATCAAGC	Localization screening
AO090038000089-pUtEGFP_R	GAAAGCTGGGTCCCCGATAACTGATAGAATCTCGTTCGTCTCAT	Localization screening
AO090038000138-pUtEGFP_F	TCGAGCTCGGTACCCATGACAAAAGATACACATTCTCCTAGAT	Localization screening
AO090038000138-pUtEGFP_R	GAAAGCTGGGTCCCCCTCCACTTCATTTGCAGGCTTTGTGCGCA	Localization screening
AO090038000241-pUtEGFP_F	TCGAGCTCGGTACCCATGGCACCCAAAAAGATCATTATCGATA	Localization screening
AO090038000241-pUtEGFP_R	GAAAGCTGGGTCCCCAGTAAACAACCGTTCAAGGAGAACAGCCC	Localization screening
AO090038000243-pUtEGFP_F	TCGAGCTCGGTACCCATGATGAATCCTTACCTCAGCTGGGCTAT	Localization screening
AO090038000243-pUtEGFP_R	GAAAGCTGGGTCCCCAGCAGCCCAATCGGAGTCGAGAGGATGT	Localization screening
AO090026000813-pUtEGFP_F	TCGAGCTCGGTACCCATGTGGCTGTGGCGAGGCGCTCAATCGGC	Localization screening
AO090026000813-pUtEGFP_R	GAAAGCTGGGTCCCCTATGTCCATGCTCCAGCGCCACGGTCGTA	Localization screening
AO090038000248-pUtEGFP_F	TCGAGCTCGGTACCCATGAAAGGCATTACTTTAAGGGGTCAAAG	Localization screening
AO090038000248-pUtEGFP_R	GAAAGCTGGGTCCCCTTGCATACCAGGCATTAAGTCCGTCTTGT	Localization screening
AO090038000255-pUtEGFP_F	TCGAGCTCGGTACCCATGACGGGTAAGACGAGGAGGCATGCCTC	Localization screening
AO090038000255-pUtEGFP_R	GAAAGCTGGGTCCCCCAAAGGTGGGTCGACTTCGTTGGCACCGT	Localization screening
AO090038000256-pUtEGFP_F	TCGAGCTCGGTACCCATGTCTCTTGCTCAAAATCATTACGTTAT	Localization screening
AO090038000256-pUtEGFP_R	GAAAGCTGGGTCCCCCAATTTCGGCTGAGTCTGATCCTGTCCCT	Localization screening
AO090038000280-pUtEGFP_F	TCGAGCTCGGTACCCATGCGCAGTGGTATTTACAACGGGTCCG	Localization screening
AO090038000280-pUtEGFP_R	GAAAGCTGGGTCCCCAGATGCTATCTGCGGTCCAAATGGACCAT	Localization screening
AO090038000320-pUtEGFP_F	TCGAGCTCGGTACCCATGGTGAACGAGAGCCAAGCCGTCACGGC	Localization screening
AO090038000320-pUtEGFP_R	GAAAGCTGGGTCCCCAATAAACGGACATCGGCCTGTTCGTGAAC	Localization screening
AO090038000351-pUtEGFP_F	TCGAGCTCGGTACCCATGGCGCAACAAAAATGGAAGGTTGGATC	Localization screening
AO090038000351-pUtEGFP_R	GAAAGCTGGGTCCCCTTTCATGGTACTATCCACCAGCTCGCG	Localization screening
AO090038000354-pUtEGFP_F	TCGAGCTCGGTACCCATGCCTGTCATGGCCCCAGGCTGGGCT	Localization screening
AO090038000354-pUtEGFP_R	GAAAGCTGGGTCCCCGCCCTGTAGGGCCTTGAAGGCTTCCCG	Localization screening
AO090038000358-pUtEGFP_F	TCGAGCTCGGTACCCATGCCTGTCATGGCCCCAGGCTGGGCTT	Localization screening
AO090038000358-pUtEGFP_R	GAAAGCTGGGTCCCCGCCCTGTAGGGCCTTGAAGGCTTCCCGCT	Localization screening
AO090038000382-pUtEGFP_F	TCGAGCTCGGTACCCATGTTACACGGTTCCTCTACGGAGGATGC	Localization screening
AO090038000382-pUtEGFP_R	GAAAGCTGGGTCCCCCGTATCGAGCTCTCCATCAAGCACACGGC	Localization screening
AO090038000405-pUtEGFP_F	TCGAGCTCGGTACCCATGATCGTTCCCAAGCCTCCTGTGAAATT	Localization screening
AO090038000405-pUtEGFP_R	GAAAGCTGGGTCCCCGCGCTCGGCATTGAGATTCAACCAGCTCA	Localization screening
AO090038000416-pUtEGFP_F	TCGAGCTCGGTACCCATGCCCGGAGTTCTAGCCGAGACTACCCT	Localization screening
AO090038000416-pUtEGFP_R	GAAAGCTGGGTCCCCAACACCGTCGTTAAATCTGTAGTAGTTCA	Localization screening
AO090038000421-pUtEGFP_F	TCGAGCTCGGTACCCATGAATAACAAAATGCAATCCCCCACAAT	Localization screening
AO090038000421-pUtEGFP_R	GAAAGCTGGGTCCCCCAATGATTTGACCAAATCTCCCAGCATAT	Localization screening
AO090038000441-pUtEGFP_F	TCGAGCTCGGTACCCATGCCGTTATCATCAGGCACCCACCGTCA	Localization screening
AO090038000441-pUtEGFP_R	GAAAGCTGGGTCCCCAGAAATTGGAGGAGCACGGTTACATTCGG	Localization screening
AO090038000320-pUtEGFP_F	TCGAGCTCGGTACCCATGGCGTCTCACACTAAAAAGGACGATTA	Localization screening
AO090038000428-pUtEGFP_R	GAAAGCTGGGTCCCCGTTCACTACTGTCTGTAAAAGCCTTCCCG	Localization screening
AO090038000448-pUtEGFP_F	TCGAGCTCGGTACCCATGGGATTCAATATCAAACAACTTTTCAG	Localization screening
AO090038000448-pUtEGFP_R	GAAAGCTGGGTCCCCAGAATGGCCATTTGCATCTACACTCATAT	Localization screening
AO090038000529-pUtEGFP_F	TCGAGCTCGGTACCCATGTCTACAGATGACCCTTTCGCCTTCCT	Localization screening
AO090038000529-pUtEGFP_R	GAAAGCTGGGTCCCCCCGCCGAAGAGAGCTCATCCGAGAGGGTT	Localization screening
SppW-pUtEGFP_F	TCGAGCTCGGTACCCATGTCCTCCGTCCACAATGAGGGCGCCG	Localization screening
SppW-pUtEGFP_R	GAAAGCTGGGTCCCCGCGATCATACATGGCCGTTCTCCTGCCTC	Localization screening
AO090038000542-pUtEGFP_F	TCGAGCTCGGTACCCATGGCAGCGATACTATCTCTTCCATCATT	Localization screening
AO090038000542-pUtEGFP_R	GAAAGCTGGGTCCCCTATTTCCATGACGTCGGTCAACTCGTCCT	Localization screening
AO090038000577-pUtEGFP_F	TCGAGCTCGGTACCCATGATGGGCTCTCAAGGTACGTGCTAAGA	Localization screening
AO090038000577-pUtEGFP_R	GAAAGCTGGGTCCCCAGTGAGTATCTCAATGCCGTGTGCCCGGC	Localization screening
AO090038000582-pUtEGFP_F	TCGAGCTCGGTACCCATGTCTGCAACCCTCTACATCGACAGGCC	Localization screening
AO090038000582-pUtEGFP_R	GAAAGCTGGGTCCCCCAGGCTGATATTGAGGTGGACTGTCTTCC	Localization screening
AO090038000583-pUtEGFP_F	TCGAGCTCGGTACCCATGCGTCTCCACCTCATTATTCAACGCCA	Localization screening
AO090038000583-pUtEGFP_R	GAAAGCTGGGTCCCCGGATTTTGGCCTCCGCTTTCTTCCCC	Localization screening
AO090038000586-pUtEGFP_F	TCGAGCTCGGTACCCATGGCTTCTCTTTTATCTTTTGCTGGTT	Localization screening
AO090038000586-pUtEGFP_R	GAAAGCTGGGTCCCCATCGGCCTTCTTTTCTTGTCTTTTCCGTT	Localization screening
AO090038000590-pUtEGFP_F	TCGAGCTCGGTACCCATGGCATCCCGTCCGCATAGCCCAGTTCC	Localization screening
AO090038000590-pUtEGFP_R	GAAAGCTGGGTCCCCCTCTGCCAAAGTCTCCCTCAACAGGCTCT	Localization screening
AO090038000604-pUtEGFP_F	TCGAGCTCGGTACCCATGAATCAGATGAATGTAGCTGGGATGAA	Localization screening
AO090038000604-pUtEGFP_R	GAAAGCTGGGTCCCCCAAGCCATCTCCGGCACCGGTCTCAACC	Localization screening
AO090038000611-pUtEGFP_F	TCGAGCTCGGTACCCATGTCTCCTGCACCTGTCGCTGCCTCTCA	Localization screening
AO090038000611-pUtEGFP_R	GAAAGCTGGGTCCCCATGTTTATTGACAAGAGATCCCAATTGC	Localization screening
AO090038000626-pUtEGFP_F	TCGAGCTCGGTACCCATGGAATTTCCATATATGCGAGCGTTCAT	Localization screening
AO090038000626-pUtEGFP_R	GAAAGCTGGGTCCCCTTGGGTAATGAACTTCGGGTAATACGGTG	Localization screening
AO090038000629-pUtEGFP_F	TCGAGCTCGGTACCCATGGCGAACTGGAAAGTGTCACCAACTG	Localization screening
AO090038000629-pUtEGFP_R	GAAAGCTGGGTCCCCGCACGTCTACCAAATGGTTCTGCCAGTTG	Localization screening
AO090038000633-pUtEGFP_F	TCGAGCTCGGTACCCATGTCTGATACTGTCCAAAAACTATGTCT	Localization screening
AO090038000633-pUtEGFP_R	GAAAGCTGGGTCCCCATATCCGTACAGTCGTTTCATGTAGTCAT	Localization screening
AO090102000018-pUtEGFP_F	TCGAGCTCGGTACCCATGCAGCAGCTGTTTCCCAGCTCGGAGTG	Localization screening
AO090102000018-pUtEGFP_R	GAAAGCTGGGTCCCCATAATTTGGTTTCCGATCAATATCAACCA	Localization screening
AO090102000071-pUtEGFP_F	TCGAGCTCGGTACCCATGACACGACCGAACCAGAGTCGCTACCT	Localization screening
AO090102000071-pUtEGFP_R	GAAAGCTGGGTCCCCTGGAAACTGCATCATTTTCTGGCTATCAA	Localization screening
AO090102000099-pUtEGFP_F	TCGAGCTCGGTACCCATGGATCTGCAGCCGCCATCGGTCTTGGC	Localization screening
AO090102000099-pUtEGFP_R	GAAAGCTGGGTCCCCTACAATAAGTCTCTCAAACGAGTATTTCC	Localization screening
AO090102000119-pUtEGFP_F	TCGAGCTCGGTACCCATGCCTCCAGCCAGTTCGTCGTTTACGGC	Localization screening
AO090102000119-pUtEGFP_R	GAAAGCTGGGTCCCCAGTATCTCGAAGAAGTAAGAGAACAGAAT	Localization screening
AO090102000163-pUtEGFP_F	TCGAGCTCGGTACCCATGGAAGAACTTCGGCGGGCGTGCCGTG	Localization screening
AO090102000163-pUtEGFP_R	GAAAGCTGGGTCCCCGGCTTCCCCAAAAAAGCCCCCATCATTAG	Localization screening
AO090102000205-pUtEGFP_F	TCGAGCTCGGTACCCATGCTCCCTCAGTCACTCGAATGTCTCCA	Localization screening
AO090102000205-pUtEGFP_R	GAAAGCTGGGTCCCCCAAAGCTGTCTCCTTCCGGATCTTGTCAA	Localization screening
AO090102000219-pUtEGFP_F	TCGAGCTCGGTACCCATGGAAGAAGGAACCGCTAATACCAACCC	Localization screening
AO090102000219-pUtEGFP_R	GAAAGCTGGGTCCCCTACGTTTGAATGGCCGTCAGACGGGGTAG	Localization screening
AO090102000251-pUtEGFP_F	TCGAGCTCGGTACCCATGACCTCTCCCTACCATCGCCGTCCTA	Localization screening
AO090102000251-pUtEGFP_R	GAAAGCTGGGTCCCCCAAAACCACAACCTGCGGCTTATTCGACA	Localization screening
AO090102000258-pUtEGFP_F	TCGAGCTCGGTACCCATGAGACTATCCATCCGTGTTGGTACGGC	Localization screening
AO090102000258-pUtEGFP_R	GAAAGCTGGGTCCCCCCAGAAGTACGGGTTCCCATAGACATCCG	Localization screening
AO090102000288-pUtEGFP_F	TCGAGCTCGGTACCCATGACAGCTATGGCGATGGAAAAGCCCGA	Localization screening
AO090102000288-pUtEGFP_R	GAAAGCTGGGTCCCCCAGATCACGGAGCAGGCTGCCTTCCGCAA	Localization screening
AO090102000294-pUtEGFP_F	TCGAGCTCGGTACCCATGGGAGATATCACGGGAACCGAGTCACC	Localization screening
AO090102000294-pUtEGFP_R	GAAAGCTGGGTCCCCGTCTTTCTTGAAGGTGGGAGAGTCCAATG	Localization screening
AO090102000345-pUtEGFP_F	TCGAGCTCGGTACCCATGACCCACCGGCAAACCTCGGGATTCGC	Localization screening
AO090102000345-pUtEGFP_R	GAAAGCTGGGTCCCCAGAAGTCCTGTCAACAAGCTCCTCCAACA	Localization screening
AO090102000350-pUtEGFP_F	TCGAGCTCGGTACCCATGGCCCAACAGAGGAGCACGAATGCGAA	Localization screening
AO090102000350-pUtEGFP_R	GAAAGCTGGGTCCCCATAAACATCTGGGACGAATGCAGCCGGAA	Localization screening
AO090102000359-pUtEGFP_F	TCGAGCTCGGTACCCATGATGATCATGTTAAACGTGGTGTTGAT	Localization screening
AO090102000359-pUtEGFP_R	GAAAGCTGGGTCCCCCTTCCCCGTACACCTATCGTCATCATCTT	Localization screening
AO090102000369-pUtEGFP_F	TCGAGCTCGGTACCCATGGCCGCTCTCACAATGACTCCCACCGT	Localization screening
AO090102000369-pUtEGFP_R	GAAAGCTGGGTCCCCAGCAGATTCCTCCACAGCGCTTCCGCTCT	Localization screening
AO090102000378-pUtEGFP_F	TCGAGCTCGGTACCCATGCCAAACTCAGTAACGAATGCGACAAG	Localization screening
AO090102000378-pUtEGFP_R	GAAAGCTGGGTCCCCTGGCATGCCGCCCGTCGCGCTGAAATCAA	Localization screening
AO090102000418-pUtEGFP_F	TCGAGCTCGGTACCCATGATATATAGCATTGAGATAGCAGAAGC	Localization screening
AO090102000418-pUtEGFP_R	GAAAGCTGGGTCCCCGTCACTACCCTCCAGATGTCTATCACAT	Localization screening
AO090102000482-pUtEGFP_F	TCGAGCTCGGTACCCATGACTCTCGGACAGCTTTTTGAACGAGA	Localization screening
AO090102000482-pUtEGFP_R	GAAAGCTGGGTCCCCCGCCCTCCTCGACACCGAAGTCTCAACA	Localization screening
AO090102000485-pUtEGFP_F	TCGAGCTCGGTACCCATGCCACGACCTAAAACTCTTCCACTCGT	Localization screening
AO090102000485-pUtEGFP_R	GAAAGCTGGGTCCCCCTTTTTAATACCGATGACAGCCAGATTCC	Localization screening
AO090102000494-pUtEGFP_F	TCGAGCTCGGTACCCATGCGCCAAACTATGAGGCTTGACGTCGG	Localization screening
AO090102000494-pUtEGFP_R	GAAAGCTGGGTCCCCGTGGTGGTGGCCATGGCGATGATGCCCA	Localization screening
AO090102000501-pUtEGFP_F	TCGAGCTCGGTACCCATGTTTAGCAAGGCTTTCCTTTCCGCTGC	Localization screening
AO090102000501-pUtEGFP_R	GAAAGCTGGGTCCCCAGCGTGGTTGTGGTAGTTGCGCTTCCTGT	Localization screening
AO090102000505-pUtEGFP_F	TCGAGCTCGGTACCCATGCAAGCGTCCTACTCATCCGAGTCCTC	Localization screening
AO090102000505-pUtEGFP_R	GAAAGCTGGGTCCCCGATTTCATCTGCCATCAAATGAGTGCGCA	Localization screening
AO090102000532-pUtEGFP_F	TCGAGCTCGGTACCCATGGCCTCTCATCAACTTGCCATTGCGAA	Localization screening
AO090102000532-pUtEGFP_R	GAAAGCTGGGTCCCCCCTCCATCCACGACCAGGTGGGTAGCCAT	Localization screening
AO090102000581-pUtEGFP_F	TCGAGCTCGGTACCCATGCCCTCCATTCGGCCTGTTTCAACATG	Localization screening
AO090102000581-pUtEGFP_R	GAAAGCTGGGTCCCCTGCGATAGAATCAAATTCTTCAAGCTCGC	Localization screening
AO090102000582-pUtEGFP_F	TCGAGCTCGGTACCCATGGAGGTCTCGATGGACACAAGCCCAGC	Localization screening
AO090102000582-pUtEGFP_R	GAAAGCTGGGTCCCCTTTGCAAACCCATTTCTTCTCAGCCTCTT	Localization screening
AO090102000583-pUtEGFP_F	TCGAGCTCGGTACCCATGGCAGGCGTGCAACTGCAACAACCCAC	Localization screening
AO090102000583-pUtEGFP_R	GAAAGCTGGGTCCCCATCACTGAGGTCTGGATTCGCAACAAAGA	Localization screening
AO090102000592-pUtEGFP_F	TCGAGCTCGGTACCCATGACTGAGACCGTCAGCAAATTGCCATC	Localization screening
AO090102000592-pUtEGFP_R	GAAAGCTGGGTCCCCGTCGAGTCTTTCTGCTGTTCCCGTTCTAT	Localization screening
AO090102000605-pUtEGFP_F	TCGAGCTCGGTACCCATGAGCTCTGCAGACACGGTGCCTTCAGA	Localization screening
AO090102000605-pUtEGFP_R	GAAAGCTGGGTCCCCTCAACCTCCCCAGGATCAAGCTTTGACAG	Localization screening
AO090102000617-pUtEGFP_F	TCGAGCTCGGTACCCATGCCGAAGCCAAAGTCTCTTCTGAAAGA	Localization screening
AO090102000617-pUtEGFP_R	GAAAGCTGGGTCCCCCGACAGTAGTGCTTCCATATCCCGGGG	Localization screening
AO090102000636-pUtEGFP_F	TCGAGCTCGGTACCCATGACGTCTCAGACACCTGAACATGTGA	Localization screening
AO090102000636-pUtEGFP_R	GAAAGCTGGGTCCCCCACATCAGCATCATTGAAGTTGGGGTCTA	Localization screening
AO090102000654-pUtEGFP_F	TCGAGCTCGGTACCCATGGCTGAAGGGTAAGCGGTCAAATCTAT	Localization screening
AO090102000654-pUtEGFP_R	GAAAGCTGGGTCCCCGTAAATCACTGTATCCTCCTTATCCTCGA	Localization screening
AO090103000016-pUtEGFP_F	TCGAGCTCGGTACCCATGGCGCTCCTACAAACGTCCCTTATTTG	Localization screening
AO090103000016-pUtEGFP_R	GAAAGCTGGGTCCCCAGCTCCGGCTCGGTCGACTTCATTCTGC	Localization screening
AO090103000029-pUtEGFP_F	TCGAGCTCGGTACCCATGTCCACACCTCTGTCTCCCTTAACATC	Localization screening
AO090103000029-pUtEGFP_R	GAAAGCTGGGTCCCCATTCTTAGCGCATGTCCTTGCCGGTGCTC	Localization screening
AO090103000032-pUtEGFP_F	TCGAGCTCGGTACCCATGACGACCGATCCTTCAGCAAATAAACG	Localization screening
AO090103000032-pUtEGFP_R	GAAAGCTGGGTCCCCTGATTTCCCTTTCATGCCTTTCCGCCTAT	Localization screening
AO090103000036-pUtEGFP_F	TCGAGCTCGGTACCCATGGCACGATACATTACATTTGCCCAATT	Localization screening
AO090103000036-pUtEGFP_R	GAAAGCTGGGTCCCCCTGCTGAAGCTCTGGTCCGATGCTGATCA	Localization screening
AO090103000038-pUtEGFP_F	TCGAGCTCGGTACCCATGCCCTCTCATATGAACGATAGGCTGCT	Localization screening
AO090103000038-pUtEGFP_R	GAAAGCTGGGTCCCCTTCGGAGATAGGCAGTTGAATGATATCGT	Localization screening
AO090103000040-pUtEGFP_F	TCGAGCTCGGTACCCATGCTGCGCCAAGCTGTTCGAGGAGCTCG	Localization screening
AO090103000040-pUtEGFP_R	GAAAGCTGGGTCCCCCAGTAAAAGGTCATTATCCTCCAACGACG	Localization screening
AO090103000046-pUtEGFP_F	TCGAGCTCGGTACCCATGAGCGTATGTGACTGTCGTCCGGTCTC	Localization screening
AO090103000046-pUtEGFP_R	GAAAGCTGGGTCCCCAGAGGATTCTATATATCCATTAGGCCGA	Localization screening
AO090103000047-pUtEGFP_F	TCGAGCTCGGTACCCATGTCAACGCTATCGCCTCAGTTCGTCC	Localization screening
AO090103000047-pUtEGFP_R	GAAAGCTGGGTCCCCCAGTTGGTTTGGGTAGGCCCCGGGCGCA	Localization screening
AO09002000018-pUtEGFP_F	TCGAGCTCGGTACCCATGGCCGGAGCCAAGAAAGGAAA	Localization screening
AO09002000018-pUtEGFP_R	GAAAGCTGGGTCCCCCAGGGTATCGAAGCTTGCTTTACCTCGCC	Localization screening
AO090103000074-pUtEGFP_F	TCGAGCTCGGTACCCATGCGCCAACACTCGCGCATGGCCGTTGC	Localization screening
AO090103000074-pUtEGFP_R	GAAAGCTGGGTCCCCGTATACAGGGACCTTGAAGGCTGGGAACT	Localization screening
AO090103000147-pUtEGFP_F	TCGAGCTCGGTACCCATGGAGTTCGCGCAATCCGCCACCAGTAT	Localization screening
AO090103000147-pUtEGFP_R	GAAAGCTGGGTCCCCGTCCATCAAATATACAGGCGCCTTGACCA	Localization screening
AO090103000211-pUtEGFP_F	TCGAGCTCGGTACCCATGGGCGAGACTTTTTTAGACGCCACTCC	Localization screening
AO090103000211-pUtEGFP_R	GAAAGCTGGGTCCCCCGACCTTGTCGTCACAGTCGTCTTCCCCT	Localization screening
AO090103000241-pUtEGFP_F	TCGAGCTCGGTACCCATGCCATCGGTTGCGAGTAGCATTATACA	Localization screening
AO090103000241-pUtEGFP_R	GAAAGCTGGGTCCCCACCGGTTTCACCTCTTACTACTGCCTCTT	Localization screening
AO090103000319-pUtEGFP_F	TCGAGCTCGGTACCCATGGCCGCTAGTGGTGCGAGGGCGCAGAA	Localization screening
AO090103000319-pUtEGFP_R	GAAAGCTGGGTCCCCATTGAAACTCCAACCCCCATTAAGTCGCA	Localization screening
AO090103000325-pUtEGFP_F	TCGAGCTCGGTACCCATGTCTTCTGCGCGTATGTACTCCCTTGC	Localization screening
AO090103000325-pUtEGFP_R	GAAAGCTGGGTCCCCATAACTGGTGAAATAGTACGGGTTCGCAC	Localization screening
AO090103000390-pUtEGFP_F	TCGAGCTCGGTACCCATGGCAGCGCCACCTCTCCCCTCCGCGTC	Localization screening
AO090103000390-pUtEGFP_R	GAAAGCTGGGTCCCCTTCATCATCTACCTCGCGCACCTTAAACT	Localization screening
AO090103000417-pUtEGFP_F	TCGAGCTCGGTACCCATGTCCGAGCAGCAGCAACGGAGGAAACG	Localization screening
AO090103000417-pUtEGFP_R	GAAAGCTGGGTCCCCAGCACACAAACCAGCCCCCTGACCAGCCA	Localization screening
AO090103000427-pUtEGFP_F	TCGAGCTCGGTACCCATGCCCGACCTCCATTCTCTCCCCGCCGG	Localization screening
AO090103000427-pUtEGFP_R	GAAAGCTGGGTCCCCCCAAGCAACATCCTTTCCATCCATCCAGT	Localization screening
AO090103000451-pUtEGFP_F	TCGAGCTCGGTACCCATGGGGAAAGCCCCCGCCGCGATCGTTAT	Localization screening
AO090103000451-pUtEGFP_R	GAAAGCTGGGTCCCCAACTCGTCGTTCGGTCACCGTCCAGCGCC	Localization screening
AO090103000513-pUtEGFP_F	TCGAGCTCGGTACCCATGAATTCACAGAGATGTGCCGCGGTCGT	Localization screening
AO090103000513-pUtEGFP_R	GAAAGCTGGGTCCCCTGCTGTCCACTGGGGACTGACTCTCTTGA	Localization screening
AO090103000516-pUtEGFP_F	TCGAGCTCGGTACCCATGGCCATGCAAGGCGCTCCGGTCCTTGA	Localization screening
AO090103000516-pUtEGFP_R	GAAAGCTGGGTCCCCCTGCACGCCCACTGGCCGTGCCCCCGACA	Localization screening
AO090113000012-pUtEGFP_F	TCGAGCTCGGTACCCATGCGATTAGCCTTGAGCGCCCCGTCCAC	Localization screening
AO090113000012-pUtEGFP_R	GAAAGCTGGGTCCCCCACCCTCCCCGTCACAGGTCGATGCTTTA	Localization screening
AO090113000037-pUtEGFP_F	TCGAGCTCGGTACCCATGACAAAAACAGAAGAAAGCCCCCTTCA	Localization screening
AO090113000037-pUtEGFP_R	GAAAGCTGGGTCCCCATCTACAGTACTTAACTGAGGGACAGCCC	Localization screening
AO090113000058-pUtEGFP_F	TCGAGCTCGGTACCCATGAAGGGTTACTACTCCCTAGTCATCCT	Localization screening
AO090113000058-pUtEGFP_R	GAAAGCTGGGTCCCCGGCTCCTCCCACTAGCGTCCTCTCCGGCA	Localization screening
AO090113000074-pUtEGFP_F	TCGAGCTCGGTACCCATGGCGTTGCTTCTGAAGATTCTCCTCGC	Localization screening
AO090113000074-pUtEGFP_R	GAAAGCTGGGTCCCCTCTTCCATACTGCTCCGCAAGCGAATTCA	Localization screening
AO090113000114-pUtEGFP_F	TCGAGCTCGGTACCCATGTCCTCCGAAACCCCCCTCCTCTCAG	Localization screening
AO090113000114-pUtEGFP_R	GAAAGCTGGGTCCCCAACGGGCTCCAATAGATCTTTTTGCAGCA	Localization screening
AO090113000149-pUtEGFP_F	TCGAGCTCGGTACCCATGGCCTTAGTGACTAATGTTCAGTTCGG	Localization screening
AO090113000149-pUtEGFP_R	GAAAGCTGGGTCCCCTAGTAAATAGTCAGCAAGCCATTCTTGTA	Localization screening
AO090113000175-pUtEGFP_F	TCGAGCTCGGTACCCATGGCCGAAGATCGAAGCCTGGAGGTCCG	Localization screening
AO090113000175-pUtEGFP_R	GAAAGCTGGGTCCCCAACAGGGTTTTCAGTGCTCGTGATGTGGA	Localization screening
AO090113000188-pUtEGFP_F	TCGAGCTCGGTACCCATGCATTTCTACCCCAAAGCGCGACATCA	Localization screening
AO090113000188-pUtEGFP_R	GAAAGCTGGGTCCCCGTCAGTAAAAGGTAAGTCGAAACAAGGAC	Localization screening
AO090120000015-pUtEGFP_F	TCGAGCTCGGTACCCATGTGGTGGAGAAATGGATCGAACGCGGA	Localization screening
AO090120000015-pUtEGFP_R	GAAAGCTGGGTCCCCCCCAACCTTCTCACACTTGTCCTCTTCAA	Localization screening
AO090120000090-pUtEGFP_F	TCGAGCTCGGTACCCATGTCTCAACGTTCCAGCATCAAGAATTA	Localization screening
AO090120000090-pUtEGFP_R	GAAAGCTGGGTCCCCTGGCGAAGCTTCTGGTTGTTGGGTGGGAG	Localization screening
AO090120000103-pUtEGFP_F	TCGAGCTCGGTACCCATGGCATACCAGTTCTTCGCAAAGGCGCA	Localization screening
AO090120000103-pUtEGFP_R	GAAAGCTGGGTCCCCCGCTCGCTGAGGCTCATCGTCGGCTTTCC	Localization screening
AO090120000168-pUtEGFP_F	TCGAGCTCGGTACCCATGGAGTATCATTTCGTTCCCCCAGAGG	Localization screening
AO090120000168-pUtEGFP_R	GAAAGCTGGGTCCCCTGATTCCTCCCGCAATCCACAAATATCAG	Localization screening
AO090120000195-pUtEGFP_F	TCGAGCTCGGTACCCATGATTTTCCCCATTGTTGCACTGCTCCA	Localization screening
AO090120000195-pUtEGFP_R	GAAAGCTGGGTCCCCCTCAACAGAATGGAGGCGGATTTCCTCCT	Localization screening
AO090120000218-pUtEGFP_F	TCGAGCTCGGTACCCATGAATCTCAAGCTCACTACCTGGAAAAG	Localization screening
AO090120000218-pUtEGFP_R	GAAAGCTGGGTCCCCCTGGGGGCTCGCACTAGCGGAACAGCCAG	Localization screening
AO090120000219-pUtEGFP_F	TCGAGCTCGGTACCCATGACCACAACTATGACTTCTACGGCAT	Localization screening
AO090120000219-pUtEGFP_R	GAAAGCTGGGTCCCCATGATGACAATAGCCCTCCTGGCCGTGTC	Localization screening
AO090120000243-pUtEGFP_F	TCGAGCTCGGTACCCATGACCATGGAGGAGGATGTTCGGCTGC	Localization screening
AO090120000243-pUtEGFP_R	GAAAGCTGGGTCCCCCATCACTATGCATTTATTTCTTTTTCTAT	Localization screening
AO090120000246-pUtEGFP_F	TCGAGCTCGGTACCCATGGACTCTATATCAGAGGCCCTGCAAAA	Localization screening
AO090120000246-pUtEGFP_R	GAAAGCTGGGTCCCCTGGTCCGAATAATGAATCAGTTTGAGGC	Localization screening
AO090120000253-pUtEGFP_F	TCGAGCTCGGTACCCATGTCCGGAAGGCCATCCCGCCCGTCCA	Localization screening
AO090120000253-pUtEGFP_R	GAAAGCTGGGTCCCCTTTTCTCACACGCCTGGCGTGATTGACAA	Localization screening
AO090120000264-pUtEGFP_F	TCGAGCTCGGTACCCATGGCGTTCTTTTTGCGGCGTCCATTCGC	Localization screening
AO090120000264-pUtEGFP_R	GAAAGCTGGGTCCCCTTTCCTGTTGTTGCGCTGCATGGCCAAAA	Localization screening
AO090120000266-pUtEGFP_F	TCGAGCTCGGTACCCATGAGCGCCGCAGCGGACGTTATCGTCCT	Localization screening
AO090120000266-pUtEGFP_R	GAAAGCTGGGTCCCCTCGATAGCAACAGCAAATCCCCCGACTCT	Localization screening
AO090120000270-pUtEGFP_F	TCGAGCTCGGTACCCATGGACTCCCACCGATCGTCAGACGCGC	Localization screening
AO090120000270-pUtEGFP_R	GAAAGCTGGGTCCCCTTCCGTCTTCGATCGGCGATTTCCCAGAA	Localization screening
AO090120000281-pUtEGFP_F	TCGAGCTCGGTACCCATGCACTCGCCATCACCCCAACTGCTCCG	Localization screening
AO090120000281-pUtEGFP_R	GAAAGCTGGGTCCCCCCGTCCCTTCCACCCAATCGGAATCATAG	Localization screening
AO090120000289-pUtEGFP_F	TCGAGCTCGGTACCCATGCTAACTACCAAGAGGCCGTTTCTGGC	Localization screening
AO090120000289-pUtEGFP_R	GAAAGCTGGGTCCCCGTTGGATTGGTCCTTAACGTTGTCAGGCT	Localization screening
AO090120000301-pUtEGFP_F	TCGAGCTCGGTACCCATGGCCTTAGCATATCTCAGTAAACAATG	Localization screening
AO090120000301-pUtEGFP_R	GAAAGCTGGGTCCCCCAGCCAGCCCATCAATTCCACCGGCTCGT	Localization screening
AO090120000321-pUtEGFP_F	TCGAGCTCGGTACCCATGATGGTTCCTAGGGCATTTCTCTTCA	Localization screening
AO090120000321-pUtEGFP_R	GAAAGCTGGGTCCCCCATGCTGTCGGCGGAAATCCCAACCCA	Localization screening
AO090120000338-pUtEGFP_F	TCGAGCTCGGTACCCATGTCTTCTGCCCAAGACGAATTCAACCT	Localization screening
AO090120000338-pUtEGFP_R	GAAAGCTGGGTCCCCCAGCACTCGGTATCTGGGACAGTCAGCAT	Localization screening
AO090120000347-pUtEGFP_F	TCGAGCTCGGTACCCATGACATCGCGAGAAGATAGTGTCCTAGC	Localization screening
AO090120000347-pUtEGFP_R	GAAAGCTGGGTCCCCCGCTCCTATTCCGTTAGTCCCGTTTGTTG	Localization screening
SppL-pUtEGFP_F	TCGAGCTCGGTACCCATGTCTCTCAATGGGCTAGATAATCCCGC	Localization screening
SppL-pUtEGFP_R	GAAAGCTGGGTCCCCTTGAGACAGTTGTTGATGGGCGTTATGAG	Localization screening
AO090120000356-pUtEGFP_F	TCGAGCTCGGTACCCATGACCAACGAAGACCGTTACTCCCCGAC	Localization screening
AO090120000356-pUtEGFP_R	GAAAGCTGGGTCCCCGCTTTTCCGGCCTTTCTCTTTCCCAATCA	Localization screening
AO090120000382-pUtEGFP_F	TCGAGCTCGGTACCCATGCGGGGACTCGTACTTGCAAGTGAGAG	Localization screening
AO090120000382-pUtEGFP_R	GAAAGCTGGGTCCCCAGAAAATATCATGTCAAAGGTCCCAGGTA	Localization screening
AO090120000402-pUtEGFP_F	TCGAGCTCGGTACCCATGCCACCTCCGCTACCTTCCCACCACC	Localization screening
AO090120000402-pUtEGFP_R	GAAAGCTGGGTCCCCCGAAACACTTCCCAACCGTCTGCGCTTT	Localization screening
AO090120000405-pUtEGFP_F	TCGAGCTCGGTACCCATGTCAAAAGTAATATTTACACCATGGAA	Localization screening
AO090120000405-pUtEGFP_R	GAAAGCTGGGTCCCCGACTATACCTAACGGTCGACTATCCCATG	Localization screening
AO090120000409-pUtEGFP_F	TCGAGCTCGGTACCCATGACCACCCAAAACGACCCCCCAGGCGA	Localization screening
AO090120000409-pUtEGFP_R	GAAAGCTGGGTCCCCCTTCTTCCACGCAGCATCCGCCGCTAGAA	Localization screening
AO090120000428-pUtEGFP_F	TCGAGCTCGGTACCCATGAGCGGAAATTCGTCTTCGGGCAACCC	Localization screening
AO090120000428-pUtEGFP_R	GAAAGCTGGGTCCCCCTTGGAAGGAGCAGCCTCCTTCTTCCAAG	Localization screening
AO090120000432-pUtEGFP_F	TCGAGCTCGGTACCCATGTATCATTATTCCACTCCACCCCCC	Localization screening
AO090120000432-pUtEGFP_R	GAAAGCTGGGTCCCCTGCCAACGGTCGTCGAAGAATGTCCTCG	Localization screening
AO090120000436-pUtEGFP_F	TCGAGCTCGGTACCCATGTGTCGATATGCACCCGGCAGAAGACA	Localization screening
AO090120000436-pUtEGFP_R	GAAAGCTGGGTCCCCAACATCACTCTCCACCTCCTCAACAGTAG	Localization screening
AO090120000468-pUtEGFP_F	TCGAGCTCGGTACCCATGCACAGGCAGCTACGCTTGGATACCTC	Localization screening
AO090120000468-pUtEGFP_R	GAAAGCTGGGTCCCCTCGCGACAAAGGACCGTATGCCATTTGCG	Localization screening
AO090120000470-pUtEGFP_F	TCGAGCTCGGTACCCATGGCGGCTGTCAATCGGAATATGTTTGA	Localization screening
AO090120000470-pUtEGFP_R	GAAAGCTGGGTCCCCTAATTCTTGAGTGTCCAAGCCCCATATCT	Localization screening
AO090120000478-pUtEGFP_F	TCGAGCTCGGTACCCATGGCCTCGCAGTCCGTCACCAAGCCGTT	Localization screening
AO090120000478-pUtEGFP_R	GAAAGCTGGGTCCCCGGCCTTCTGCTCCGGCTGCTTCTCCTTAA	Localization screening
AO090124000070-pUtEGFP_F	TCGAGCTCGGTACCCATGTCCAAGCTACCCAACAGTTTGAAGGC	Localization screening
AO090124000070-pUtEGFP_R	GAAAGCTGGGTCCCCGAGTTTCGAGCCCCTAGATGGGGCAAAAT	Localization screening
AO090124000072-pUtEGFP_F	TCGAGCTCGGTACCCATGTCGGCAGGCAGAAAGGAGTCAAAAAG	Localization screening
AO090124000072-pUtEGFP_R	GAAAGCTGGGTCCCCGAAGCCAAAGTCAGTTGCATTTCCAATGT	Localization screening
AO090138000033-pUtEGFP_F	TCGAGCTCGGTACCCATGATTTCTGAATATGTCGGCGAGATCG	Localization screening
AO090138000033-pUtEGFP_R	GAAAGCTGGGTCCCCTTCTTTGCTACCCAGTACGGCCATCTGA	Localization screening
AO090138000204-pUtEGFP_F	TCGAGCTCGGTACCCATGAAGCTCTTGTCAGTCACTTTTGCTGC	Localization screening
AO090138000204-pUtEGFP_R	GAAAGCTGGGTCCCCGATCTTGCCCGCACCAGCATTCTTGGGGA	Localization screening
AO090166000044-pUtEGFP_F	TCGAGCTCGGTACCCATGGATGGTCTATCCTCGGCGGCGAGCGT	Localization screening
AO090166000044-pUtEGFP_R	GAAAGCTGGGTCCCCCGCGCTCCAGGGTCTGCTAGAGTGCAGAT	Localization screening
AO090166000060-pUtEGFP_F	TCGAGCTCGGTACCCATGGCATCTGCGAAGAGTGAGCTCTCCCA	Localization screening
AO090166000060-pUtEGFP_R	GAAAGCTGGGTCCCCTTCCTGCCACTGGATCCTCCCGCTGCGGA	Localization screening
AO090166000079-pUtEGFP_F	TCGAGCTCGGTACCCATGGTTGTCTTCTCCCGCACTCTATTCTC	Localization screening
AO090166000079-pUtEGFP_R	GAAAGCTGGGTCCCCTTTGGCGCAGGTGAAGGAGGTTGCGTTT	Localization screening
AO090206000048-pUtEGFP_F	TCGAGCTCGGTACCCATGCCACGAGACCCCGAACTCCAGCTCT	Localization screening
AO090206000048-pUtEGFP_R	GAAAGCTGGGTCCCCGGAACGGCTGTTATTGTTCCATGTGTCAA	Localization screening
AO090206000049-pUtEGFP_F	TCGAGCTCGGTACCCATGGATAAACAACAGAAATTATCGGCCCG	Localization screening
AO090206000049-pUtEGFP_R	GAAAGCTGGGTCCCCTATGCTCGATTCATCATCCGGCTCCCATT	Localization screening
AO090206000050-pUtEGFP_F	TCGAGCTCGGTACCCATGTCAACAAAGCTTCACGTCACTCTTAC	Localization screening
AO090206000050-pUtEGFP_R	GAAAGCTGGGTCCCCCTGTAACTTCGCTTCCTTGATGTCATCAA	Localization screening
AO0900200001882-pUtEGFP_F	TCGAGCTCGGTACCCATGGGGTCTTACAGTGTATCGTCGCGACA	Localization screening
AO0900200001882-pUtEGFP_R	GAAAGCTGGGTCCCCTGCTGAGCCTCGTCGATGGAACACCTCA	Localization screening
AO090206000132-pUtEGFP_F	TCGAGCTCGGTACCCATGGACGAAGAAATGACCTCAAGAAATG	Localization screening
AO090206000132-pUtEGFP_R	GAAAGCTGGGTCCCCACGTTCTCTGGTGCTGTCCAAGTTCCGCA	Localization screening
AO090311000001-pUtEGFP_F	TCGAGCTCGGTACCCATGGTATATGATTGGGATGGAAAGCGGGA	Localization screening
AO090311000001-pUtEGFP_R	GAAAGCTGGGTCCCCGACTTGTTCCAGGCTAAACAGAAACGAAG	Localization screening
AO090701000049-pUtEGFP_F	TCGAGCTCGGTACCCATGACATTGCGCCCCGTGCTCTGCCGGGT	Localization screening
AO090701000049-pUtEGFP_R	GAAAGCTGGGTCCCCCAATCGCAGAATATCTCCACTTCGATCAA	Localization screening
AO090701000051-pUtEGFP_F	TCGAGCTCGGTACCCATGCGCTCAACTGGATCTTCCACTACCTC	Localization screening
AO090701000051-pUtEGFP_R	GAAAGCTGGGTCCCCGTCGAAAAGCTCAGAGGAAAAAAAAAAA	Localization screening
AO090701000086-pUtEGFP_F	TCGAGCTCGGTACCCATGTCTACTGCAGTCGCGCCTGCCACAGC	Localization screening
AO090701000086-pUtEGFP_R	GAAAGCTGGGTCCCCTGAATGAAACAGATCCCATGCTCTTGCAC	Localization screening
AO090701000088-pUtEGFP_F	TCGAGCTCGGTACCCATGGGATACCGCTCATGTACGGCCACCT	Localization screening
AO090701000088-pUtEGFP_R	GAAAGCTGGGTCCCCGTCAGTTCTAACGTTCAAAGAATCCTCTA	Localization screening
AO090701000109-pUtEGFP_F	TCGAGCTCGGTACCCATGGGGATATGGGATGACGGTGAGGATCC	Localization screening
AO090701000109-pUtEGFP_R	GAAAGCTGGGTCCCCATTGTATTTGGTGCCTCGACTACGCTTCA	Localization screening
AO090701000130-pUtEGFP_F	TCGAGCTCGGTACCCATGGCGTTAGACGGCCCAGATCCACAGAG	Localization screening
AO090701000130-pUtEGFP_R	GAAAGCTGGGTCCCCTTGCTCTCCACCAATTGCTAAAAGCCCGA	Localization screening
AO090701000131-pUtEGFP_F	TCGAGCTCGGTACCCATGGCTACCCCGAGGCTACCCTTCCTCTA	Localization screening
AO090701000131-pUtEGFP_R	GAAAGCTGGGTCCCCACCCAGAGATTCGGTGAGATGCACCTCTG	Localization screening
AO090701000157-pUtEGFP_F	TCGAGCTCGGTACCCATGGGCATACTAAGCTCGCAAGGTGGACT	Localization screening
AO090701000157-pUtEGFP_R	GAAAGCTGGGTCCCCGGCCCATCTCCAGACAGAATTCATGGATT	Localization screening
AO090701000161-pUtEGFP_F	TCGAGCTCGGTACCCATGATGGCCATGCAGTACGATCGTCATCA	Localization screening
AO090701000161-pUtEGFP_R	GAAAGCTGGGTCCCCTTTCCATACCCATTCGACAACGTGCATAA	Localization screening
AO090701000171-pUtEGFP_F	TCGAGCTCGGTACCCATGCTCACGCCGATCCGAGTGCGCGGTC	Localization screening
AO090701000171-pUtEGFP_R	GAAAGCTGGGTCCCCTAGAGACCTCCACTGGCTCTCGAAGTCAT	Localization screening
AO090701000188-pUtEGFP_F	TCGAGCTCGGTACCCATGGCTGTAAGTACTTGTCCTTAAAACTT	Localization screening
AO090701000188-pUtEGFP_R	GAAAGCTGGGTCCCCTAGAACATATACACCAGAACCGAGGTTAG	Localization screening
AO090701000210-pUtEGFP_F	TCGAGCTCGGTACCCATGTTGGAGTGGATCACTGGGCAGAACGA	Localization screening
AO090701000210-pUtEGFP_R	GAAAGCTGGGTCCCCGGCCCTGATCATGTTTTCTTTCCCCTCTT	Localization screening
AO090701000215-pUtEGFP_F	TCGAGCTCGGTACCCATGATTATATTCAAACCCTTTCTCCAAGC	Localization screening
AO090701000215-pUtEGFP_R	GAAAGCTGGGTCCCCGCACGGTCTTTTCGCACCCTGTCACAGTA	Localization screening
AO090701000229-pUtEGFP_F	TCGAGCTCGGTACCCATGGCAATACCATCAACGTATAACGAGGT	Localization screening
AO090701000229-pUtEGFP_R	GAAAGCTGGGTCCCCTAGACCAACAGTCTCAACCTGGCTTCCAC	Localization screening
AO090701000239-pUtEGFP_F	TCGAGCTCGGTACCCATGAGACGCAAAGTTCGAAGATCCGTCAC	Localization screening
AO090701000239-pUtEGFP_R	GAAAGCTGGGTCCCCATGCGTATCCGCCCAATCATCAGGTAACC	Localization screening
AO090701000252-pUtEGFP_F	TCGAGCTCGGTACCCATGTCCGAACGAAACGACAGTCTTGATTA	Localization screening
AO090701000252-pUtEGFP_R	GAAAGCTGGGTCCCCTTCCGACCATTCCAAGCCTGTCCGTATAT	Localization screening
AO090701000269-pUtEGFP_F	TCGAGCTCGGTACCCATGGATCATATAGAGCCCGTCGATGGGTC	Localization screening
AO090701000269-pUtEGFP_R	GAAAGCTGGGTCCCCTGTTCCGTCATAGGGTTGAGGACGCGTGG	Localization screening
AO090701000273-pUtEGFP_F	TCGAGCTCGGTACCCATGGAGACTGCACCGCTTACCTTGGTATG	Localization screening
AO090701000273-pUtEGFP_R	GAAAGCTGGGTCCCCGCTAGAAGAGTCGTTTTTGACTTCAGGTT	Localization screening
AO090701000290-pUtEGFP_F	TCGAGCTCGGTACCCATGAAATTAGCACGACCCTCGATTAATCC	Localization screening
AO090701000290-pUtEGFP_R	TCGAGCTCGGTACCCCCGCCCGTAGCCGCTCACACTGGAGCCC	Localization screening
AO090701000324-pUtEGFP_F	TCGAGCTCGGTACCCATGCGTGGCGCCTGGGAGTATATCAGCAC	Localization screening
AO090701000324-pUtEGFP_R	GAAAGCTGGGTCCCCCAGCGGAATCCGGTCTGCAACGGCGCGC	Localization screening
AO090701000377-pUtEGFP_F	TCGAGCTCGGTACCCATGTCCCGCCCAAGTCTCAGTATTGGAAG	Localization screening
AO090701000377-pUtEGFP_R	GAAAGCTGGGTCCCCGATCATATTACCGATTTCCACTCGTCGGT	Localization screening
AO090701000379-pUtEGFP_F	TCGAGCTCGGTACCCATGGATACCTTGGATCCCGATGAACAGGC	Localization screening
AO090701000379-pUtEGFP_R	GAAAGCTGGGTCCCCTGTGTTCAAATGTTTTTGGCCAATAAACG	Localization screening
AO090701000445-pUtEGFP_F	TCGAGCTCGGTACCCATGACATCCCAAACATTGCCCGGATCACC	Localization screening
AO090701000445-pUtEGFP_R	GAAAGCTGGGTCCCCTTTACTTCCTCCCAGGCCCAGAGCATCA	Localization screening
AO090701000541-pUtEGFP_F	TCGAGCTCGGTACCCATGAACTCTTACGAACAACTAGTATCGGA	Localization screening
AO090701000541-pUtEGFP_R	GAAAGCTGGGTCCCCTGTCAAAAACCCCTCCAAATGAAACTCAT	Localization screening
AO090701000548-pUtEGFP_F	TCGAGCTCGGTACCCATGCTGGACAACAAGAAGGCAGAGGCTAG	Localization screening
AO090701000548-pUtEGFP_R	GAAAGCTGGGTCCCCTGAATTTGGCGAGCAAGTTATAGGATTTC	Localization screening
AO090701000551-pUtEGFP_F	TCGAGCTCGGTACCCATGGCCAATCTCAGTATAACACCCGAACG	Localization screening
AO090701000551-pUtEGFP_R	GAAAGCTGGGTCCCCTGCATGGAAAGGACATCCAGCAGCATAAT	Localization screening
AO090701000583-pUtEGFP_F	TCGAGCTCGGTACCCATGGCCGCGAGCTTTGGGGAGAAATTGCT	Localization screening
AO090701000583-pUtEGFP_R	GAAAGCTGGGTCCCCTTCAAAGTTCACTCCGTCCGTCCCAACAT	Localization screening
AO090701000586-pUtEGFP_F	TCGAGCTCGGTACCCATGCTCGCCGCCGAGCCCAAGGTCAAAC	Localization screening
AO090701000586-pUtEGFP_R	GAAAGCTGGGTCCCCTGTGCTCACCCAGCTATCCACTCGCGAG	Localization screening
AO090701000592-pUtEGFP_F	TCGAGCTCGGTACCCATGTCCCTCTACCCAACCGACCCGTCTTT	Localization screening
AO090701000592-pUtEGFP_R	GAAAGCTGGGTCCCCTTTCACCTCGTTGGCGTCGGAAAATGGAC	Localization screening
AO090701000625-pUtEGFP_F	TCGAGCTCGGTACCCATGCCTTCACATCATGAAGAATACCTTCT	Localization screening
AO090701000625-pUtEGFP_R	GAAAGCTGGGTCCCCATACAGTCTCCCCAAAACGCTTTGTCCTG	Localization screening
AO090701000652-pUtEGFP_F	TCGAGCTCGGTACCCATGCAGCTCCGTTCGTTCCTTCTCGGGA	Localization screening
AO090701000652-pUtEGFP_R	GAAAGCTGGGTCCCCGTTCTTGTGGTCGGCTGCGGCCTCAGCT	Localization screening
AO090701000676-pUtEGFP_F	TCGAGCTCGGTACCCATGGCTTCTATCAACGAGCCTACCACCAA	Localization screening
AO090701000676-pUtEGFP_R	GAAAGCTGGGTCCCCCCCTCTCTTGACAAACACCCCAGCAATA	Localization screening
AO090701000681-pUtEGFP_F	TCGAGCTCGGTACCCATGAGATGCGGCTTTAGATTAGCACTAT	Localization screening
AO090701000681-pUtEGFP_R	G GAAAGCTGGGTCCCCCATTTGCCATATACTTGGCAGTAGCAGA	Localization screening
AO090701000684-pUtEGFP_F	TCGAGCTCGGTACCCATGATCACCAAGCCTGCCCACGGCACTTC	Localization screening
AO090701000684-pUtEGFP_R	GAAAGCTGGGTCCCCCGGCAAATCTTCGGCTCGTATTTGCCCTA	Localization screening
AO090701000702-pUtEGFP_F	TCGAGCTCGGTACCCATGCGGCTGCTTCCTTTGCTTGCGCTTCT	Localization screening
AO090701000702-pUtEGFP_R	GAAAGCTGGGTCCCCCTTGCCATTTACATTTCGATTGGCCATG	Localization screening
AO090701000703-pUtEGFP_F	TCGAGCTCGGTACCCATGCCAGAATCGGCGGGAAATCATGGGAG	Localization screening
AO090701000703-pUtEGFP_R	GAAAGCTGGGTCCCCGACCACACCACTGCTCGGTCGAGTCCC	Localization screening
AO090701000712-pUtEGFP_F	TCGAGCTCGGTACCCATGGTTGTCAGCGCATCTGTTTCCGGAAC	Localization screening
AO090701000712-pUtEGFP_R	GAAAGCTGGGTCCCCTGCATGGTGAGGTATCATATGAGGGTGAC	Localization screening
AO090701000723-pUtEGFP_F	TCGAGCTCGGTACCCATGCCTCTTTTCGCAAATTCCCCCGAG	Localization screening
AO090701000723-pUtEGFP_R	GAAAGCTGGGTCCCCCTGGCTTTCGGCCCATCTCACCCATCTGC	Localization screening
AO090701000731-pUtEGFP_F	TCGAGCTCGGTACCCATGCTTCAAAACGCCGACCATACCTTGAC	Localization screening
AO090701000731-pUtEGFP_R	GAAAGCTGGGTCCCCAGGTCCAACCAGAAGCAGGCAGTCATCGA	Localization screening
AO090701000736-pUtEGFP_F	TCGAGCTCGGTACCCATGAAATCATCAATTGCTGCAAAGGTTCC	Localization screening
AO090701000736-pUtEGFP_R	GAAAGCTGGGTCCCCGACCCCACCCAGATTTGATATGCCAAATG	Localization screening
AO090701000741-pUtEGFP_F	TCGAGCTCGGTACCCATGCTTCTACCAACTACAATGAGCGACGA	Localization screening
AO090701000741-pUtEGFP_R	GAAAGCTGGGTCCCCACCTGTTGACGGGGGACACGGTACGCCGT	Localization screening
AO090701000755-pUtEGFP_F	TCGAGCTCGGTACCCATGGCGTCAGGTATTGTCATAACTGCTTG	Localization screening
AO090701000755-pUtEGFP_R	GAAAGCTGGGTCCCCCCGCCATAAACCGTATGGCTCTCTGCATG	Localization screening
AO090701000765-pUtEGFP_F	TCGAGCTCGGTACCCATGGCTTCTGAACCAACAGAGGAAGCCAT	Localization screening
AO090701000765-pUtEGFP_R	GAAAGCTGGGTCCCCCTGATTCCATGCGGCATTGGTACTCGGC	Localization screening
AO090701000773-pUtEGFP_F	TCGAGCTCGGTACCCATGACGCGCGCACCATCAGACAAGCCTAC	Localization screening
AO090701000773-pUtEGFP_R	GAAAGCTGGGTCCCCAAGAGCCGACTTCTCCCACTTAATGTCCT	Localization screening
AO090701000777-pUtEGFP_F	TCGAGCTCGGTACCCATGACGAATCCCCTCAAGGATCTACAAGT	Localization screening
AO090701000777-pUtEGFP_R	GAAAGCTGGGTCCCCCAAGGAGATATCTACATTCAGCTCCTTT	Localization screening
AO090701000676-pUtEGFP_F	TCGAGCTCGGTACCCATGAAGTTCTTCGAGAACGTATTTACTTA	Localization screening
AO090701000676-pUtEGFP_R	GAAAGCTGGGTCCCCGTCATCGTCTTCGATATGTGCATGGCCCC	Localization screening
AO090701000796-pUtEGFP_F	TCGAGCTCGGTACCCATGGCCGACGACGAAGAGCGCACCAAGGC	Localization screening
AO090701000796-pUtEGFP_R	GAAAGCTGGGTCCCCGATCTCGAATATCTCACCCATTCCCACT	Localization screening
AO090701000914-pUtEGFP_F	TCGAGCTCGGTACCCATGTCTTACTACGAACCTCAAGGTTGGCA	Localization screening
AO090701000914-pUtEGFP_R	GAAAGCTGGGTCCCCACCCCAGACGGAGGCTTGGACGCCCAGT	Localization screening
AO090701000920-pUtEGFP_F	TCGAGCTCGGTACCCATGCGACCATCAACGTCTCCCTTCCAGAA	Localization screening
AO090701000920-pUtEGFP_R	GAAAGCTGGGTCCCCTGTATATTCGCGAATGGACTTTAGTCCCT	Localization screening
AO090701000923-pUtEGFP_F	TCGAGCTCGGTACCCATGAATAATCCGGGAATTCATTCCTCAGA	Localization screening
AO090701000923-pUtEGFP_R	GAAAGCTGGGTCCCCAGTCTTCAAGCTGCATGAAAGTGTCAGTG	Localization screening
AO090701000924-pUtEGFP_F	TCGAGCTCGGTACCCATGTCTTTCGATCGAGTTCTCCCCAAG	Localization screening
AO090701000924-pUtEGFP_R	GAAAGCTGGGTCCCCTTGGGTGAGGTAGTCCTCGATTTCAAACC	Localization screening
AO090701000940-pUtEGFP_F	TCGAGCTCGGTACCCATGAGCGGCGAGCCTTCTCGTCCGGGGC	Localization screening
AO090701000940-pUtEGFP_R	GAAAGCTGGGTCCCCGTCGCTGTCTAAAGACACGCCCCGGTCTT	Localization screening
AO090701000959-pUtEGFP_F	TCGAGCTCGGTACCCATGCGTCTCCGCACTTCCCTTGGCGTGGC	Localization screening
AO090701000959-pUtEGFP_R	GAAAGCTGGGTCCCCAGCCAGCTCAAGACGCAATGCATCGTACT	Localization screening
AO090701000961-pUtEGFP_F	TCGAGCTCGGTACCCATGGCTGTCAATATGGCCGATGAGGAACT	Localization screening
AO090701000961-pUtEGFP_R	GAAAGCTGGGTCCCCCACATACGAGTCGATCTCAGGAACTAAAG	Localization screening
AO090701000966-pUtEGFP_F	TCGAGCTCGGTACCCATGAGTCAATTTCAACTCTTTCCATCGCC	Localization screening
AO090701000966-pUtEGFP_R	GAAAGCTGGGTCCCCAGCTTTCGCGCTAGTAGTACATCGAGTCA	Localization screening
AO090701000967-pUtEGFP_F	TCGAGCTCGGTACCCATGCATTCTCGGAGCCTTGGAATTGTGCT	Localization screening
AO090701000967-pUtEGFP_R	GAAAGCTGGGTCCCCCTCCCACCCAGAGAATCCAACGGGTCTCC	Localization screening
AO090701000981-pUtEGFP_F	TCGAGCTCGGTACCCATGACAGACTCCGGTGTACCTCCACAGGA	Localization screening
AO090701000981-pUtEGFP_R	GAAAGCTGGGTCCCCCATATCTCCCGACCCATTTCCATCCTTAC	Localization screening
AO090701000985-pUtEGFP_F	TCGAGCTCGGTACCCATGTCAAAGAACCATCGCCTCTGGCCGCT	Localization screening
AO090701000985-pUtEGFP_R	GAAAGCTGGGTCCCCGACCGTTTCCCTTTCATCCGCACTGAGC	Localization screening
AO090701000990-pUtEGFP_F	TCGAGCTCGGTACCCATGTCTTCCTCATACGTGACGGAAAATA	Localization screening
AO090701000990-pUtEGFP_R	GAAAGCTGGGTCCCCCAAAGCACTAATAGAGATGCGCTTGGCTC	Localization screening
AO090701001024-pUtEGFP_F	TCGAGCTCGGTACCCATGGACGCCAAGAACTCTACTCACCACTC	Localization screening
AO090701001024-pUtEGFP_R	GAAAGCTGGGTCCCCCGGGATACGTATCAGTTGGATTTCATCCC	Localization screening
AO090701001039-pUtEGFP_F	TCGAGCTCGGTACCCATGCCGAGCATGGCCCGATTCGGTCGGG	Localization screening
AO090701001039-pUtEGFP_R	GAAAGCTGGGTCCCCATTGGCACCTTTGACCTCGTTCTTGACCT	Localization screening
AO090701001091-pUtEGFP_F	TCGAGCTCGGTACCCATGGCGTCCCAGGTACCAGCTTTACTACG	Localization screening
AO090701001091-pUtEGFP_R	GAAAGCTGGGTCCCCCGGTTGTCTCCTCAATGCGAGAATGTCA	Localization screening
AO090701001092-pUtEGFP_F	TCGAGCTCGGTACCCATGGAAGACATACGACCGACCGCGAAATG	Localization screening
AO090701001092-pUtEGFP_R	GAAAGCTGGGTCCCCTAAAAAGCTCAGTTCGTCATCACTATCCT	Localization screening
AO090701001096-pUtEGFP_F	TCGAGCTCGGTACCCATGCCGCATGCAATAATGGTTCCGCAAG	Localization screening
AO090701001096-pUtEGFP_R	GAAAGCTGGGTCCCCAGCAATGGCTGTGTGTACAATGGTTTCCA	Localization screening
AO090701001105-pUtEGFP_F	TCGAGCTCGGTACCCATGTCTAGAAAGCTCATTTTTCTCATGG	Localization screening
AO090701001105-pUtEGFP_R	GAAAGCTGGGTCCCCTAAACTCGACGAATCCTCTTGCGTATCTG	Localization screening
AO090701001107-pUtEGFP_F	TCGAGCTCGGTACCCATGTCGATCAAGTATGTCAATGACCCCT	Localization screening
AO090701001107-pUtEGFP_R	GAAAGCTGGGTCCCCGCTGGCACGACGTAACCTTTCTTCAAGCT	Localization screening
AO090701001108-pUtEGFP_F	TCGAGCTCGGTACCCATGAATAGGTGCGCGGGCCCCTCATAC	Localization screening
AO090701001108-pUtEGFP_R	GAAAGCTGGGTCCCCCTCCTGCAATTGTTCCAGCTCCTCCCATC	Localization screening
AO090701001129-pUtEGFP_F	TCGAGCTCGGTACCCATGTCCAACCAAGGGGCCCCGAAACAGCC	Localization screening
AO090701001129-pUtEGFP_R	GAAAGCTGGGTCCCCGCCAGCGCTGAGCGTAACTTTCAATCGC	Localization screening
AO090701001161-pUtEGFP_F	TCGAGCTCGGTACCCATGAGGGTCGCTACTTCGGTTGCATTCG	Localization screening
AO090701001161-pUtEGFP_R	GAAAGCTGGGTCCCCGAAAAAGATGCTGAAGAGAGCGGCGACTC	Localization screening
AO090701001169-pUtEGFP_F	TCGAGCTCGGTACCCATGTCTCTGTCGGAACAACAACTATACGC	Localization screening
AO090701001169-pUtEGFP_R	GAAAGCTGGGTCCCCGCGAGTCAAACGACGAACACTGTCGTTCG	Localization screening
AO090701001170-pUtEGFP_F	TCGAGCTCGGTACCCATGACCAATAGGCAGATTACCTCTACAAG	Localization screening
AO090701001170-pUtEGFP_R	GAAAGCTGGGTCCCCTAATGCAGCCATGCTCGTACGATGGGCA	Localization screening
AO090701001225-pUtEGFP_F	TCGAGCTCGGTACCCATGTCTCCAAGCGGCTCGCGTATGATTGA	Localization screening
AO090701001225-pUtEGFP_R	GAAAGCTGGGTCCCCACCTGCTGACTTCACAGGCTCCGCCATCT	Localization screening
AO090701001231-pUtEGFP_F	TCGAGCTCGGTACCCATGACTGATCAATTTGCTTTTGATTATC	Localization screening
AO090701001231-pUtEGFP_R	GAAAGCTGGGTCCCCTAAAGCACTTCCGTTCTGCTTATTCTTCT	Localization screening
AO090701001245-pUtEGFP_F	TCGAGCTCGGTACCCATGGGTGGAAGCAAGAATTTCCTGCCCTT	Localization screening
AO090701001245-pUtEGFP_R	GAAAGCTGGGTCCCCAAGAGGCGGTCTGGATATCGCACCTTTGT	Localization screening
SppQ-pUtEGFP_F	TCGAGCTCGGTACCCATGGCTTCCTCCGAGGTAGACCAGAAG	Localization screening
SppQ-pUtEGFP_R	GAAAGCTGGGTCCCCGATTGGGTTCATCATGGTGGGGTCAGGAA	Localization screening
AO090701001299-pUtEGFP_F	TCGAGCTCGGTACCCATGGCTCTCATTTCCAAATCGCAACAGCA	Localization screening
AO090701001299-pUtEGFP_R	GAAAGCTGGGTCCCCTGGAGGTGGTACAGACGGTAGGGCTGTTA	Localization screening
PyrG_F	GGTAATGTGCCCCAGGCTTGTCAGATAT	Gene deletion
PyrG_R	TGGCCCGAGAGGACTATTCCGAGG	Gene deletion
AO090020000188-upstream1_F	CGGTACCCGGGGATCCCCCCTTCTCTCTATCACCTTTGCTCTCT	Gene deletion
AO090020000188-upstream2_R	AGTCCTCTCGGGCCATTATCCATGCGAGTGAGCGTTATGAGCAA	Gene deletion
AO090020000188-downstream1_F	CTGGGGCACATTACCACCAGTTCTGCATATGGTATCCCAACAGT	Gene deletion
AO090020000188-downstream2_R	CGACTCTAGAGGATCCCCATCTTTGTTCTATTTGGCAGACCGTG	Gene deletion
AO090003001575-upstream1_F	CGGTACCCGGGGATCGGCTATATATATATATGATAGAGGCAAGG	Gene deletion
AO090003001575-upstream2_R	AGTCCTCTCGGGCCAGCCGGTTCGAGATCCCTAGATGGCGAACT	Gene deletion
AO090003001575-downstream1_F	CTGGGGCACATTACCTCGGATCTTGAGAGCCCGCGTACACGATA	Gene deletion
AO090003001575-downstream2_R	CGACTCTAGAGGATCGACTGCTCATGCGAGTCGTGAGCACCTGC	Gene deletion
SppQ-upstream1_F	CGGTACCCGGGGATCTATGGCTGCCCGACTGTTCCCGTGTTTTG	Gene deletion
SppQ-upstream2_R	AGTCCTCTCGGGCCACCACAGTGCCAAAAAATTAGGGTCTATGA	Gene deletion
SppQ-downstream1_F	CTGGGGCACATTACCTCACTACAAGCTCGAGTGCTGATGATTAA	Gene deletion
SppQ-downstream2_R	CGACTCTAGAGGATCGTCCCATGAAGGCTGTACCTTGCTCTCAT	Gene deletion
AO090120000243-upstream1_F	CGGTACCCGGGGATCCTAACTAGATCACGCCTGAAAGGCCCAAG	Gene deletion
AO090120000243-upstream2_R	AGTCCTCTCGGGCCACAGTTCATGAAAGTCTACATTTGATGGAA	Gene deletion
AO090120000243-downstream1_F	CTGGGGCACATTACCGGCCTTGCCATTGAATGGCTTACTGCGAA	Gene deletion
AO090120000243-downstream2_R	CGACTCTAGAGGATCGACAGATAGTGACAATCACAGTCGACTCC	Gene deletion
SppP-upstream1_F	CGGTACCCGGGGATCACAAGAATATTGCGGGAACGGGACAAGTG	Gene deletion
SppP-upstream2_R	AGTCCTCTCGGGCCAGATCGCTGTGATTTGGATCAAAAGGTCAA	Gene deletion
SppP-downstream1_F	CTGGGGCACATTACCAGCGATTAACAAGAAACTGGTCCTCAGAA	Gene deletion
SppP-downstream2_R	CGACTCTAGAGGATCCTGCATCAAGAGAGCATGCGACTTGAC	Gene deletion
AO090001000238-upstream1_F	CGGTACCCGGGGATCGGAACATTCCAGGAAGAGACACCAGAAAT	Gene deletion
AO090001000238-upstream2_R	AGTCCTCTCGGGCCACTGTGCTCGGAGCTGATGGGAATCGTCAG	Gene deletion
AO090001000238-downstream1_F	CTGGGGCACATTACCCCAGATGACGTCCTTCCAATACCAAAAGA	Gene deletion
AO090001000238-downstream2_R	CGACTCTAGAGGATCCCCAACATCCCGGGGGCGCCGGAAGGTGC	Gene deletion
AO090005000773-upstream1_F	CGGTACCCGGGGATCAGGATAATAGCGTGGACCGCAAAAGCAAA	Gene deletion
AO090005000773-upstream2_R	AGTCCTCTCGGGCCAGGTGTCCAGTAAGATTGTATACTCCGACT	Gene deletion
AO090005000773-downstream1_F	CTGGGGCACATTACCCAGATGGCTTCGGCAGGCATTTCCCCCC	Gene deletion
AO090005000773-downstream2_R	CGACTCTAGAGGATCGACATGCATAACCCGTACTACTACAGTCT	Gene deletion
SppI-upstream1_F	CGGTACCCGGGGATCTACCCTCAGAACATGCGTCTATCGGCCCC	Gene deletion
SppI-upstream2_R	AGTCCTCTCGGGCCATTTTCATGTCAGGAGCTGTTTAGGTAATT	Gene deletion
SppI-downstream1_F	CTGGGGCACATTACCAACATATATATTATTGAGAAACGAAGTTA	Gene deletion
SppI-downstream2_R	CGACTCTAGAGGATCCCGCCGATCATGTGCGCAATATCTGATCA	Gene deletion
SppT-upstream1_F	CGGTACCCGGGGATCTACCGAGCTACTCGTAGTACAGTATGGTA	Gene deletion
SppT-upstream2_R	AGTCCTCTCGGGCCAAGACGGTCGACCAAATGTAGTATCGATGG	Gene deletion
SppT-downstream1_F	CTGGGGCACATTACCACAATAGTTGCATAGCGGCTAAACTTGCT	Gene deletion
SppT-downstream2_R	CGACTCTAGAGGATCTTCATCAACAACAGGCTTAGAGCTTATAG	Gene deletion
AO090003000240-upstream1_F	CGGTACCCGGGGATCCGTATGGTACTAATAGTAAATTCACTACC	Gene deletion
AO090003000240-upstream2_R	AGTCCTCTCGGGCCAGGCTTAAATAAAATGACTTGAAAAACTCG	Gene deletion
AO090003000240-downstream1_F	CTGGGGCACATTACCGGTTTGCCTGTTTTCCCTTCTTTTAACC	Gene deletion
AO090003000240-downstream2_R	CGACTCTAGAGGATCTTGCTTGGTCTACACTCTATGCAATGTAA	Gene deletion
SppG-upstream1_F	CGGTACCCGGGGATCACCCATTTTCGTTCCCCGGTCAGGCTGGT	Gene deletion
SppG-upstream2_R	AGTCCTCTCGGGCCAGGTGGTGTTGAGTCAATGCGGAGACACAG	Gene deletion
SppG-downstream1_F	CTGGGGCACATTACCCCCGAGTAACACATGGCCCCGGGGGAGGA	Gene deletion
SppG-downstream2_R	CGACTCTAGAGGATCATGTCAACTGGGTATTTGAGCCACTCATA	Gene deletion
AO090003000716-upstream1_F	CGGTACCCGGGGATCTCTGTTGATGCTGTACTCTGTGCTCCGTA	Gene deletion
AO090003000716-upstream2_R	AGTCCTCTCGGGCCATATGAGATGTGGTTGAGGATGGCAGGGCG	Gene deletion
AO090003000716-downstream1_F	CTGGGGCACATTACCGCTCGTCTTTTTATTTCTCATTTTCTTATTT	Gene deletion
AO090003000716-downstream2_R	CGACTCTAGAGGATCACAGGTTCTGCAGAAACATCCCGATCCCC	Gene deletion
AO090005001429-upstream1_F	CGGTACCCGGGGATCCACCGGTGTTAGCTCGGACGTTAGGTGAA	Gene deletion
AO090005001429-upstream2_R	AGTCCTCTCGGGCCATGAAAATCTTCTGATTGATCCCTGATTCA	Gene deletion
AO090005001429-downstream1_F	CTGGGGCACATTACCTTTTAATACTCGCCGTCGTCCTTAGCGCC	Gene deletion
AO090005001429-downstream2_R	CGACTCTAGAGGATCTCCAATTCTTGTCCTCCACTTTTGCCTCT	Gene deletion
AO090012000726-upstream1_F	CGGTACCCGGGGATCGTTGTGACTCAAGCTAGCCATGCATCCCC	Gene deletion
AO090012000726-upstream2_R	AGTCCTCTCGGGCCAGCTTCCAGTGCCAGTGGGCGCCGACTGTG	Gene deletion
AO090012000726-downstream1_F	CTGGGGCACATTACCAGATCTTGACATGTCCTTATATCATCTTT	Gene deletion
AO090012000726-downstream2_R	CGACTCTAGAGGATCCCAGCCCGCCCCCTGCGAGACGAAGAAG	Gene deletion
AO0900200001886-upstream1_F	CGGTACCCGGGGATCTGGCAGGGCCAAACGAATATGATGCCGTC	Gene deletion
AO0900200001886-upstream2_R	AGTCCTCTCGGGCCAGGTGATAAAAATAATGCGTGCCCAAGTTC	Gene deletion
AO0900200001886-downstream1_F	CTGGGGCACATTACCAGTGATTAGGGTACATCGGAAGACATGAA	Gene deletion
AO0900200001886-downstream2_R	CGACTCTAGAGGATCAAATGTTGACCCGAATGGTGCTGTGGCTG	Gene deletion
AO090005000790-upstream1_F	CGGTACCCGGGGATCACCAAGACAGCAACTACAAATTACTGAAG	Gene deletion
AO090005000790-upstream2_R	AGTCCTCTCGGGCCAACCAAGACAGCAACTACAAATTACTGAAG	Gene deletion
AO090005000790-downstream1_F	CTGGGGCACATTACCTATGGCTAGGGATCAAGGGCATTCATCAG	Gene deletion
AO090005000790-downstream2_R	CGACTCTAGAGGATCGATCGGAACGACAGTGGGTTAGTCAGC	Gene deletion
AO0900200001888-upstream1_F	CGGTACCCGGGGATCACCAGAATTTATGCGACGACACCAACACT	Gene deletion
AO0900200001888-upstream2_R	AGTCCTCTCGGGCCAGATGAGAGCGAGAAGCACAAATGCATTGA	Gene deletion
AO0900200001888-downstream1_F	CTGGGGCACATTACCTCGGGTTAGGAATCTGTTTAATTCAACTGT	Gene deletion
AO0900200001888-downstream2_R	CGACTCTAGAGGATCCCGATACATATACCCACTGTGTGCCAGAC	Gene deletion
AO090011000166-upstream1_F	CGGTACCCGGGGATCTATAGCGCTATCCATTTCAGAGATGCGCA	Gene deletion
AO090011000166-upstream2_R	AGTCCTCTCGGGCCATGGGTGACCGGAGGAGACTCGCTCCTCCA	Gene deletion
AO090011000166-downstream1_F	CTGGGGCACATTACCTGTAGCACGTCCTGTATACTATTATGTAC	Gene deletion
AO090011000166-downstream2_R	CGACTCTAGAGGATCGAAGTCCCAGGCAGCAAGACGAAGAAGGG	Gene deletion
AO090009000298-upstream1_F	CGGTACCCGGGGATCTCAACTAAACCCCATATCACCCCTAGCAC	Gene deletion
AO090009000298-upstream2_R	AGTCCTCTCGGGCCAACTGTTATGGTGTTAGTATATGCTCCAAT	Gene deletion
AO090009000298-downstream1_F	CTGGGGCACATTACCGATGGCGGTTGTATATTTGTTTCCGCGAA	Gene deletion
AO090009000298-downstream2_R	CGACTCTAGAGGATCTGTACTCGGAAATTTGTAAAAATGTCTTA	Gene deletion
AO090009000647-upstream1_F	CGGTACCCGGGGATCAAGCTGAACTCTTGGGTTCATTGCATGTA	Gene deletion
AO090009000647-upstream2_R	AGTCCTCTCGGGCCATGCTCCAGTCTCTTCGAAGTTTGGCCGGT	Gene deletion
AO090009000647-downstream1_F	CTGGGGCACATTACCCCTCACGGGCTCTTGTCTGTGACATAATG	Gene deletion
AO090009000647-downstream2_R	CGACTCTAGAGGATCTCTGGATTAGATACGCCTGCCTCGGTAGA	Gene deletion
AO090005000131-upstream1_F	CGGTACCCGGGGATCAGGGATCTACTGTATAGGACACTTGAGGA	Gene deletion
AO090005000131-upstream2_R	AGTCCTCTCGGGCCACTTAGACGTTGATCGCGGGTCAGATAGCG	Gene deletion
AO090005000131-downstream1_F	CTGGGGCACATTACCGTTTGCACGCAATCCCGTTCGGATGGGTA	Gene deletion
AO090005000131-downstream2_R	CGACTCTAGAGGATCGCAGTTAAGAATGAACCATAAGGGTAAGG	Gene deletion
AO090102000288 -upstream1_F	CGGTACCCGGGGATCCCCCCTTCTCTCTATCACCTTTGCTCTCT	Gene deletion
AO090102000288 -upstream2_R	AGTCCTCTCGGGCCATTATCCATGCGAGTGAGCGTTATGAGCAA	Gene deletion
AO090102000288-downstream1_F	CTGGGGCACATTACCACCAGTTCTGCATATGGTATCCCAACAGT	Gene deletion
AO090102000288-downstream2_R	CGACTCTAGAGGATCCCCATCTTTGTTCTATTTGGCAGACCGTG	Gene deletion
SppA-upstream1_F	CGGTACCCGGGGATCAGCCGCGGACTTACGCATTCCTGACCAGA	Gene deletion
SppA-upstream2_R	AGTCCTCTCGGGCCAATTATAATGACCGTCAGTTGACAAGTCGC	Gene deletion
SppA-downstream1_F	CTGGGGCACATTACCTGTCGGTCTATGACTTGATGAATTTCTTC	Gene deletion
SppA-downstream2_R	CGACTCTAGAGGATCGTCCAGAACTGACTAAACAACAGGAATGC	Gene deletion
AO090023000667-upstream1_F	CGGTACCCGGGGATCCCTTCAATTCCCCATATATTCAAGATGAT	Gene deletion
AO090023000667-upstream2_R	AGTCCTCTCGGGCCACTTAGGATAAGACCAGGTTAGATTATTCC	Gene deletion
AO090023000667-downstream1_F	CTGGGGCACATTACCTATGCCAATTTTGATCCATTGAGATATG	Gene deletion
AO090023000667-downstream2_R	CGACTCTAGAGGATCTGTTAGCCCCGCGTTGCCCGACGGCACAC	Gene deletion
AO090012000821-upstream1_F	CGGTACCCGGGGATCGTATGAAAACGATACCATGATTGGGACTA	Gene deletion
AO090012000821-upstream2_R	AGTCCTCTCGGGCCAAACGAAAATGAAAGCTTACAGACTGTTGA	Gene deletion
AO090012000821-downstream1_F	CTGGGGCACATTACCCGATTCCACAGCGAGCATGACGATATGT	Gene deletion
AO090012000821-downstream2_R	CGACTCTAGAGGATCTGGTGACGAGAAGGATTACGAACAGCTA	Gene deletion
AO090120000432-upstream1_F	CGGTACCCGGGGATCTGACGCCTCAGATTACAAACGAGGCGAGC	Gene deletion
AO090120000432-upstream2_R	AGTCCTCTCGGGCCATATCGGAAGTTGAGTATAAAAACTGGCTC	Gene deletion
AO090120000432-downstream1_F	CTGGGGCACATTACCTCCTCGCAACCCTTTGCGATATATCACCG	Gene deletion
AO090120000432-downstream2_R	CGACTCTAGAGGATCTCTCTCTTTTAAAGGAAGATATCCATATG	Gene deletion
SppW-upstream1_F	CGGTACCCGGGGATCAGCAATTTCGGATTTTAGCGACTTTTTCG	Gene deletion
SppW-upstream2_R	AGTCCTCTCGGGCCAGGCCGGGCAAGAGTCTGGGCCGCGGTGAA	Gene deletion
SppW-downstream1_F	CTGGGGCACATTACCGGTACAAAATCGAACATCGCACAGCAACA	Gene deletion
SppW-downstream2_R	CGACTCTAGAGGATCCATTGTGCCAGAACTATCCAAGGCTGTGG	Gene deletion
SppJ-upstream1_F	CGGTACCCGGGGATCGGGCAAAGTGTTGGAATCGACTTGGGTTT	Gene deletion
SppJ-upstream2_R	AGTCCTCTCGGGCCACCTCGTATGGTTGTATTGTCAAAGGAAGG	Gene deletion
SppJ-downstream1_F	CTGGGGCACATTACCTAAGGCTGGAGTTCGATCTAATTTCTGGG	Gene deletion
SppJ-downstream2_R	CGACTCTAGAGGATCCGCGATATCCGGCATCCAAAGAGCGTAA	Gene deletion
SppS-upstream1_F	CGGTACCCGGGGATCGTCCCCATGAAATCATGAATGCAATGCGA	Gene deletion
SppS-upstream2_R	AGTCCTCTCGGGCCAGGTGAAGTCATGAAGTCCTATCACTACCC	Gene deletion
SppS-downstream1_F	CTGGGGCACATTACCACTTTTACACCCCCTTCCTTCCCTCCCA	Gene deletion
SppS-downstream2_R	CGACTCTAGAGGATCGCTATTTATCTCTACTCCCTTCTGCGAGT	Gene deletion
AO090011000309-upstream1_F	CGGTACCCGGGGATCGGCAATGAAATGCATTTGTTGAATGGGGC	Gene deletion
AO090011000309-upstream2_R	AGTCCTCTCGGGCCATTGCCTTTTGTTCCTTATTTTTGTTTTCG	Gene deletion
AO090011000309-downstream1_F	CTGGGGCACATTACCGCAATGCCATGATATACCCAGTCAATAC	Gene deletion
AO090011000309-downstream2_R	CGACTCTAGAGGATCGCTTGCGGCAGAGAACTGTCAGGGAATGG	Gene deletion
AO090005000705-upstream1_F	CGGTACCCGGGGATCTGATGGGGCCAGATACCTTGCTCGGTTGA	Gene deletion
AO090005000705-upstream2_R	AGTCCTCTCGGGCCAGGTCAGACGGTGGCGGCGACGAGAGAACG	Gene deletion
AO090005000705-downstream1_F	CTGGGGCACATTACCACGATTATGATACCTCCAAAAGATCTACGA	Gene deletion
AO090005000705-downstream2_R	CGACTCTAGAGGATCAAGAGATGACCACGCGCAAGACCGCCTGC	Gene deletion
AO090701001225-upstream1_F	CGGTACCCGGGGATCAACCCACATTGAGATCCCGAGTGGCAGTA	Gene deletion
AO090701001225-upstream2_R	AGTCCTCTCGGGCCAGGGCCGATGGTGTGTAGTAGGGACTATTC	Gene deletion
AO090701001225-downstream1_F	CTGGGGCACATTACCCCGACAACATTGATCATGAACGTGGCTCT	Gene deletion
AO090701001225-downstream2_R	CGACTCTAGAGGATCCAGTATCTCCTTGTCTCGAGGTAGTATCG	Gene deletion
SppF-upstream1_F	CGGTACCCGGGGATCTATCAGTGGGAAGCTGCATATTAATCCTC	Gene deletion
SppF-upstream2_R	AGTCCTCTCGGGCCATATAATTGACTAGCAGTATAGCACTGCTT	Gene deletion
SppF-downstream1_F	CTGGGGCACATTACCTCTTGAAATCTCCCATTCTATATCTCCCA	Gene deletion
SppF-downstream2_R	CGACTCTAGAGGATCAAACCCCGGCATAGGAATCCAAAGCAAGC	Gene deletion
SppM-upstream1_F	CGGTACCCGGGGATCGTGTCAACCCACCCTGCAGCTGCGCCGGG	Gene deletion
SppM-upstream2_R	AGTCCTCTCGGGCCATGTGTTGTACTGAGGAAGTAAAAAAGATC	Gene deletion
SppM-downstream1_F	CTGGGGCACATTACCCTCAGACGTCGAGAGGTTTGTTTCGAGTT	Gene deletion
SppM-downstream2_R	CGACTCTAGAGGATCGCTTCCATCTGGGACACAGTTCCCTCCCC	Gene deletion
SppH-upstream1_F	CGGTACCCGGGGATCTTGCCTATTTTGGCTCGCAGTTGCGGCTG	Gene deletion
SppH-upstream2_R	AGTCCTCTCGGGCCAGTTAAGATAACCTGCTAATGATCAATTGA	Gene deletion
SppH-downstream1_F	CTGGGGCACATTACCGATAGATGATTTAATTATCAATTTATATA	Gene deletion
SppH-downstream2_R	CGACTCTAGAGGATCCGCCGCCTATCTCTATGGACAGGAAGCTT	Gene deletion
SppO-upstream1_F	CGGTACCCGGGGATCATTACCACTCCATGGGACGACAAGATTAT	Gene deletion
SppO-upstream2_R	AGTCCTCTCGGGCCAAGTATAAAGGGGGTATGGCTTTTATTAAT	Gene deletion
SppO-downstream1_F	CTGGGGCACATTACCTCACTCTCAATTCTTGCTCCCATTCCTCTA	Gene deletion
SppO-downstream2_R	CGACTCTAGAGGATCCGACCACGAAAATGGGAAATTAACCCACA	Gene deletion
SppU-upstream1_F	CGGTACCCGGGGATCAGGCTAAAAAAAAGCTTACCTTTAGTTTC	Gene deletion
SppU-upstream2_R	AGTCCTCTCGGGCCAACGAGCTCTGTGGTCCGATTTATATGCTC	Gene deletion
SppU-downstream1_F	CTGGGGCACATTACCATGTATATATAGATATCTATTCGAGTTAG	Gene deletion
SppU-downstream2_R	CGACTCTAGAGGATCTGTGGCTGTACCACGGTGATTGAAGCCAT	Gene deletion
AO090701000252-upstream1_F	CGGTACCCGGGGATCCAGGCAACACTAGGGAAGAACGGTACGAG	Gene deletion
AO090701000252-upstream2_R	AGTCCTCTCGGGCCAGTTGAGGAATGCGGGTACACTTCACTATA	Gene deletion
AO090701000252-downstream1_F	CTGGGGCACATTACCCTTTGTATTAAAGATAGAGCTTTTTTTGT	Gene deletion
AO090701000252-downstream2_R	CGACTCTAGAGGATCGAGGTGACTGAGTCTATTCGCATGTACGA	Gene deletion
AO090005000796-upstream1_F	CGGTACCCGGGGATCGGAAGATATCACATGAGGTTAGATCCCCC	Gene deletion
AO090005000796-upstream2_R	AGTCCTCTCGGGCCAGAAATGGGAGGATTGCCTCAAGGAGGCAA	Gene deletion
AO090005000796-downstream1_F	CTGGGGCACATTACCTTGCATTATAATCTTTTTCTTTGGAGGTA	Gene deletion
AO090005000796-downstream2_R	CGACTCTAGAGGATCTTTTGACCTTGGTATCTCCTACTTTCGAG	Gene deletion
AO090005000852-upstream1_F	CGGTACCCGGGGATCTAAGATTGTGCACTGTCCCATGGACTTTA	Gene deletion
AO090005000852-upstream2_R	AGTCCTCTCGGGCCACTTGTGTCGCGCTTTGGCTGTTTTGAGAG	Gene deletion
AO090005000852-downstream1_F	CTGGGGCACATTACCGTGGATTGTTGGGGCTTTGTTGGAAGGTT	Gene deletion
AO090005000852-downstream2_R	CGACTCTAGAGGATCTGAGATGGAACGTGACTGTCTGATTGCCT	Gene deletion
AO090701000703-upstream1_F	CGGTACCCGGGGATCCCAAGCTTTCCCAGATGGACAAAGAGAGC	Gene deletion
AO090701000703-upstream2_R	AGTCCTCTCGGGCCATTCCTGTAACGGCCAATCTTCGTTGAAGG	Gene deletion
AO090701000703-downstream1_F	CTGGGGCACATTACCGTCTAAAAGGTGGGATGGTTTAGGACTTG	Gene deletion
AO090701000703-downstream2_R	CGACTCTAGAGGATCAGGCGATCGTTGAGGCCGAACTTGCACTC	Gene deletion
SppR-upstream1_F	CGGTACCCGGGGATCCTTCCTGGAATACAGATCGCACCTCCTGG	Gene deletion
SppR-upstream2_R	AGTCCTCTCGGGCCACTTAGATCACAGGAAAGCTCGACTTGAGG	Gene deletion
SppR-downstream1_F	CTGGGGCACATTACCGTTTCTTGGTTTGTACATATTATGGGGGTT	Gene deletion
SppR-downstream2_R	CGACTCTAGAGGATCGCTAATCGGGCTTCTTCGGAGTCCATTTT	Gene deletion
AO090023000716 -upstream1_F	CGGTACCCGGGGATCCGTCCTTCAGAGGCCTTTGACCATCCCAG	Gene deletion
AO090023000716 -upstream2_R	AGTCCTCTCGGGCCAGTTTTTCTTACTAGATTCGGCTCAAGATT	Gene deletion
AO090023000716-downstream1_F	CTGGGGCACATTACCCCTTTGCTACATAGCGAATGAAAGGTAAC	Gene deletion
AO090023000716-downstream2_R	CGACTCTAGAGGATCATTGGGATGGCAGTGAGGGCGTAGTATGG	Gene deletion
AO090026000159-upstream1_F	CGGTACCCGGGGATCTCATTAGAAAGTCTCACCCTACAGATAAT	Gene deletion
AO090026000159-upstream2_R	AGTCCTCTCGGGCCAGACTCCTGGACAGCCAAGGCCCAGGTTGG	Gene deletion
AO090026000159-downstream1_F	CTGGGGCACATTACCTAGCTTGTCTCTTATGGTATTATGTTTCA	Gene deletion
AO090026000159-downstream2_R	CGACTCTAGAGGATCAGAGCCTTCTCAGAGCTAAACACGTCAAC	Gene deletion
AO090026000849 -upstream1_F	CGGTACCCGGGGATCACAGTAAGTTTATTGAAGCTGTCTGGGTT	Gene deletion
AO090026000849 -upstream2_R	AGTCCTCTCGGGCCAGGCGCCGGGACAGTGTTGATCGAGACGGG	Gene deletion
AO090026000849-downstream1_F	CTGGGGCACATTACCCCGTTACGCCCTTTATCGTTTACACGTGG	Gene deletion
AO090026000849-downstream2_R	CGACTCTAGAGGATCTCTTCCGGCTCGTTTCCTTTAGTCCCGCC	Gene deletion
AO090102000501-upstream1_F	CGGTACCCGGGGATCAGCGACGATGTAACTCAGCAATTTAAATT	Gene deletion
AO090102000501-upstream2_R	AGTCCTCTCGGGCCATTTGATTTTGAAGGAACGGTGGTGCTATA	Gene deletion
AO090102000501-downstream1_F	CTGGGGCACATTACCCGTCTGATATCCGCTGGCCCGGCTATTAG	Gene deletion
AO090102000501-downstream2_R	CGACTCTAGAGGATCTCTCTTGTTCTTGGCCATGCCGGTGTGAA	Gene deletion
SppL-upstream1_F	CGGTACCCGGGGATCGTCTCCGAGTAAGGCGGAGATCTCCAGAG	Gene deletion
SppL-upstream2_R	AGTCCTCTCGGGCCAGACGAGAACTGCATGGGAGGCGAGACTTT	Gene deletion
SppL-downstream1_F	CTGGGGCACATTACCTTCAACCACCCTTACATTCATTTTCAAGC	Gene deletion
SppL-downstream2_R	CGACTCTAGAGGATCCAACGCCCGCCTATCTTTTCGGCCTTGAA	Gene deletion
AO090001000464-upstream1_F	CGGTACCCGGGGATCGGACAGTGGGAAATACGAACCGGAGG	Gene deletion
AO090001000464-upstream2_R	AGTCCTCTCGGGCCACCTGAGGTTGTTTCAAAAAATCTTTTGG	Gene deletion
AO090001000464-downstream1_F	CTGGGGCACATTACCCTGCAAGGATATATTCACAACAACAAGTT	Gene deletion
AO090001000464-downstream2_R	CGACTCTAGAGGATCCCATGGGCCAGATCCACGAGACACTGG	Gene deletion
SppB-upstream1_F	CGGTACCCGGGGATCTTGGGGTACGTCCAACCTGGACCTTTCTA	Gene deletion
SppB-upstream2_R	AGTCCTCTCGGGCCACTTTCCCAAGCGCTTTATATATGGTCGC	Gene deletion
SppB-downstream1_F	CTGGGGCACATTACCTGCAGCCCTAACGGTCTTGCGGGCTTGG	Gene deletion
SppB-downstream2_R	CGACTCTAGAGGATCCATATACCTGGGACAGGGTATACTATACA	Gene deletion
AO090003001080-upstream1_F	CGGTACCCGGGGATCAGCGCATATGTGGCGCAATTCCGCATTAA	Gene deletion
AO090003001080-upstream2_R	AGTCCTCTCGGGCCATGTAAATACAAGTATGCAGAAAAATCAAG	Gene deletion
AO090003001080-downstream1_F	CTGGGGCACATTACCCGATGATGATATCCTAAACTTCTCCTTGT	Gene deletion
AO090003001080-downstream2_R	CGACTCTAGAGGATCGGAGTCCTCCTCGCCCCTGGCTCTAAGGG	Gene deletion
AO090701000215-upstream1_F	CGGTACCCGGGGATCAGAGCGAGCTCCGAACGACTTCCCGTGAA	Gene deletion
AO090701000215-upstream2_R	AGTCCTCTCGGGCCAGCTAGAATAGAGCTATTAGCTGCCGCTAC	Gene deletion
AO090701000215-downstream1_F	CTGGGGCACATTACC TGATATAATACATAATATACCCACAGAGA	Gene deletion
AO090701000215-downstream2_R	CGACTCTAGAGGATC AAAGACGGCTTGAGAAATCCGGGGCATTG	Gene deletion
AO090026000831-upstream1_F	CGGTACCCGGGGATCAGCGACAAATCTACATAGTAGAGAAGGCC	Gene deletion
AO090026000831-upstream2_R	AGTCCTCTCGGGCCACTGTGCTAAGGCCGAAGGTCGCGACCACT	Gene deletion
AO090026000831-downstream1_F	CTGGGGCACATTACCCCAGTGAATAAATATTTGACGGTGATGTC	Gene deletion
AO090026000831-downstream2_R	CGACTCTAGAGGATCATGATACTCTTGCAACCCTATGTGTGCTT	Gene deletion
SppE-upstream1_F	CGGTACCCGGGGATCCTTTAGTGGCATGGTCTACTCCATTGTTC	Gene deletion
SppE-upstream2_R	AGTCCTCTCGGGCCAGATATCGATAGAGCCTGAGATAAAAGTTG	Gene deletion
SppE-downstream1_F	CTGGGGCACATTACCATAATGCATGATATACAGGGATTTGGGGA	Gene deletion
SppE-downstream2_R	CGACTCTAGAGGATCACCCACATGGAGTGACACAGGCATTACGC	Gene deletion
SppN-upstream1_F	CGGTACCCGGGGATCACATGTCCTTTAGCCCAGGATCTAGTGAT	Gene deletion
SppN-upstream2_R	AGTCCTCTCGGGCCAATCTAAAATAATATACGAGTGAGCTGTTG	Gene deletion
SppN-downstream1_F	CTGGGGCACATTACCGTATTTTTAGGGACTGTTATCTTTTATAG	Gene deletion
SppN-downstream2_R	CGACTCTAGAGGATCGCCGTAGTCAAGCAGGTGTCACAGCAAGA	Gene deletion
SppC-upstream1_F	CGGTACCCGGGGATCACGTCGCGGAGAATGACCAGGAACTCTGG	Gene deletion
SppC-upstream2_R	AGTCCTCTCGGGCCACTTCAAAGTCACTAGCAATATGTCGGAGA	Gene deletion
SppC-downstream1_F	CTGGGGCACATTACCAACTTCATTTGTCGAGATACCCCTGTTGC	Gene deletion
SppC-downstream2_R	CGACTCTAGAGGATCACTTTTCGTCGCGTATGATCACACTGTTC	Gene deletion
SppD-upstream1_F	CGGTACCCGGGGATCGACCAAAGGAAACCGCCCAGCTTGAGGCT	Gene deletion
SppD-upstream2_R	AGTCCTCTCGGGCCATTTCGTTGCGCGTGCTGATCGCTCGGAGA	Gene deletion
SppD-downstream1_F	CTGGGGCACATTACCACCGAATGCCCCCGGTACCTTACAGCCTC	Gene deletion
SppD-downstream2_R	CGACTCTAGAGGATCGGGTTTGGGAATGAATCTCACGGAAAGTC	Gene deletion
SppV-upstream1_F	CGGTACCCGGGGATCTCGAAAACACTAATTTGAAAACATGGACT	Gene deletion
SppV-upstream2_R	AGTCCTCTCGGGCCAGACGGATGGAACCTAGCAATCCGAGCAGG	Gene deletion
SppV-downstream1_F	CTGGGGCACATTACCAGTTCTTGAAGCATAGTCGTCTTGCGTTG	Gene deletion
SppV-downstream2_R	CGACTCTAGAGGATCTCAAATCCCCTGCTTAACGGGGACCAACT	Gene deletion
SppK-upstream1_F	CGGTACCCGGGGATCTCTGTCCCAGTCCGTCCCTTGTTCTAACC	Gene deletion
SppK-upstream2_R	AGTCCTCTCGGGCCAGTTGGATTACTTCATATAAATAAGACGAG	Gene deletion
SppK-downstream1_F	CTGGGGCACATTACCCCCTTCTTGTTTCACTATTTGTTTCGAT	Gene deletion
SppK-downstream2_R	CGACTCTAGAGGATCAAATACATAGCCTTTGTAGTCGACGCTGG	Gene deletion
AO090023000851-upstream1_F	CGGTACCCGGGGATCCTCGCCGGAATCACGAGCAGTTGAGTAGC	Gene deletion
AO090023000851-upstream2_R	AGTCCTCTCGGGCCAGAGACGGCAGACATCGTGGCATCGAGTCA	Gene deletion
AO090023000851-downstream1_F	CTGGGGCACATTACCCTGAAAGAAATTCAGTGCATGTACATTAT	Gene deletion
AO090023000851-downstream2_R	CGACTCTAGAGGATCTAAATGATACCGGATATAGGTGGAAGATT	Gene deletion
AO090038000582-upstream1_F	CGGTACCCGGGGATCTATGAAACAGCTCCTGTCAGCTAATCAAG	Gene deletion
AO090038000582-upstream2_R	AGTCCTCTCGGGCCATGCAGAAACACCTCGACTGCGAGGGGTCA	Gene deletion
AO090038000582-downstream1_F	CTGGGGCACATTACCCAGACCAACCACTGCGGTCGCCTGGAAGC	Gene deletion
AO090038000582-downstream2_R	CGACTCTAGAGGATCGCGCGAATCCTTGATGAGCCGGGTGTAAG	Gene deletion
AO090011000518-upstream1_F	CGGTACCCGGGGATCGCCTCCGATTACTCTAAGAACACGTGTGA	Gene deletion
AO090011000518-upstream2_R	AGTCCTCTCGGGCCAGATGTGTAATAGATGGAGGAAAAAAGCAA	Gene deletion
AO090011000518-downstream1_F	CTGGGGCACATTACCTCAATTTGATTCGATTGATTGTACACTTA	Gene deletion
AO090011000518-downstream2_R	CGACTCTAGAGGATCCTCCTAACCTTGCTACCACAAGTGCGAGA	Gene deletion
sC_F	TGTCGATCCGATCTCGCAGATGTCT	Double deletion
sC_R	ACAAATATTTAGTTTGCGAGAACATACGTATG	Double deletion
SppE(sC)-upstream2_R	AGTCCTCTCGGGCCAGATATCGATAGAGCCTGAGATAAAAGTTG	Double deletion
SppE(sC)-downstream1_F	CTGGGGCACATTACCATAATGCATGATATACAGGGATTTGGGGA	Double deletion
SppF(sC)-upstream2_R	AGTCCTCTCGGGCCATATAATTGACTAGCAGTATAGCACTGCTT	Double deletion
SppF(sC)-downstream1_F	CTGGGGCACATTACCTCTTGAAATCTCCCATTCTATATCTCCCA	Double deletion
SppG(sC)-upstream2_R	AGTCCTCTCGGGCCAGGTGGTGTTGAGTCAATGCGGAGACACAG	Double deletion
SppG(sC)-downstream1_F	CTGGGGCACATTACCCCCGAGTAACACATGGCCCCGGGGGAGGA	Double deletion
pUtNAN-Dendra2_F	TCGAGCTCGGTACCCATGAACACCCCGGGAATTAACCTGA	Dendra2 expression
pUtNAN-Dendra2_R	CTACTACAGATCCCCTTACCACACCTGGCTGGGCA	Dendra2 expression
AOHex1-pUtCGFP_F	TCGAGCTCGGTACCCATGGGATACTACGACGACGACGGTAACTA	Woronin body localization
AOHex1-pUtCGFP_R	GAAAGCTGGGTCCCCCAGACGGGAAGACTGGATAACCTTGTAGT	Woronin body localization
SppA(1-127)-EGFP_R	GAAAGCTGGGTCCCCGCTCTGGCTACCACCGGGGATGATCA	Truncation of SppA
SppA(128-912)-EGFP_F	TCGAGCTCGGTACCCATGGATCACTGGCATCCATTGCAGTTTCG	Truncation of SppA
SppA(1-476)-EGFP_R	GAAAGCTGGGTCCCCCGTTGCATACTCTGCCGGTAGGCTTTCA	Truncation of SppA
SppA-CHMRC_R	ATCGCTCTGGCTACCACCGGG	Chimeric protein for SppA
SppA-CMRC-SPombe_F	GGTAGCCAGAGCGATTATGAACTAAAAAATGAGTTCCAATTTGC	Chimeric protein for AO090023000667
SppA-CMRC-SPombe_R	GAAAGCTGGGTCCCCATGGAATATTTGGGAAGAAGAAGCT	Chimeric protein for AO090012000821
SppA-CMRC-ANiduanls_F	GGTAGCCAGAGCGATCAATGGCACACTCTTCAGTTTCGTGGAA	Chimeric protein for AO090120000432
SppA-CMRC-ANiduanls_R	GAAAGCTGGGTCCCCTACGGCATACCCAGTGGGCCTAG	Chimeric protein for SppW
SppA-CMRC-Ncrassa_F	GGTAGCCAGAGCGATGACTGGCACCAGCTACAGTCTAGAG	Chimeric protein for SppJ
SppA-CMRC-Ncrassa_R	GAAAGCTGGGTCCCCAAACCCCCTAAACCGTCCTCCCGA	Chimeric protein for SppS
AO090005001429(1-118)-EGFP_R	GAAAGCTGGGTCCCCCGATCCGTAGATAGCGGCCTCAAAAGAAC	Truncation of AO090005001429
AO090005001429(119-362)-EGFP_F	TCGAGCTCGGTACCCATGTATAATAGCAGACCAGTATCATACGC	Truncation of AO090005001429
SppC(1-142)-EGFP_R	GAAAGCTGGGTCCCCCTCAGTTGCACCCGACAGACAAAGC	Truncation of SppC
SppC(1-185)-EGFP_R	GAAAGCTGGGTCCCCCAATGGATGTCCTGCTTAACCTCACATTC	Truncation of SppC
SppC(143-556)-EGFP_F	TCGAGCTCGGTACCCATGGAGGAGGATAAGATTGGTTACTTGTC	Truncation of SppC
SppCΔ(143-185)EGFP_R	CTCAGTTGCACCCGACAGACAAAGCGATC	Truncation of SppC
SppCΔ(143-185)EGFP_F	TCGGGTGCAACTGAGTCCGAGCAACCTTCAATTGAGGACGGGGA	Truncation of SppC
AO154 (1-142)_R	CTCAGTTGCACCCGACAGACAAAGC	Chimeric protein for SppC
SppB(1-264)-EGFP_R	gaaagctgggtccccCTTCTCCAGAGCAGCACTCGAGG	Truncation of SppB
SppB(265-697)-EGFP_F	tcgagctcggtacccatgATTCAAAGTTCAGGGCTTGCAGGGA	Truncation of SppB
SppD(1-145)-EGFP_R	gaaagctgggtccccTCGTTTCTCCCACTGAGCCTCTC	Truncation of SppD
SppD(146-390)-EGFP_F	tcgagctcggtacccatgGCAACGGTCTTAATACAGCGCAATCC	Truncation of SppD
SppN(1-266)-EGFP_R	gaaagctgggtccccCTTAGGAGGGACTGGGGGAGC	Truncation of SppN
SppN(267-1221)-EGFP_F	tcgagctcggtacccatgACCAGCCACAATGCTCTTCCCACAA	Truncation of SppN
SppP(1-92)-EGFP_R	gaaagctgggtccccGTTATCGTCCAGCGCGGGGAGATA	Truncation of SppP
SppP(93-509)-EGFP_R	tcgagctcggtacccatgTTCTTGTCTGACCGCATTGCGACCT	Truncation of SppP
SppI(1-192)-EGFP_R	gaaagctgggtccccCTTTGCTTTGGTTCCGGACAGTGCA	Truncation of SppI
SppI(193-470)-EGFP_F	tcgagctcggtacccatgAGCAAGGAGCCAGATATCACAATC	Truncation of SppI
SppL(1-99)-EGFP_R	gaaagctgggtccccAGTGGAGGTTAGGGTGATGGGTAAT	Truncation of SppL
SppL(100-962)-EGFP_F	tcgagctcggtacccatgCTTACTGATGAGATCTTGCACCCA	Truncation of SppL
SppL(100-962)-EGFP_R	gaaagctgggtccccTTCATTCTTGGAGGCAGAGGAGATTG	Truncation of SppL
SppW(1-167)-EGFP_R	gaaagctgggtccccTTCATGCCACTGTACCATCTCCGGAT	Truncation of SppW
SppW(168-525)-EGFP_F	tcgagctcggtacccatgGAAGTCAGCCGACGGTTCGAGCTT	Truncation of SppW
