# Supplementary material for: Large-scale identification of genes involved in septal pore plugging in multicellular fungi
Source: Nat Commun. 2023 Mar 17;14:1418. doi: 10.1038/s41467-023-36925-y (PMC10023807; doi:10.1038/s41467-023-36925-y)
Supplement: Supplementary file 10 — Source Data [file 41467_2023_36925_MOESM10_ESM.xlsx]

## Sheet: Fig. 4b
			Percentage of protected hyphae
				Group with statistic significance (Fig. 4b)
		Replication 1	Replication 2	Replication 3	Average	STDEV	p value (t test)
	Wild type	93.33	83.33	80	85.5533	6.93755
	ΔsppA	6.66	3.33	3.33	4.44	1.56978	4.06509e-05
	ΔsppB	46.66	50	56.66	51.1067	5.09102	0.00227195
	ΔsppC	53.33	53.33	50	52.22	1.92258	0.00131148
	ΔsppD	53.33	56.66	50	53.33	3.33	0.00191872
	ΔsppE	46.66	53.33	63.33	54.44	8.39025	0.0077615
	ΔsppF	66.66	56.66	53.33	58.8833	6.93755	0.00925146
	ΔsppG	60	66.66	50	58.8867	8.38561	0.0132223
	ΔsppH	53.33	56.66	70	59.9967	8.82169	0.0168996
	ΔsppI	70	56.66	53.33	59.9967	8.82169	0.0168996
	ΔsppJ	63.33	53.33	66.66	61.1067	6.93755	0.0124889
	ΔsppK	53.33	63.33	66.66	61.1067	6.93755	0.0124889
	ΔsppL	66.66	56.66	66.66	63.3267	5.7735	0.0129981
	ΔsppM	66.66	70	53.33	63.33	8.8198	0.0265297
	ΔsppN	66.66	53.33	70	63.33	8.8198	0.0265297
	ΔsppO	56.66	63.33	70	63.33	6.67	0.0161349
	ΔsppP	70	63.33	56.66	63.33	6.67	0.0161349
	ΔsppQ	56.66	63.33	70	63.33	6.67	0.0161349
	ΔsppR	63.33	60	70	64.4433	5.09211	0.0131714
	ΔsppS	56.66	66.66	73.33	65.55	8.39025	0.033458
	ΔsppT	66.66	60	70	65.5533	5.09102	0.0157906
	ΔsppU	63.33	73.33	60	65.5533	6.93755	0.0242138
	ΔsppV	73.33	66.66	66.66	68.8833	3.85093	0.0219866
	ΔsppW	66.66	76.66	63.33	68.8833	6.93755	0.0422671
	ΔAohex1	16.66	16.66	23.33	18.8833	3.85093	0.000129646
				Group with no statistic significance (Not shown in Figures)
	ΔAO090038000582	56.66	80	86.66	74.44	15.7539	0.326093
	ΔAO090003001080	70	73.33	86.66	76.6633	8.81602	0.241817
	ΔAO090701000215	86.66	70	73.33	76.6633	8.81602	0.241817
	ΔAO090026000831	70	86.66	76.66	77.7733	8.38561	0.28336
	ΔAO090701001225	76.66	86.66	80	81.1067	5.09102	0.421361
	ΔAO090023000851	70	86.66	86.66	81.1067	9.61866	0.551471
	ΔAO090011000518	80	83.33	86.66	83.33	3.33	0.643058
	ΔAO090011000166	70	80	76.66	75.5533	5.09102	0.114431
	ΔAO090120000243	46.66	76.66	70	64.44	15.7539	0.100839
	ΔAO090003001575	76.66	73.33	80	76.6633	3.335	0.116067
	ΔAO090003000976	76.66	80	70	75.5533	5.09102	0.114431
	ΔAO090011000309	76.66	80	60	72.22	10.7138	0.144659
	ΔAO090003001306	80	66.66	70	72.22	6.94156	0.0782442
	ΔAO090001000238	70	66.66	80	72.22	6.94156	0.0782442
	ΔAO090005000773	73.33	76.66	63.33	71.1067	6.93755	0.0632791
	ΔAO090020000188	80	66.66	73.33	73.33	6.67	0.0926638
	ΔAO090003001056	73.33	86.66	63.33	74.44	11.7045	0.230061
	ΔAO090009000647	56.66	80	86.66	74.44	15.7539	0.326093
	ΔAO090005001429	73.33	76.66	83.33	77.7733	5.09211	0.192442
	ΔAO090003000716	76.66	76.66	80	77.7733	1.92835	0.134608
	ΔAO090005000131	93.33	73.33	80	82.22	10.1831	0.663778
	ΔAO090023000667	73.33	83.33	80	78.8867	5.09211	0.250776
	ΔAO090005000790	80	80	76.66	78.8867	1.92835	0.184062
	ΔAO090103000048	66.66	90	83.33	79.9967	12.0217	0.526214
	ΔAO090005000705	83.33	70	86.66	79.9967	8.81602	0.439303
	ΔAO090009000298	83.33	76.66	83.33	81.1067	3.85093	0.386685
	ΔAO090012000726	90	76.66	83.33	83.33	6.67	0.709499
	ΔAO090012000821	83.33	90	76.66	83.33	6.67	0.709499
	ΔAO090120000432	83	83.33	86.66	84.33	2.02457	0.783957
	ΔAO090102000288	73.33	76.66	73.33	74.44	1.92258	0.0555849
	ΔAO090023000716	66.66	76.66	76.66	73.3267	5.7735	0.0788311
	ΔAO090026000159	86.66	76.66	80	81.1067	5.09102	0.421361
	ΔAO090005000852	80	83.33	76.66	79.9967	3.335	0.279332
	ΔAO090701000252	86.66	80	83.33	83.33	3.33	0.643058
	ΔAO090026000849	80	83.33	86.66	83.33	3.33	0.643058
	ΔAO090701000703	83.33	83.33	86.66	84.44	1.92258	0.80205
	ΔAO090005000796	83.33	90	86.66	86.6633	3.335	0.815071
	ΔAO090102000501	73.33	83.33	76.66	77.7733	4.15769	0.192442
	ΔAO090001000464	83.33	86.66	80	83.33	3.33	0.643058

## Sheet: Fig. 5b
	Percentage of open septal pore
		Normal condition							Cold stress
							Group with statistic significance (Fig. 5c)
	Replication 1	Replication 2	Replication 3	Average	STDEV	p value		Replication 1	Replication 2	Replication 3	Average	STDEV	p value
Wild type	70	60	80	70	10			10	20	10	13.3333	5.7735
ΔsppA	100	100	100	100	0	0.00653338		100	100	100	100	0	1.30013e-05
ΔsppC	60	80	70	70	10	1		30	30	40	33.3333	5.7735	0.0132356
ΔsppB	80	80	70	76.6667	5.7735	0.373901		30	20	30	26.6667	5.7735	0.0474207
ΔsppE	60	70	70	66.6667	5.7735	0.64333		30	30	20	26.6667	5.7735	0.0474207
							Group with no statistic significance (Not shown in Figures)
ΔsppD	80	80	80	80	0	0.158302		10	0	20	10	10	0.64333
ΔsppF	70	80	70	73.3333	5.7735	0.64333		20	0	10	10	10	0.64333
ΔsppG	70	70	60	66.6667	5.7735	0.64333		20	0	0	6.66667	11.547	0.421648
ΔsppH	100	70	70	80	17.3205	0.435331		10	10	0	6.66667	5.7735	0.2302
ΔsppI	80	90	60	76.6667	15.2753	0.561438		30	0	0	10	17.3205	0.767644
ΔsppJ	60	80	70	70	10	1		10	30	0	13.3333	15.2753	1
ΔsppK	90	80	70	80	10	0.287864		20	0	0	6.66667	11.547	0.421648
ΔsppL	60	80	70	70	10	1		20	10	10	13.3333	5.7735	1
ΔsppM	80	90	60	76.6667	15.2753	0.561438		10	10	20	13.3333	5.7735	1
ΔsppN	90	90	60	80	17.3205	0.435331		20	10	10	13.3333	5.7735	1
ΔsppO	70	70	70	70	0	1		20	10	0	10	10	0.64333
ΔsppP	70	70	80	73.3333	5.7735	0.64333		10	10	10	10	0	0.373901
ΔsppQ	80	70	70	73.3333	5.7735	0.64333		10	10	10	10	0	0.373901
ΔsppR	60	60	100	73.3333	23.094	0.829799		10	0	10	6.66667	5.7735	0.2302
ΔsppS	80	70	60	70	10	1		30	0	0	10	17.3205	0.767644
ΔsppT	70	100	70	80	17.3205	0.435331		10	10	0	6.66667	5.7735	0.2302
ΔsppU	80	80	60	73.3333	11.547	0.724659		10	10	10	10	0	0.373901
ΔsppV	80	70	80	76.6667	5.7735	0.373901		20	10	10	13.3333	5.7735	1
ΔsppW	60	80	60	66.6667	11.547	-0.724659		20	0	10	10	10	0.64333
ΔAO090020000188	80	70	80	76.6667	5.7735	0.373901		0	10	10	6.66667	5.7735	0.2302
ΔAO090003001575	90	80	70	80	10	0.287864		0	0	10	3.33333	5.7735	0.101192
ΔAO090120000243	80	70	80	76.6667	5.7735	0.373901		20	0	0	6.66667	11.547	0.421648
ΔAO090001000238	80	80	60	73.3333	11.547	0.724659		20	0	10	10	10	0.64333
ΔAO090005000773	80	90	60	76.6667	15.2753	0.561438		10	10	0	6.66667	5.7735	0.2302
ΔAO090003000716	60	90	70	73.3333	15.2753	0.767644		0	20	0	6.66667	11.547	0.421648
ΔAO090003000976	70	80	70	73.3333	5.7735	0.64333		0	10	20	10	10	0.64333
ΔAO090003001056	80	70	60	70	10	1		10	10	10	10	0	0.373901
ΔAO090005001429	90	80	60	76.6667	15.2753	0.561438		0	20	10	10	10	0.64333
ΔAO090012000726	70	70	70	70	0	1		10	0	0	3.33333	5.7735	0.64333
ΔAO090103000048	60	70	90	73.3333	15.2753	0.767644		10	10	10	10	0	0.101192
ΔAO090005000790	100	80	60	80	20	0.481817		20	10	0	10	10	0.64333
ΔAO090003001306	90	60	70	73.3333	15.2753	0.767644		10	10	0	6.66667	5.7735	0.2302
ΔAO090011000166	60	70	70	66.6667	5.7735	0.64333		0	0	10	3.33333	5.7735	0.101192
ΔAO090009000298	70	80	80	76.6667	5.7735	0.373901		10	20	0	10	10	0.64333
ΔAO090009000647	60	70	70	66.6667	5.7735	0.64333		20	0	0	6.66667	11.547	0.421648
ΔAO090005000131	100	60	70	76.6667	20.8167	0.64333		10	10	10	10	0	0.373901
ΔAO090102000288	70	70	70	70	0	1		20	10	10	13.3333	5.7735	1
ΔAO090023000667	60	70	70	66.6667	5.7735	0.64333		30	0	10	13.3333	15.2753	1
ΔAO090012000821	100	60	60	73.3333	23.094	0.829799		10	20	10	13.3333	5.7735	0.64333
ΔAO090120000432	70	80	70	73.3333	5.7735	0.64333		0	20	20	13.3333	11.547	1
ΔAO090011000309	70	80	70	73.3333	5.7735	0.64333		10	10	10	10	0	0.373901
ΔAO090005000705	80	70	70	73.3333	5.7735	0.64333		0	20	10	10	10	0.64333
ΔAO090701001225	80	70	60	70	10	1		10	10	20	13.3333	5.7735	1
ΔAO090701000252	90	60	60	70	17.3205	1		20	10	10	13.3333	5.7735	1
ΔAO090005000796	70	80	80	76.6667	5.7735	0.373901		0	20	0	6.66667	11.547	0.421648
ΔAO090005000852	80	80	60	73.3333	11.547	0.724659		10	10	0	6.66667	5.7735	0.2302
ΔAO090701000703	100	50	70	73.3333	25.1661	0.841596		20	10	0	10	10	0.64333
ΔAO090023000716	80	80	60	73.3333	11.547	0.724659		0	20	0	6.66667	11.547	0.421648
ΔAO090026000159	70	70	70	70	0	1		10	20	0	10	10	0.64333
ΔAO090026000849	80	70	60	70	10	1		0	10	20	10	10	0.64333
ΔAO090102000501	70	80	70	73.3333	5.7735	0.64333		10	20	10	13.3333	5.7735	1
ΔAO090001000464	80	80	60	73.3333	11.547	0.724659		0	20	0	6.66667	11.547	0.421648
ΔAO090003001080	80	70	70	73.3333	5.7735	0.64333		10	20	0	10	10	0.64333
ΔAO090701000215	90	90	60	80	17.3205	0.435331		0	0	20	6.66667	11.547	0.421648
ΔAO090026000831	90	80	80	83.3333	5.7735	0.116117		10	0	0	3.33333	5.7735	0.101192
ΔAO090023000851	70	80	60	70	10	1		10	0	20	10	10	0.64333
ΔAO090038000582	100	60	70	76.6667	20.8167	0.64333		10	20	0	10	10	0.64333
ΔAO090011000518	60	70	70	66.6667	5.7735	0.64333		0	10	20	10	10	0.64333

## Sheet: Fig. 8d
		Percentage of protected hyphae
		Replication 1	Replication 2	Replication 3	Average	STDEV	p value
	Wild type	83.3	80	86.66	83.32	3.33005
	ΔsppA + EGFP	3.33	6.66	3.33	4.44	1.92258	3.74475e-06
	ΔsppA + SppA(1–912aa)-EGFP	80	83.3	76.66	79.9867	3.32002	0.286832
	ΔsppA + SppA(1–127aa)-EGFP	6.66	3.33	6.66	5.55	1.92258	3.96257e-06
	ΔsppA + SppA(1–476aa)-EGFP	23.3	23.3	30	25.5333	3.86825	3.98847e-05
	ΔsppA + SppA(128–912aa)-EGFP	6.66	6.66	3.33	5.55	1.92258	3.96257e-06
	ΔsppA + SppA(AO+AN)	80	76.66	83.3	79.9867	3.32002	0.286832
	ΔsppA + SppA(AO+NC)	46.6	50	36.6	44.4	6.96563	0.000947957
	ΔsppA + SppA(AO+SP)	3.33	3.33	6.66	4.44	1.92258	3.74475e-06
	AO = Aspergillus oryzae
	AN = Aspergillus nidulans
	NC = Neurospora crassa
	SP = Schizosaccharomyces pombe

## Sheet: Fig. 8g
		Percentage of protected hyphae
		Replication 1	Replication 2	Replication 3	Average	STDEV	p value
	Wild type	80	83.3	80	81.1	1.90526
	ΔsppC + EGFP	60	60	53.6	57.8667	3.69504	0.000637428
	ΔsppC + SppC(1–556aa)-EGFP	76.7	80	80	78.9	1.90526	0.2302
	ΔsppC + SppC(1–142aa)-EGFP	60	70	60	63.3333	5.7735	0.00717289
	ΔsppC + SppC(1–185aa)-EGFP	73.3	76.6	80	76.6333	3.35012	0.115141
	ΔsppC + SppC(143–556aa)-EGFP	60	56.5	63.3	59.9333	3.40049	0.000712141
	ΔsppC + SppC(Δ143–185aa)-EGFP	53.3	63.3	60	58.8667	5.09542	0.00210185

## Sheet: Supp. Fig. 6a
		Diameter of fungal colony in mm
		Replication 1	Replication 2	Replication 3	Average	STDEV	p value
	Wild type	36.7	35.8	35	35.8333	0.85049
	ΔAO090026000831	27.5	27	26.5	27	0.5	0.000100923
	ΔAO090012000726	25	25.9	25.2	25.3667	0.472582	4.884e-05
	ΔAO090003001080	34	33.5	33.2	33.5667	0.404145	0.0140386
	ΔsppA	34	32.8	33	33.2667	0.64291	0.0140336

## Sheet: Supp. Fig. 6b
		Percentage of protected hyphae
		Replication 1	Replication 2	Replication 3	Average	STDEV	p value
	Wild type + EGFP	86.6	83.3	80	83.3	3.3
	ΔsppA + SppA-EGFP	80	73.3	73.3	75.5333	3.15841	0.0572396
	ΔsppB + SppB-EGFP	83.3	76.6	80	79.9667	3.35012	0.286847
	ΔsppC + SppC-EGFP	76.6	80	80	78.8667	1.96299	0.116139
	ΔsppD + SppD-EGFP	86.6	83.3	83.3	84.4	1.90526	0.64333
	ΔsppE + SppE-EGFP	83.3	83.3	80	82.2	1.90526	0.64333
	ΔsppF + SppF-EGFP	86.6	80	80	82.2	3.81051	0.724659
	ΔsppG + SppG-EGFP	86.6	80	80	82.2	3.81051	0.724659
	ΔsppH + SppH-EGFP	86.6	83.3	83.3	84.4	1.90526	0.64333
	ΔsppI + SppI-EGFP	80.8	76.6	80	79.1333	2.2301	0.144216
	ΔsppJ + SppJ-EGFP	80.8	76.3	73.3	76.8	3.77492	0.0880942
	ΔsppK + SppK-EGFP	86.6	90	80	85.5333	5.08462	0.558078
	ΔsppL + SppL-EGFP	80.8	76.6	80	79.1333	2.2301	0.144216
	ΔsppM + SppM-EGFP	86.6	80	80	82.2	3.81051	0.724659
	ΔsppN + SppN-EGFP	80	80	73.3	77.7667	3.86825	0.132528
	ΔsppO + SppO-EGFP	83.3	83.3	80	82.2	1.90526	0.64333
	ΔsppP + SppP-EGFP	80	73.3	76.6	76.6333	3.35012	0.0700285
	ΔsppQ + SppQ-EGFP	86.6	80	80	82.2	3.81051	0.724659
	ΔsppR + SppR-EGFP	83.3	80	80	81.1	1.90526	0.373901
	ΔsppS + SppS-EGFP	86.6	86.6	83.3	85.5	1.90526	0.373901
	ΔsppT + SppT-EGFP	86.6	80	80	82.2	3.81051	0.724659

## Sheet: Supp. Fig.6c
			Percentage of pluggged septum upon hyphal wounding
		Replication 1	Replication 2	Replication 3	Average	SD	p value (vs Wild type-Vector)	p value (vs each single gene deletion)
	Wild type-Vetor	83.33	80	93.3	85.5433	6.92074	-
	ΔsppG-vector	66.66	53.3	63.33	61.0967	6.95437	0.0124891	-
	ΔsppG-ΔsppA	10	3.3	3.3	5.53333	3.86825	6.29017e-05	0.000268155
	ΔsppG-ΔsppI	66.66	63.33	50	59.9967	8.81602	0.0168475	0.8735
	ΔsppG-ΔsppJ	63.33	50	66.66	59.9967	8.81602	0.0168475	0.8735
	ΔsppG-ΔsppL	53.33	70	53.33	58.8867	9.62443	0.0176185	0.763318
	ΔsppG-ΔsppP	70	53.33	53.33	58.8867	9.62443	0.0176185	0.763318
	ΔsppG-ΔsppQ	60	66.6	50	58.8667	8.35783	0.0130738	0.740348
	ΔsppG-ΔsppS	66.7	63.33	50	60.01	8.83116	0.0169361	0.875146
	ΔsppG-ΔsppT	53.33	70	53.33	58.8867	9.62443	0.0263614	0.763318
	ΔsppG-ΔsppW	63.33	70	50	61.11	10.1831	0.0263614	0.998595
	ΔsppF-vector	60	63.3	53.3	58.8667	5.09542	0.00578271	-
	ΔsppF-ΔsppM	56.66	53.33	66.7	58.8967	6.95997	0.00929294	0.995482
	ΔsppF-ΔsppH	53.33	63.3	60	58.8767	5.07904	0.00576705	0.998194
	ΔsppF-ΔsppO	63.3	66.66	50	59.9867	8.81037	0.0168036	0.85812
	ΔsppF-ΔsppR	53.3	56.6	66.7	58.8667	6.98164	0.00930721	1
	ΔsppF-ΔsppU	63.33	63.3	50	58.8767	7.68743	0.0111148	0.998591
	ΔsppE-vector	53.33	50	66.66	56.6633	8.81602	0.0111342	-
	ΔsppE-ΔsppB	50	53.33	56.66	53.33	3.33	0.00190676	0.573232
	ΔsppE-ΔsppC	50	50	63.33	54.4433	7.69608	0.00649638	0.758961
	ΔsppE-ΔsppD	53.33	53.33	63.3	56.6533	5.75618	0.00512718	0.998766
	ΔsppE-ΔsppK	63.66	53.3	53.33	56.7633	5.97271	0.00549599	0.987802
	ΔsppE-ΔsppN	66.66	53.33	53.33	57.7733	7.69608	0.00968192	0.877474
	ΔsppE-ΔsppV	66.66	53.33	53.33	57.7733	7.69608	0.00968192	0.877474

## Sheet: Supp. Fig. 7e
	Relative amino acid compositions (Supp. Fig. 7e)
		Disordered regions of SPP proteins	Disordered regions of SPA proteins	Disordered proteins/regions from the DisProt database	Disordered proteins of serine/arginine-rich (SR) splicing factors	Disordered proteins of phenylalanine/glycine repeats (FG) nucleoporins
	W	-0.653103	-0.732646	-0.529955	-0.765761	-0.784567
	C	-0.934364	-0.953126	-0.595274	-0.631651	-0.865881
	F	-0.496944	-0.667729	-0.287293	-0.422536	0.571351
	I	-0.528263	-0.427268	-0.378682	-0.647536	-0.300336
	Y	-0.435882	-0.234532	-0.441207	0.049326	-0.680271
	V	-0.358227	-0.400654	-0.271079	-0.325313	-0.477505
	L	-0.427269	-0.373784	-0.225408	-0.543165	-0.305828
	H	0.350917	0.519839	-0.0702698	-0.240457	-0.610346
	M	-0.360068	-0.210725	-0.116083	-0.447087	-0.465701
	A	-0.0456425	-0.0983605	-0.0870583	-0.535235	-0.213232
	T	0.0635438	-0.119112	-0.0375567	-0.566426	0.447125
	R	0.846746	1.80257	0.105664	3.203	-0.539218
	G	-0.299042	-0.25583	-0.026605	0.0271083	0.107862
	Q	0.293446	0.0959859	0.39824	-0.618068	0.603366
	S	1.25838	0.971395	0.546961	1.97841	1.11164
	N	-0.24412	-0.295371	-0.0131178	-0.503089	1.25672
	P	1.68146	0.685328	0.563526	0.219617	0.13505
	D	-0.0613628	0.266435	0.102184	-0.0472879	-0.298418
	E	0.042028	0.23183	0.422516	-0.0645796	-0.170625
	K	-0.276139	-0.326943	0.141306	0.0721655	0.221471
	Calculation of the fractional difference of a particular amino acid in the query disordered proteins/regions set
	PX : Percentage of a particular amino acid in the query disordered proteins/regions set
	Porder : Percentage of a particular amino acid of ordered proteins/regions in the O_PDB_S25 dataset
	Disordered regions of SPP proteins (Total number of amino acids = 6814)
	Amino acid	Number of a particular amino acid	PX	(PX-Porder) / Porder
	W	34	0.498973	-0.653103
	C	9	0.132081	-0.934364
	F	128	1.87849	-0.496944
	I	169	2.48019	-0.528263
	Y	137	2.01057	-0.435882
	V	297	4.35867	-0.358227
	L	331	4.85765	-0.427269
	H	196	2.87643	0.350917
	M	93	1.36484	-0.360068
	A	561	8.23305	-0.0456425
	T	428	6.28119	0.0635438
	R	576	8.45318	0.846746
	G	387	5.67948	-0.299042
	Q	311	4.56413	0.293446
	S	947	13.8979	1.25838
	N	227	3.33138	-0.24412
	P	848	12.445	1.68146
	D	380	5.57675	-0.0613628
	E	445	6.53067	0.042028
	K	310	4.54946	-0.276139
	Disordered regions of SPA proteins (Total number of amino acids = 13782)
	Amino acid	Number of a particular amino acid	PX	(PX-Porder) / Porder
	W	53	0.38456	-0.732646
	C	13	0.0943259	-0.953126
	F	171	1.24075	-0.667729
	I	415	3.01117	-0.427268
	Y	376	2.7282	-0.234532
	V	561	4.07053	-0.400654
	L	732	5.31128	-0.373784
	H	446	3.23611	0.519839
	M	232	1.68336	-0.210725
	A	1072	7.77826	-0.0983605
	T	717	5.20244	-0.119112
	R	1768	12.8283	1.80257
	G	831	6.0296	-0.25583
	Q	533	3.86736	0.0959859
	S	1672	12.1318	0.971395
	N	428	3.1055	-0.295371
	P	1078	7.8218	0.685328
	D	1037	7.52431	0.266435
	E	1064	7.72021	0.23183
	K	583	4.23016	-0.326943
	Disordered proteins/regions from the DisProt database (Total number of amino acids = 835665)
	Amino acid	Number of a particular amino acid	PX	(PX-Porder) / Porder
	W	5650	0.676108	-0.529955
	C	6806	0.814441	-0.595274
	F	22240	2.66135	-0.287293
	I	27298	3.26662	-0.378682
	Y	16643	1.99159	-0.441207
	V	41370	4.95055	-0.271079
	L	54901	6.56974	-0.225408
	H	16543	1.97962	-0.0702698
	M	15754	1.88521	-0.116083
	A	65815	7.87576	-0.0870583
	T	47500	5.6841	-0.0375567
	R	42293	5.061	0.105664
	G	65908	7.88689	-0.026605
	Q	41231	4.93391	0.39824
	S	79554	9.51984	0.546961
	N	36347	4.34947	-0.0131178
	P	60640	7.2565	0.563526
	D	54723	6.54844	0.102184
	E	74502	8.9153	0.422516
	K	59943	7.17309	0.141306
	Disordered proteins of serine/arginine-rich (SR) splicing factors (Total number of amino acids = 2968)
	Amino acid	Number of a particular amino acid	PX	(PX-Porder) / Porder
	W	10	0.336927	-0.765761
	C	22	0.74124	-0.631651
	F	64	2.15633	-0.422536
	I	55	1.8531	-0.647536
	Y	111	3.73989	0.049326
	V	136	4.58221	-0.325313
	L	115	3.87466	-0.543165
	H	48	1.61725	-0.240457
	M	35	1.17925	-0.447087
	A	119	4.00943	-0.535235
	T	76	2.56065	-0.566426
	R	571	19.2385	3.203
	G	247	8.3221	0.0271083
	Q	40	1.34771	-0.618068
	S	544	18.3288	1.97841
	N	65	2.19003	-0.503089
	P	168	5.66038	0.219617
	D	168	5.66038	-0.0472879
	E	174	5.86253	-0.0645796
	K	200	6.73854	0.0721655
	Disordered proteins of phenylalanine/glycine repeats (FG) nucleoporins (Total number of amino acids = 10004)
	Amino acid	Number of a particular amino acid	PX	(PX-Porder) / Porder
	W	31	0.309876	-0.784567
	C	27	0.269892	-0.865881
	F	587	5.86765	0.571351
	I	368	3.67853	-0.300336
	Y	114	1.13954	-0.680271
	V	355	3.54858	-0.477505
	L	589	5.88764	-0.305828
	H	83	0.829668	-0.610346
	M	114	1.13954	-0.465701
	A	679	6.78729	-0.213232
	T	855	8.54658	0.447125
	R	211	2.10916	-0.539218
	G	898	8.97641	0.107862
	Q	566	5.65774	0.603366
	S	1300	12.9948	1.11164
	N	995	9.94602	1.25672
	P	527	5.26789	0.13505
	D	417	4.16833	-0.298418
	E	520	5.19792	-0.170625
	K	768	7.67693	0.221471
	Ordered proteins/regions from O-PDB_S25 dataset (Total number of amino acids = 28226)
	Amino acid	Number of a particular amino acid	Porder
	W	406	1.43839
	C	568	2.01233
	F	1054	3.73415
	I	1484	5.25756
	Y	1006	3.56409
	V	1917	6.79161
	L	2394	8.48154
	H	601	2.12924
	M	602	2.13279
	A	2435	8.6268
	T	1667	5.9059
	R	1292	4.57734
	G	2287	8.10246
	Q	996	3.52866
	S	1737	6.1539
	N	1244	4.40728
	P	1310	4.64111
	D	1677	5.94133
	E	1769	6.26727
	K	1774	6.28499

## Sheet: Supp. Fig. 10 left
					Supplementary Fig. 10 left

## Sheet: Supp. Fig. 10 right
					Supplementary Fig. 10 right
